# Supplementary material for: The germline factor DDX4 contributes to the chemoresistance of small cell lung cancer cells
Source: Commun Biol. 2023 Jan 18;6:65. doi: 10.1038/s42003-023-04444-7 (PMC9849207; doi:10.1038/s42003-023-04444-7)
Supplement: Supplementary file 9 — Supplementary Data 1 [file 42003_2023_4444_MOESM9_ESM.xlsx]

## Sheet: Proteins
Accession	Description	Exp. q-value: Combined	Sum PEP Score	Coverage [%]	# Peptides	# PSMs	# Unique Peptides	# AAs	MW [kDa]	calc. pI	Score Sequest HT: Sequest HT	# Peptides (by Search Engine): Sequest HT	Biological Process	Cellular Component	Molecular Function	Pfam IDs	Entrez Gene ID	Gene Symbol	Chromosome	WikiPathways	Ensembl Gene ID	KEGG Pathways	Reactome Pathways	# Protein Pathway Groups	# Razor Peptides	Abundance Ratio: (DDX4) / (LUC)	Abundance Ratio Adj. P-Value: (DDX4) / (LUC)	Abundance Ratio Variability [%]: (DDX4) / (LUC)	Abundances (Grouped): DDX4	Abundances (Grouped): LUC	Abundances (Grouped) CV [%]: DDX4	Abundances (Grouped) CV [%]: LUC	Found in Sample: [S1] F1: Sample, DDX4	Found in Sample: [S2] F2: Sample, DDX4	Found in Sample: [S3] F3: Sample, DDX4	Found in Sample: [S4] F4: Sample, LUC	Found in Sample: [S5] F5: Sample, LUC	Found in Sample: [S6] F6: Sample, LUC	# Protein Groups	Modifications
P21333	Filamin-A OS=Homo sapiens GN=FLNA PE=1 SV=4	0	1206.65	68	133	879	123	2647	280.6	6.06	2644.77	133	cell organization and biogenesis;cellular component movement;metabolic process;regulation of biological process;response to stimulus;transport	cytoplasm;cytoskeleton;cytosol;extracellular;membrane;nucleus	protein binding;RNA binding;signal transducer activity	Pf00307, Pf00630	2316	FLNA	X	Androgen receptor signaling pathway; Prolactin Signaling Pathway; Focal Adhesion; Hypothesized Pathways in Pathogenesis of Cardiovascular Disease; MAPK Signaling Pathway; IL-4 Signaling Pathway	ENSG00000196924.14	MAPK signaling pathway; Salmonella infection; Focal adhesion; Proteoglycans in cancer	Platelet degranulation ; RHO GTPases activate PAKs; Cell-extracellular matrix interactions; GP1b-IX-V activation signalling	22	11	1.033	0.918072	52.32	102.7	97.3	7.79	7.02	High	High	High	High	High	High	1
A0A024R1N1	Myosin, heavy polypeptide 9, non-muscle, isoform CRA_a OS=Homo sapiens GN=MYH9 PE=4 SV=1	0	1042.91	64	143	743	123	1960	226.4	5.6	2067.8	143	cell differentiation;cell organization and biogenesis;cellular component movement;metabolic process;regulation of biological process;response to stimulus;transport	cytoplasm;cytoskeleton;cytosol;extracellular;membrane;nucleus	catalytic activity;motor activity;nucleotide binding;protein binding;RNA binding;transporter activity	Pf00063, Pf01442, Pf01496, Pf01576, Pf01765, Pf02736, Pf03962, Pf04111, Pf04156, Pf05911, Pf06637, Pf07888, Pf09731, Pf11068, Pf11559, Pf12128, Pf13094	4627	MYH9	22	Primary Focal Segmental Glomerulosclerosis FSGS; VEGFA-VEGFR2 Signaling Pathway	ENSG00000100345.20	Regulation of actin cytoskeleton; Salmonella infection; Tight junction	RHO GTPases activate PAKs; EPHA-mediated growth cone collapse; RHO GTPases Activate ROCKs; Sema4D induced cell migration and growth-cone collapse; Regulation of actin dynamics for phagocytic cup formation; RHO GTPases activate CIT; RHO GTPases activate PKNs	23	22	0.944	0.921587	50.42	99.6	100.4	7.53	5.39	High	High	High	High	High	High	1
P49327	Fatty acid synthase OS=Homo sapiens GN=FASN PE=1 SV=3	0	845.326	54	99	549	98	2511	273.3	6.44	1658.08	99	cell differentiation;metabolic process;regulation of biological process;response to stimulus	cytoplasm;cytosol;Golgi;membrane;mitochondrion	catalytic activity;nucleotide binding;protein binding;RNA binding	Pf00106, Pf00107, Pf00108, Pf00109, Pf00698, Pf00975, Pf02801, Pf08242, Pf08659, Pf13602, Pf14765	2194	FASN	17	AMP-activated Protein Kinase (AMPK) Signaling; Sterol Regulatory Element-Binding Proteins (SREBP) signalling; SREBF and miR33 in cholesterol and lipid homeostasis; Liver X Receptor Pathway; Fatty Acid Biosynthesis; Angiopoietin Like Protein 8 Regulatory Pathway	ENSG00000169710.8	AMPK signaling pathway; Insulin signaling pathway; Metabolic pathways; Fatty acid biosynthesis; Fatty acid metabolism	ChREBP activates metabolic gene expression; Fatty acyl-CoA biosynthesis; Vitamin B5 (pantothenate) metabolism; Activation of gene expression by SREBF (SREBP)	23	1	0.815	0.250646	33.72	89.1	110.9	2.11	0.28	High	High	High	High	High	High	1
Q14204	Cytoplasmic dynein 1 heavy chain 1 OS=Homo sapiens GN=DYNC1H1 PE=1 SV=5	0	734.718	39	144	512	144	4646	532.1	6.4	1221.61	144	cell division;cell organization and biogenesis;cellular component movement;regulation of biological process;transport	cytoplasm;cytoskeleton;cytosol;extracellular;membrane;organelle lumen	catalytic activity;motor activity;nucleotide binding;protein binding;RNA binding	Pf00769, Pf03028, Pf03915, Pf04156, Pf07246, Pf07728, Pf08385, Pf08393, Pf12774, Pf12775, Pf12777, Pf12780, Pf12781, Pf13173, Pf13207, Pf13401	1778	DYNC1H1	14		ENSG00000197102.10	Vasopressin-regulated water reabsorption; Phagosome; Salmonella infection	COPI-independent Golgi-to-ER retrograde traffic; Regulation of PLK1 Activity at G2/M Transition; AURKA Activation by TPX2; Anchoring of the basal body to the plasma membrane; Recruitment of NuMA to mitotic centrosomes; Recruitment of mitotic centrosome proteins and complexes; Loss of Nlp from mitotic centrosomes; Amplification of signal from unattached kinetochores via a MAD2 inhibitory signal; N…	50	0	1.053	0.850963	47.69	103.9	96.1	4.33	5	High	High	High	High	High	High	1
A0A024RAM4	Microtubule-associated protein 1B, isoform CRA_b OS=Homo sapiens GN=MAP1B PE=4 SV=1	0	687.842	55	92	406	90	2468	270.5	4.81	1399.26	92	cell growth;cell organization and biogenesis;cellular component movement;regulation of biological process;transport	cytosol;membrane	protein binding;structural molecule activity		4131	MAP1B	5					0	2	0.974	0.979371	50.98	99.9	100.1	6.11	11.7	High	High	High	High	High	High	1
P78527	DNA-dependent protein kinase catalytic subunit OS=Homo sapiens GN=PRKDC PE=1 SV=3	0	616.201	33	119	438	119	4128	468.8	7.12	1072.11	119	cell death;cell differentiation;cell organization and biogenesis;cell proliferation;defense response;metabolic process;regulation of biological process;response to stimulus	cytosol;membrane;nucleus	catalytic activity;DNA binding;nucleotide binding;protein binding;RNA binding	Pf00454, Pf02259, Pf02260, Pf08163	5591	PRKDC	8	miRNA Regulation of DNA Damage Response; Cell Cycle; Retinoblastoma (RB) in Cancer; Fas Ligand (FasL) pathway and Stress induction of Heat Shock Proteins (HSP) regulation; Pathways Affected in Adenoid Cystic Carcinoma; ATM Signaling Network in Development and Disease; Non-homologous end joining; DNA Damage Response	ENSG00000253729.7	Non-homologous end-joining; Cell cycle	Nonhomologous End-Joining (NHEJ); E3 ubiquitin ligases ubiquitinate target proteins; IRF3-mediated induction of type I IFN	22	0	0.966	0.971823	51.82	100.6	99.4	4.59	6.13	High	High	High	High	High	High	1
A0A087WVQ6	Clathrin heavy chain OS=Homo sapiens GN=CLTC PE=3 SV=1	0	593.798	53	71	393	71	1679	191.9	5.69	1115.11	71	cell differentiation;cell division;cell organization and biogenesis;cellular component movement;metabolic process;regulation of biological process;response to stimulus;transport	cytosol;endosome;membrane;mitochondrion;vacuole	protein binding;RNA binding;structural molecule activity	Pf00637, Pf01394, Pf04053, Pf09268, Pf13838	1213	CLTC	17	Synaptic Vesicle Pathway; VEGFA-VEGFR2 Signaling Pathway; Complement and Coagulation Cascades	ENSG00000141367.11			3	0	1.082	0.756147	53.34	103.2	96.8	6.17	11.75	High	High	High	High	High	High	1
P07900	Heat shock protein HSP 90-alpha OS=Homo sapiens GN=HSP90AA1 PE=1 SV=5	0	583.985	66	58	721	36	732	84.6	5.02	2077.63	58	cell organization and biogenesis;metabolic process;regulation of biological process;response to stimulus;transport	cytoplasm;cytosol;extracellular;membrane;nucleus;organelle lumen	catalytic activity;enzyme regulator activity;nucleotide binding;protein binding;RNA binding	Pf00183, Pf02518, Pf13589	3320	HSP90AA1	14	Nucleotide-binding Oligomerization Domain (NOD) pathway; TNF alpha Signaling Pathway; Corticotropin-releasing hormone signaling pathway; Aryl Hydrocarbon Receptor; EBV LMP1 signaling; Aryl Hydrocarbon Receptor Pathway; Constitutive Androstane Receptor Pathway; NRF2 pathway; VEGFA-VEGFR2 Signaling Pathway; Focal Adhesion-PI3K-Akt-mTOR-signaling pathway	ENSG00000080824.18	PI3K-Akt signaling pathway; Prostate cancer; NOD-like receptor signaling pathway; Estrogen signaling pathway; Pathways in cancer; Antigen processing and presentation; Protein processing in endoplasmic reticulum; Progesterone-mediated oocyte maturation	Sema3A PAK dependent Axon repulsion; Regulation of PLK1 Activity at G2/M Transition; Recruitment of NuMA to mitotic centrosomes; Loss of Nlp from mitotic centrosomes; Scavenging by Class F Receptors; Neutrophil degranulation; Uptake and function of diphtheria toxin; Regulation of actin dynamics for phagocytic cup formation; The role of GTSE1 in G2/M progression after G2 checkpoint; HSP90 chaperon…	86	0	1.053	0.854649	77.2	106.1	93.9	21.19	11.54	High	High	High	High	High	High	1
P08238	Heat shock protein HSP 90-beta OS=Homo sapiens GN=HSP90AB1 PE=1 SV=4	0	558.567	64	60	770	34	724	83.2	5.03	2183.84	60	cell organization and biogenesis;metabolic process;regulation of biological process;response to stimulus;transport	cell surface;cytoplasm;cytosol;extracellular;membrane;mitochondrion;nucleus;organelle lumen	enzyme regulator activity;nucleotide binding;protein binding;RNA binding	Pf00183, Pf02518, Pf13589	3326	HSP90AB1	6	NRF2 pathway; Focal Adhesion-PI3K-Akt-mTOR-signaling pathway	ENSG00000096384.19	NOD-like receptor signaling pathway; Antigen processing and presentation; Protein processing in endoplasmic reticulum; Progesterone-mediated oocyte maturation; PI3K-Akt signaling pathway; Prostate cancer; Estrogen signaling pathway; Pathways in cancer	Sema3A PAK dependent Axon repulsion; HSF1 activation; Attenuation phase; Neutrophil degranulation; Aryl hydrocarbon receptor signalling; Uptake and function of diphtheria toxin; Regulation of actin dynamics for phagocytic cup formation; The NLRP3 inflammasome; HSP90 chaperone cycle for steroid hormone receptors (SHR); The role of GTSE1 in G2/M progression after G2 checkpoint	42	27	0.989	0.995594	60.16	97.9	102.1	8.37	8.56	High	High	High	High	High	High	1
P33527	Multidrug resistance-associated protein 1 OS=Homo sapiens GN=ABCC1 PE=1 SV=3	0	521.469	52	67	399	66	1531	171.5	7.11	1166.48	67	cell organization and biogenesis;cellular component movement;metabolic process;response to stimulus;transport	membrane	catalytic activity;nucleotide binding;transporter activity	Pf00005, Pf00664	4363	ABCC1	16; CHR_HSCHR16_1_CTG1	Irinotecan Pathway	ENSG00000278183.4; ENSG00000103222.18	MicroRNAs in cancer; Vitamin digestion and absorption; Antifolate resistance; ABC transporters; Sphingolipid signaling pathway	Cobalamin (Cbl, vitamin B12) transport and metabolism; Synthesis of Leukotrienes (LT) and Eoxins (EX); ABC-family proteins mediated transport	16	1	1.044	0.883864	59.74	100.4	99.6	10.44	9.28	High	High	High	High	High	High	1
O43707	Alpha-actinin-4 OS=Homo sapiens GN=ACTN4 PE=1 SV=2	0	489.326	68	58	354	41	911	104.8	5.44	1012.19	58	cell organization and biogenesis;cellular component movement;regulation of biological process;response to stimulus;transport	cytoplasm;cytoskeleton;cytosol;extracellular;nucleus;organelle lumen	DNA binding;metal ion binding;protein binding;RNA binding	Pf00307, Pf00435, Pf08726, Pf11971, Pf13499	81	ACTN4	19; CHR_HG26_PATCH	Arrhythmogenic Right Ventricular Cardiomyopathy; Primary Focal Segmental Glomerulosclerosis FSGS; Striated Muscle Contraction	ENSG00000282844.1; ENSG00000130402.11	Leukocyte transendothelial migration; Focal adhesion; Amoebiasis; Regulation of actin cytoskeleton; Tight junction; Viral carcinogenesis; Systemic lupus erythematosus; Adherens junction; Arrhythmogenic right ventricular cardiomyopathy (ARVC)	Platelet degranulation ; Nephrin family interactions	18	19	1.072	0.795602	56.26	100.7	99.3	5.16	12.02	High	High	High	High	High	High	1
P10809	60 kDa heat shock protein, mitochondrial OS=Homo sapiens GN=HSPD1 PE=1 SV=2	0	475.077	78	44	361	25	573	61	5.87	1272.51	44	cell organization and biogenesis;cell proliferation;metabolic process;regulation of biological process;response to stimulus;transport	cell surface;cytoplasm;cytosol;endosome;membrane;mitochondrion;organelle lumen	catalytic activity;DNA binding;nucleotide binding;protein binding;RNA binding	Pf00118	3329	HSPD1	2	Apoptosis-related network due to altered Notch3 in ovarian cancer; Sudden Infant Death Syndrome (SIDS) Susceptibility Pathways	ENSG00000144381.16	Legionellosis; Type I diabetes mellitus; RNA degradation; Tuberculosis	TFAP2A acts as a transcriptional repressor during retinoic acid induced cell differentiation; Mitochondrial protein import; Metabolism of proteins	13	23	0.957	0.961091	66.32	95.2	104.8	11.62	8.31	High	High	High	High	High	High	1
Q53G99	Beta actin variant (Fragment) OS=Homo sapiens PE=2 SV=1	0	468.991	72	24	724	2	375	41.7	5.59	2786.41	24	cell organization and biogenesis;cellular component movement;metabolic process;regulation of biological process;response to stimulus	cytoplasm;cytoskeleton;cytosol;membrane;nucleus	DNA binding;nucleotide binding;protein binding;structural molecule activity	Pf00022	60	ACTB	7	Arrhythmogenic Right Ventricular Cardiomyopathy; Pathogenic Escherichia coli infection; Myometrial Relaxation and Contraction Pathways; Focal Adhesion; Fas Ligand (FasL) pathway and Stress induction of Heat Shock Proteins (HSP) regulation; Regulation of Actin Cytoskeleton				6	34	1.064	0.824184	66.42	103.1	96.9	20.76	22.83	Not Found	Peak Found	Peak Found	High	High	High	1
O75369	Filamin-B OS=Homo sapiens GN=FLNB PE=1 SV=2	0	466.668	47	79	277	70	2602	278	5.73	730.21	79	cell differentiation;cell organization and biogenesis;development;regulation of biological process;response to stimulus	cytoplasm;cytoskeleton;cytosol;membrane;nucleus	protein binding;RNA binding	Pf00307, Pf00630	2317	FLNB	3	VEGFA-VEGFR2 Signaling Pathway	ENSG00000136068.14	Proteoglycans in cancer; MAPK signaling pathway; Salmonella infection; Focal adhesion	ISG15 antiviral mechanism	10	2	0.65	0.000171574	20.25	72.2	127.8	9.97	17.07	High	High	High	High	High	High	1
P14618	Pyruvate kinase PKM OS=Homo sapiens GN=PKM PE=1 SV=4	0	464.713	70	41	457	4	531	57.9	7.84	1474.99	41	cell death;cell organization and biogenesis;metabolic process;response to stimulus;transport	cytoplasm;cytosol;extracellular;mitochondrion;nucleus;organelle lumen	catalytic activity;metal ion binding;nucleotide binding;protein binding;RNA binding	Pf00224, Pf02887	5315	PKM	15	Photodynamic therapy-induced HIF-1 survival signaling; Amino Acid metabolism; Glycolysis and Gluconeogenesis	ENSG00000067225.17	Central carbon metabolism in cancer; Biosynthesis of amino acids; Type II diabetes mellitus; Carbon metabolism; Glycolysis / Gluconeogenesis; Pyruvate metabolism; Metabolic pathways; Glucagon signaling pathway; Purine metabolism; Viral carcinogenesis	Glycolysis; Neutrophil degranulation	20	45	1.063	0.825029	60.43	99.9	100.1	7.67	13.69	High	High	High	High	High	High	1
P12814	Alpha-actinin-1 OS=Homo sapiens GN=ACTN1 PE=1 SV=2	0	460.942	71	58	338	41	892	103	5.41	930.93	58	cell differentiation;cell organization and biogenesis;regulation of biological process;transport	cytoplasm;cytoskeleton;cytosol;extracellular;membrane;organelle lumen	metal ion binding;protein binding;RNA binding	Pf00036, Pf00307, Pf00435, Pf08726, Pf11971, Pf13405, Pf13499	87	ACTN1	14	Arrhythmogenic Right Ventricular Cardiomyopathy; Focal Adhesion; Regulation of Actin Cytoskeleton	ENSG00000072110.13	Arrhythmogenic right ventricular cardiomyopathy (ARVC); Regulation of actin cytoskeleton; Tight junction; Viral carcinogenesis; Systemic lupus erythematosus; Adherens junction; Leukocyte transendothelial migration; Focal adhesion; Amoebiasis	Platelet degranulation ; Nephrin family interactions; Regulation of cytoskeletal remodeling and cell spreading by IPP complex components; Syndecan interactions	24	0	0.831	0.334969	39.53	88.5	111.5	9.14	7.74	High	High	High	High	High	High	1	Acetyl [N-Term]
Q5SU16	Beta 5-tubulin OS=Homo sapiens GN=TUBB PE=2 SV=1	0	452.416	82	29	552	2	444	49.6	4.89	1641.65	29	cell division;cell organization and biogenesis;cellular component movement;defense response;regulation of biological process;response to stimulus;transport	cytoplasm;cytoskeleton;extracellular;membrane;nucleus;organelle lumen	catalytic activity;nucleotide binding;protein binding;structural molecule activity	Pf00091, Pf03953, Pf10644	203068	TUBB	6; CHR_HSCHR6_MHC_MANN_CTG1; CHR_HSCHR6_MHC_COX_CTG1; CHR_HSCHR6_MHC_APD_CTG1; CHR_HSCHR6_MHC_DBB_CTG1; CHR_HSCHR6_MHC_MCF_CTG1; CHR_HSCHR6_MHC_QBL_CTG1; CHR_HSCHR6_MHC_SSTO_CTG1	Pathogenic Escherichia coli infection; Parkin-Ubiquitin Proteasomal System pathway	ENSG00000232575.10; ENSG00000196230.12; ENSG00000227739.10; ENSG00000224156.10; ENSG00000235067.10; ENSG00000229684.10; ENSG00000183311.16; ENSG00000232421.10	Pathogenic Escherichia coli infection; Gap junction; Phagosome	Neutrophil degranulation; Regulation of PLK1 Activity at G2/M Transition; AURKA Activation by TPX2; Anchoring of the basal body to the plasma membrane; Recruitment of NuMA to mitotic centrosomes; Loss of Nlp from mitotic centrosomes; Recruitment of mitotic centrosome proteins and complexes	24	12	1.039	0.897015	62.69	102.2	97.8	12.91	15.26	High	High	High	High	High	High	1
Q71U36	Tubulin alpha-1A chain OS=Homo sapiens GN=TUBA1A PE=1 SV=1	0	449.876	80	30	528	3	451	50.1	5.06	1921.41	30	cell division;cell organization and biogenesis;regulation of biological process;transport	cytoplasm;cytoskeleton;cytosol;endosome;membrane;nucleus	catalytic activity;nucleotide binding;protein binding;structural molecule activity	Pf00091, Pf03953	7846	TUBA1A	12	Pathogenic Escherichia coli infection; Parkin-Ubiquitin Proteasomal System pathway	ENSG00000167552.13	Gap junction; Phagosome; Pathogenic Escherichia coli infection; Apoptosis	COPI-independent Golgi-to-ER retrograde traffic; COPI-dependent Golgi-to-ER retrograde traffic; Carboxyterminal post-translational modifications of tubulin; Regulation of PLK1 Activity at G2/M Transition; Recruitment of NuMA to mitotic centrosomes; Hedgehog 'off' state; Loss of Nlp from mitotic centrosomes; Translocation of GLUT4 to the plasma membrane; Prefoldin mediated transfer of substrate to…	73	35	1.038	0.898774	67.45	96.8	103.2	3.56	5.06	High	High	High	High	High	High	1
A0A024R5M9	Nuclear mitotic apparatus protein 1, isoform CRA_a OS=Homo sapiens GN=NUMA1 PE=4 SV=1	0	435.664	47	73	259	73	2101	236.4	5.8	707.05	73	cell differentiation;cell division;cell organization and biogenesis;metabolic process;regulation of biological process	chromosome;cytosol;membrane;nucleus	protein binding;structural molecule activity	Pf04111, Pf07888, Pf12128	4926	NUMA1	11	Ectoderm Differentiation	ENSG00000137497.17			1	0	0.947	0.931461	45.73	95.1	104.9	7.59	12.47	High	High	High	High	High	High	1
V9HWE1	Epididymis luminal protein 113 OS=Homo sapiens GN=HEL113 PE=2 SV=1	0	429.641	81	51	437	46	466	53.6	5.12	1290.52	51	cell differentiation;cell organization and biogenesis;cellular component movement;metabolic process;regulation of biological process;response to stimulus	cytoplasm;cytoskeleton;cytosol;membrane	protein binding;RNA binding;structural molecule activity	Pf00038, Pf04111, Pf04156, Pf04732, Pf05622, Pf10186	7431	VIM	10	Allograft Rejection; Spinal Cord Injury; Primary Focal Segmental Glomerulosclerosis FSGS; Apoptosis-related network due to altered Notch3 in ovarian cancer; Striated Muscle Contraction; TGF-B Signaling in Thyroid Cells for Epithelial-Mesenchymal Transition; T-Cell antigen Receptor (TCR) Signaling Pathway	ENSG00000026025.15	MicroRNAs in cancer; Epstein-Barr virus infection	Interleukin-4 and 13 signaling; Caspase-mediated cleavage of cytoskeletal proteins; Striated Muscle Contraction	20	5	1.188	0.273966	58.79	107.5	92.5	4.64	9.4	High	High	High	High	High	High	1
Q53GA7	Tubulin alpha 6 variant (Fragment) OS=Homo sapiens PE=2 SV=1	0	427.905	76	28	387	2	449	49.8	5.14	1404.1	28	cell division;cell organization and biogenesis;transport	cytoplasm;cytoskeleton;nucleus	catalytic activity;nucleotide binding;protein binding;structural molecule activity	Pf00091, Pf03953	84790	TUBA1C	12	Pathogenic Escherichia coli infection; Parkin-Ubiquitin Proteasomal System pathway				2	1	0.771	0.134709	44.3	58.6	141.4	44.26	35.31	High	High	High	High	High	High	1
P14625	Endoplasmin OS=Homo sapiens GN=HSP90B1 PE=1 SV=1	0	425.821	65	52	340	50	803	92.4	4.84	1011.47	52	cell organization and biogenesis;metabolic process;regulation of biological process;response to stimulus;transport	cytosol;endoplasmic reticulum;extracellular;membrane;nucleus;organelle lumen	metal ion binding;nucleotide binding;protein binding;RNA binding	Pf00183, Pf02518, Pf13589	7184	HSP90B1	12	Photodynamic therapy-induced unfolded protein response; Focal Adhesion-PI3K-Akt-mTOR-signaling pathway; Sudden Infant Death Syndrome (SIDS) Susceptibility Pathways	ENSG00000166598.14	Thyroid hormone synthesis; Pathways in cancer; PI3K-Akt signaling pathway; Protein processing in endoplasmic reticulum; Estrogen signaling pathway; Prostate cancer	Post-translational protein phosphorylation; Regulation of Insulin-like Growth Factor (IGF) transport and uptake by Insulin-like Growth Factor Binding Proteins (IGFBPs); ATF6 (ATF6-alpha) activates chaperone genes; Interleukin-4 and 13 signaling; Trafficking and processing of endosomal TLR; Scavenging by Class A Receptors	26	0	0.959	0.963784	67.43	98.8	101.2	5.9	12.82	High	High	High	High	High	High	1
A0A024R5Z9	Pyruvate kinase OS=Homo sapiens GN=PKM2 PE=3 SV=1	0	423.047	69	40	375	3	531	58	7.71	1159.95	40	cell death;cell organization and biogenesis;metabolic process;response to stimulus;transport	cytoplasm;cytosol;extracellular;mitochondrion;nucleus;organelle lumen	catalytic activity;metal ion binding;nucleotide binding;protein binding;RNA binding	Pf00224, Pf02887	5315	PKM	15	Photodynamic therapy-induced HIF-1 survival signaling; Amino Acid metabolism; Glycolysis and Gluconeogenesis	ENSG00000067225.17		Glycolysis	7	0	1.114	0.778923	56.58	102.2	97.8	50.79	51.44	High	High	High	High	Peak Found	Peak Found	1
Q8IWP6	Class IVb beta tubulin OS=Homo sapiens PE=2 SV=1	0	422.226	82	29	503	5	445	49.7	4.92	1435.28	29	cell organization and biogenesis;cellular component movement;defense response;regulation of biological process;response to stimulus;transport	cytoplasm;cytoskeleton;cytosol;extracellular;nucleus;organelle lumen	catalytic activity;nucleotide binding;protein binding;RNA binding;structural molecule activity	Pf00091, Pf03953, Pf10644	10383	TUBB4B	9	Pathogenic Escherichia coli infection; Parkin-Ubiquitin Proteasomal System pathway				2	2	1.079	0.76777	56.17	108.2	91.8	17.04	30.9	High	High	High	High	High	High	1
Q9BVA1	Tubulin beta-2B chain OS=Homo sapiens GN=TUBB2B PE=1 SV=1	0	414.64	82	29	491	1	445	49.9	4.89	1416.56	29	cell organization and biogenesis;cellular component movement;regulation of biological process	cytoplasm;cytoskeleton;nucleus	catalytic activity;nucleotide binding;protein binding;structural molecule activity	Pf00091, Pf03953, Pf10644	347733	TUBB2B	6	Pathogenic Escherichia coli infection; Parkin-Ubiquitin Proteasomal System pathway	ENSG00000137285.9	Phagosome; Pathogenic Escherichia coli infection; Gap junction	COPI-independent Golgi-to-ER retrograde traffic; COPI-dependent Golgi-to-ER retrograde traffic; Carboxyterminal post-translational modifications of tubulin; Recruitment of NuMA to mitotic centrosomes; Hedgehog 'off' state; Translocation of GLUT4 to the plasma membrane; Prefoldin mediated transfer of substrate to CCT/TriC; Microtubule-dependent trafficking of connexons from Golgi to the plasma mem…	65	40	1.082	0.756147	69.27	102.8	97.2	10.3	4.03	High	High	High	Peak Found	Peak Found	High	1
A0A024R1A3	Ubiquitin-activating enzyme E1 (A1S9T and BN75 temperature sensitivity complementing), isoform CRA_a OS=Homo sapiens GN=UBE1 PE=3 SV=1	0	409.294	59	46	285	46	1058	117.8	5.76	929.71	46	metabolic process;response to stimulus	cytoplasm;cytosol;membrane;mitochondrion;nucleus	catalytic activity;nucleotide binding;protein binding;RNA binding	Pf00899, Pf02134, Pf09358, Pf10585	7317	UBA1	X	Proteasome Degradation; Parkin-Ubiquitin Proteasomal System pathway; Parkinsons Disease Pathway	ENSG00000130985.16	Parkinson's disease; Ubiquitin mediated proteolysis	Synthesis of active ubiquitin: roles of E1 and E2 enzymes; Antigen processing: Ubiquitination & Proteasome degradation	13	0	0.95	0.942348	53	99.6	100.4	9.64	6.27	High	High	High	High	High	High	1
P04075	Fructose-bisphosphate aldolase A OS=Homo sapiens GN=ALDOA PE=1 SV=2	0	403.588	84	30	392	26	364	39.4	8.09	1432.23	30	cell organization and biogenesis;cellular homeostasis;metabolic process;regulation of biological process;transport	cytoplasm;cytoskeleton;cytosol;extracellular;membrane;nucleus;organelle lumen	catalytic activity;protein binding;RNA binding	Pf00274	226	ALDOA	16	Glycolysis and Gluconeogenesis; Sudden Infant Death Syndrome (SIDS) Susceptibility Pathways	ENSG00000149925.17	Biosynthesis of amino acids; Fructose and mannose metabolism; Glycolysis / Gluconeogenesis; Carbon metabolism; Metabolic pathways; Pentose phosphate pathway; HIF-1 signaling pathway	Platelet degranulation ; Gluconeogenesis; Glycolysis; Neutrophil degranulation	21	4	0.869	0.564108	45.53	94.7	105.3	9.4	9.8	High	High	High	High	High	High	1
Q13813	Spectrin alpha chain, non-erythrocytic 1 OS=Homo sapiens GN=SPTAN1 PE=1 SV=3	0	401.366	40	75	221	3	2472	284.4	5.35	528.43	75	cell organization and biogenesis;cellular component movement;metabolic process;regulation of biological process;response to stimulus;transport	cytoplasm;cytoskeleton;cytosol;extracellular;membrane;organelle lumen	metal ion binding;protein binding;structural molecule activity	Pf00018, Pf00036, Pf00435, Pf07653, Pf08239, Pf08726, Pf13405, Pf13499, Pf14604	6709	SPTAN1	9	Fas Ligand (FasL) pathway and Stress induction of Heat Shock Proteins (HSP) regulation	ENSG00000197694.15	Tight junction; Apoptosis	Interaction between L1 and Ankyrins; Caspase-mediated cleavage of cytoskeletal proteins; NCAM signaling for neurite out-growth; Nephrin family interactions; Neutrophil degranulation; COPI-mediated anterograde transport; RAF/MAP kinase cascade; Interleukin-20 family signaling	33	69	1.034	0.913843	53.96	99.7	100.3	13.25	2.38	Peak Found	Peak Found	High	High	High	High	1
Q13885	Tubulin beta-2A chain OS=Homo sapiens GN=TUBB2A PE=1 SV=1	0	400.008	73	28	484	1	445	49.9	4.89	1379.96	28	cell organization and biogenesis	cytoplasm;cytoskeleton;nucleus	catalytic activity;nucleotide binding;protein binding;structural molecule activity	Pf00091, Pf03953, Pf10644	7280	TUBB2A	6	Pathogenic Escherichia coli infection; Parkin-Ubiquitin Proteasomal System pathway	ENSG00000137267.5	Gap junction; Phagosome; Pathogenic Escherichia coli infection	COPI-independent Golgi-to-ER retrograde traffic; COPI-dependent Golgi-to-ER retrograde traffic; Carboxyterminal post-translational modifications of tubulin; Recruitment of NuMA to mitotic centrosomes; Hedgehog 'off' state; Translocation of GLUT4 to the plasma membrane; Prefoldin mediated transfer of substrate to CCT/TriC; Microtubule-dependent trafficking of connexons from Golgi to the plasma mem…	65	0	1.018	0.961028	14.29	100.9	99.1	14.25	7.31	Peak Found	High	High	High	Peak Found	High	1
P04406	Glyceraldehyde-3-phosphate dehydrogenase OS=Homo sapiens GN=GAPDH PE=1 SV=3	0	393.838	76	23	590	15	335	36	8.46	2494.15	23	cell death;cell organization and biogenesis;defense response;metabolic process;regulation of biological process;response to stimulus	cytoplasm;cytoskeleton;cytosol;membrane;nucleus	catalytic activity;enzyme regulator activity;nucleotide binding;protein binding	Pf00044, Pf02800	2597	GAPDH	12	Cori Cycle; Alzheimers Disease; Glycolysis and Gluconeogenesis; Sudden Infant Death Syndrome (SIDS) Susceptibility Pathways	ENSG00000111640.14	Glycolysis / Gluconeogenesis; HIF-1 signaling pathway; Biosynthesis of amino acids; Carbon metabolism; Metabolic pathways; Alzheimer's disease	Gluconeogenesis; Glycolysis	15	10	0.957	0.961091	59.92	99.4	100.6	3.16	4.78	High	High	High	High	High	High	1
A0A024R889	Spectrin, alpha, non-erythrocytic 1 (Alpha-fodrin), isoform CRA_g OS=Homo sapiens GN=SPTAN1 PE=4 SV=1	0	393.529	39	73	217	1	2452	282.1	5.34	519.79	73	cell organization and biogenesis;cellular component movement;metabolic process;regulation of biological process;response to stimulus;transport	cytoskeleton;cytosol;extracellular;membrane;organelle lumen	metal ion binding;protein binding;structural molecule activity	Pf00018, Pf00036, Pf00435, Pf07653, Pf08239, Pf08726, Pf13405, Pf13499, Pf14604	6709	SPTAN1	9	Fas Ligand (FasL) pathway and Stress induction of Heat Shock Proteins (HSP) regulation				1	0	0.01	2.24545e-16			200		10.22	Not Found	Not Found	Not Found	Peak Found	Peak Found	High	1
P35580	Myosin-10 OS=Homo sapiens GN=MYH10 PE=1 SV=3	0	389.779	41	69	221	51	1976	228.9	5.54	578.43	69	cell organization and biogenesis;cellular component movement;metabolic process;regulation of biological process;transport	cytoplasm;cytosol;nucleus	catalytic activity;motor activity;nucleotide binding;protein binding;transporter activity	Pf00063, Pf00769, Pf01496, Pf01576, Pf02736, Pf04111, Pf05622, Pf05911, Pf06637, Pf07888, Pf09726, Pf12128, Pf13094, Pf13514	4628	MYH10	17	Regulation of Actin Cytoskeleton	ENSG00000133026.12	Salmonella infection; Regulation of actin cytoskeleton; Tight junction	RHO GTPases activate PAKs; EPHA-mediated growth cone collapse; RHO GTPases Activate ROCKs; Sema4D induced cell migration and growth-cone collapse; RHO GTPases activate CIT; RHO GTPases activate PKNs	18	1	0.86	0.505754	40.14	93.8	106.2	7.42	7.86	High	High	High	High	High	High	1
P06733	Alpha-enolase OS=Homo sapiens GN=ENO1 PE=1 SV=2	0	385.992	78	37	736	21	434	47.1	7.39	2406.7	37	metabolic process;regulation of biological process;response to stimulus	cell surface;cytoplasm;cytosol;membrane;nucleus	catalytic activity;DNA binding;metal ion binding;protein binding;RNA binding	Pf00113, Pf03952, Pf13378	2023	ENO1	1	Glycolysis and Gluconeogenesis	ENSG00000074800.13	Metabolic pathways; Glycolysis / Gluconeogenesis; Biosynthesis of amino acids; Carbon metabolism; RNA degradation; HIF-1 signaling pathway	Gluconeogenesis; Glycolysis	12	19	0.886	0.679215	51.65	95.6	104.4	10.25	3.52	High	High	High	High	High	High	1
V9HWH2	Epididymis secretory protein Li 29 OS=Homo sapiens GN=HEL-S-29 PE=2 SV=1	0	382.638	78	21	368	21	381	42.6	5.59	1201.96	21	cellular homeostasis;metabolic process	cytoplasm;cytosol;mitochondrion;nucleus	catalytic activity;nucleotide binding;protein binding	Pf00217, Pf02807	1152	CKB	14	Urea cycle and metabolism of amino groups	ENSG00000166165.12	Arginine and proline metabolism; Metabolic pathways	Creatine metabolism	7	0	1.098	0.682991	62.58	105.7	94.3	20.04	25.91	High	High	High	High	High	High	1
Q08211	ATP-dependent RNA helicase A OS=Homo sapiens GN=DHX9 PE=1 SV=4	0	380.704	50	47	260	47	1270	140.9	6.84	727.57	47	cell death;cell differentiation;cell organization and biogenesis;defense response;metabolic process;regulation of biological process;response to stimulus;transport	cytoplasm;cytoskeleton;cytosol;membrane;nucleus;ribosome	catalytic activity;DNA binding;metal ion binding;nucleotide binding;protein binding;RNA binding	Pf00035, Pf00270, Pf00271, Pf04408, Pf07717	1660	DHX9	1	mRNA Processing	ENSG00000135829.16		TRAF6 mediated NF-kB activation; TAK1 activates NFkB by phosphorylation and activation of IKKs complex; RIP-mediated NFkB activation via ZBP1; Activated TLR4 signalling; Interleukin-1 family signaling; mRNA Splicing - Major Pathway; DEx/H-box helicases activate type I IFN and inflammatory cytokines production	34	0	0.915	0.824184	41.7	99.2	100.8	2.49	5.56	High	High	High	High	High	High	1
P29401	Transketolase OS=Homo sapiens GN=TKT PE=1 SV=3	0	380.59	70	32	243	32	623	67.8	7.66	806.06	32	metabolic process;regulation of biological process	cytosol	catalytic activity;metal ion binding;protein binding	Pf00456, Pf00676, Pf02775, Pf02779, Pf02780, Pf09364	7086	TKT	3	Pentose Phosphate Pathway	ENSG00000163931.15	Biosynthesis of amino acids; Metabolic pathways; Carbon metabolism; Pentose phosphate pathway	Insulin effects increased synthesis of Xylulose-5-Phosphate; Pentose phosphate pathway (hexose monophosphate shunt)	10	0	1.076	0.778923	52.03	101.8	98.2	9.35	7.85	High	High	High	High	High	High	1	Acetyl [N-Term]
V9HW22	Epididymis luminal protein 33 OS=Homo sapiens GN=HEL-S-72p PE=2 SV=1	0	376.044	77	48	401	3	646	70.9	5.52	1019.68	48	cell communication;cell organization and biogenesis;metabolic process;regulation of biological process;response to stimulus;transport	cytoplasm;cytosol;endosome;extracellular;membrane;nucleus;organelle lumen;spliceosomal complex	catalytic activity;nucleotide binding;protein binding;RNA binding	Pf00012, Pf02463, Pf06723	3312	HSPA8	11	Parkin-Ubiquitin Proteasomal System pathway; MAPK Signaling Pathway; Exercise-induced Circadian Regulation	ENSG00000109971.13	MAPK signaling pathway; Longevity regulating pathway - multiple species; Estrogen signaling pathway; Toxoplasmosis; Spliceosome; Endocytosis; Legionellosis; Measles; Antigen processing and presentation; Influenza A; Protein processing in endoplasmic reticulum; Epstein-Barr virus infection	Protein methylation; Clathrin-mediated endocytosis; Regulation of HSF1-mediated heat shock response; Golgi Associated Vesicle Biogenesis; GABA synthesis, release, reuptake and degradation; Lysosome Vesicle Biogenesis; CHL1 interactions; AUF1 (hnRNP D0) binds and destabilizes mRNA; Attenuation phase; Neutrophil degranulation; mRNA Splicing - Major Pathway; Interleukin-4 and 13 signaling; HSP90 cha…	52	51	1.059	0.835077	54.27	103.1	96.9	6.66	9.05	High	High	High	High	High	High	1
P08107	Heat shock 70 kDa protein 1A/1B OS=Homo sapiens GN=HSPA1A PE=1 SV=5	0	370.897	65	39	318	4	641	70	5.66	919.19	39	cell organization and biogenesis;metabolic process;regulation of biological process;response to stimulus;transport	cytoplasm;cytoskeleton;cytosol;endoplasmic reticulum;extracellular;mitochondrion;nucleus	catalytic activity;nucleotide binding;protein binding;receptor activity;RNA binding	Pf00012, Pf06723	3304; 3303	HSPA1B; HSPA1A	6; CHR_HSCHR6_MHC_APD_CTG1; CHR_HSCHR6_MHC_DBB_CTG1; CHR_HSCHR6_MHC_QBL_CTG1; CHR_HSCHR6_MHC_COX_CTG1	Apoptosis Modulation and Signaling; Parkin-Ubiquitin Proteasomal System pathway; NRF2 pathway; MAPK Signaling Pathway; Apoptosis Modulation by HSP70; VEGFA-VEGFR2 Signaling Pathway	ENSG00000232804.5; ENSG00000234475.5; ENSG00000231555.4; ENSG00000235941.5; ENSG00000204389.9; ENSG00000204388.6; ENSG00000212866.6; ENSG00000237724.5; ENSG00000224501.5	Prion diseases; Protein processing in endoplasmic reticulum; Estrogen signaling pathway; Longevity regulating pathway - multiple species; MAPK signaling pathway; Influenza A; Endocytosis; Spliceosome; Measles; Antigen processing and presentation; Epstein-Barr virus infection; Toxoplasmosis; Legionellosis	AUF1 (hnRNP D0) binds and destabilizes mRNA; Attenuation phase; Neutrophil degranulation; Regulation of HSF1-mediated heat shock response; Viral RNP Complexes in the Host Cell Nucleus; HSP90 chaperone cycle for steroid hormone receptors (SHR)	38	31	1.426	0.00138442	54.86	114.6	85.4	3.37	7.09	High	High	High	High	High	High	1
Q00839	Heterogeneous nuclear ribonucleoprotein U OS=Homo sapiens GN=HNRNPU PE=1 SV=6	0	370.189	49	38	249	6	825	90.5	6	634.55	38	cell differentiation;metabolic process;regulation of biological process;response to stimulus	cell surface;chromosome;cytoplasm;membrane;nucleus;spliceosomal complex	DNA binding;nucleotide binding;protein binding;RNA binding	Pf00622, Pf13671	3192	HNRNPU	1	mRNA Processing	ENSG00000153187.18	Spliceosome	mRNA Splicing - Major Pathway	6	35	0.984	0.995594	50.84	100	100	7.68	5.03	High	High	High	High	High	High	1
P14866	Heterogeneous nuclear ribonucleoprotein L OS=Homo sapiens GN=HNRNPL PE=1 SV=2	0	366.277	72	28	183	27	589	64.1	8.22	694.19	28	metabolic process;regulation of biological process	cytoplasm;membrane;nucleus	DNA binding;protein binding;RNA binding	Pf00076, Pf13893, Pf14259	3191	HNRNPL	19; CHR_HG26_PATCH	mRNA Processing	ENSG00000282947.1; ENSG00000104824.16		mRNA Splicing - Major Pathway	5	1	0.967	0.973354	39.84	101.8	98.2	4.23	8.93	High	High	High	High	High	High	1
Q86UP2	Kinectin OS=Homo sapiens GN=KTN1 PE=1 SV=1	0	365.954	53	68	238	68	1357	156.2	5.64	567.11	68	cellular component movement;metabolic process	endoplasmic reticulum;membrane;organelle lumen	protein binding;RNA binding		3895	KTN1	14		ENSG00000126777.17		Post-translational protein phosphorylation; Regulation of Insulin-like Growth Factor (IGF) transport and uptake by Insulin-like Growth Factor Binding Proteins (IGFBPs); RHO GTPases activate KTN1	8	0	1.07	0.797449	53.55	102.9	97.1	9.15	12.37	High	High	High	High	High	High	1
A4QPB0	IQ motif containing GTPase activating protein 1 OS=Homo sapiens GN=IQGAP1 PE=2 SV=1	0	358.871	47	62	224	62	1657	189.2	6.48	644.4	62	cell growth;regulation of biological process;response to stimulus;transport	cytoplasm;cytoskeleton;cytosol;membrane;nucleus	enzyme regulator activity;metal ion binding;protein binding	Pf00307, Pf00397, Pf00616, Pf03836, Pf11016	8826	IQGAP1	15	VEGFA-VEGFR2 Signaling Pathway; EGF/EGFR Signaling Pathway; Regulation of Actin Cytoskeleton; G13 Signaling Pathway				4	0	1.103	0.656848	53.71	106.7	93.3	9.36	4.79	High	High	High	High	High	High	1
O75643	U5 small nuclear ribonucleoprotein 200 kDa helicase OS=Homo sapiens GN=SNRNP200 PE=1 SV=2	0	355.029	43	72	183	72	2136	244.4	6.06	444.1	72	cell differentiation;cell organization and biogenesis;metabolic process	membrane;nucleus;spliceosomal complex	catalytic activity;DNA binding;nucleotide binding;protein binding;RNA binding	Pf00270, Pf00271, Pf02889, Pf04851	23020	SNRNP200	2		ENSG00000144028.14	Spliceosome	mRNA Splicing - Major Pathway; mRNA Splicing - Minor Pathway	6	0	1.01	0.968848	65	95.5	104.5	14.94	15.38	High	High	High	High	High	High	1
P13639	Elongation factor 2 OS=Homo sapiens GN=EEF2 PE=1 SV=4	0	354.479	65	50	343	49	858	95.3	6.83	877.64	50	cell differentiation;cell proliferation;metabolic process;regulation of biological process;response to stimulus;transport	cytoplasm;cytosol;extracellular;membrane;nucleus;organelle lumen;ribosome	catalytic activity;nucleotide binding;protein binding;RNA binding	Pf00009, Pf00679, Pf03144, Pf03764, Pf14492	1938	EEF2	19	Translation Factors; AMP-activated Protein Kinase (AMPK) Signaling; Brain-Derived Neurotrophic Factor (BDNF) signaling pathway	ENSG00000167658.15	AMPK signaling pathway; Oxytocin signaling pathway	Peptide chain elongation; Protein methylation; Synthesis of diphthamide-EEF2; Neutrophil degranulation; Uptake and function of diphtheria toxin	20	1	1.042	0.888253	56.81	96.4	103.6	14.78	14.33	High	High	High	High	High	High	1
B2ZZ89	Epididymis luminal protein 102 OS=Homo sapiens GN=SPTBN1 PE=2 SV=1	0	352.487	41	67	180	67	2364	274.4	5.57	541.74	67	cell organization and biogenesis;cellular component movement;metabolic process;regulation of biological process;response to stimulus;transport	cytoplasm;cytoskeleton;cytosol;membrane;nucleus	protein binding;RNA binding;structural molecule activity	Pf00169, Pf00307, Pf00435, Pf11971, Pf12128, Pf15410	6711	SPTBN1	2	TGF-beta Signaling Pathway; Sudden Infant Death Syndrome (SIDS) Susceptibility Pathways	ENSG00000115306.15		Nephrin family interactions; Interaction between L1 and Ankyrins; COPI-mediated anterograde transport; RAF/MAP kinase cascade; NCAM signaling for neurite out-growth; Interleukin-20 family signaling	25	0	1.07	0.797044	47.82	98.1	101.9	12.36	7.41	High	High	High	High	High	High	1
P00558	Phosphoglycerate kinase 1 OS=Homo sapiens GN=PGK1 PE=1 SV=3	0	348.339	74	30	351	25	417	44.6	8.1	1019.23	30	cell differentiation;metabolic process;regulation of biological process;response to stimulus	cytoplasm;cytosol;membrane	catalytic activity;nucleotide binding;protein binding	Pf00162	5230	PGK1	X	Cori Cycle; Photodynamic therapy-induced HIF-1 survival signaling; Glycolysis and Gluconeogenesis	ENSG00000102144.13	Biosynthesis of amino acids; HIF-1 signaling pathway; Glycolysis / Gluconeogenesis; Metabolic pathways; Carbon metabolism	Gluconeogenesis; Glycolysis	13	5	0.966	0.971973	56.14	99.8	100.2	10.1	13.49	High	High	High	High	High	High	1
P27708	CAD protein OS=Homo sapiens GN=CAD PE=1 SV=3	0	344.886	41	56	184	56	2225	242.8	6.46	560.57	56	metabolic process	cytoplasm;cytosol;membrane;nucleus	catalytic activity;metal ion binding;nucleotide binding;protein binding	Pf00117, Pf00185, Pf00289, Pf00988, Pf01979, Pf02142, Pf02222, Pf02729, Pf02786, Pf02787, Pf07478, Pf07722, Pf13147, Pf13535, Pf13594, Pf15632	790	CAD	2	Endothelin Pathways; Amino Acid metabolism	ENSG00000084774.13	Metabolic pathways; Pyrimidine metabolism; Alanine, aspartate and glutamate metabolism	Pyrimidine biosynthesis	9	0	0.902	0.7631	53.56	108.2	91.8	9.38	10.12	High	High	High	High	High	High	1
P09874	Poly [ADP-ribose] polymerase 1 OS=Homo sapiens GN=PARP1 PE=1 SV=4	0	339.929	50	52	281	52	1014	113	8.88	635.58	52	cell death;cell differentiation;cell organization and biogenesis;metabolic process;regulation of biological process;response to stimulus	membrane;mitochondrion;nucleus	catalytic activity;DNA binding;metal ion binding;nucleotide binding;protein binding;RNA binding	Pf00533, Pf00644, Pf00645, Pf02877, Pf05406, Pf08063	142	PARP1	1	Corticotropin-releasing hormone signaling pathway; Nanoparticle triggered regulated necrosis; Fas Ligand (FasL) pathway and Stress induction of Heat Shock Proteins (HSP) regulation; NAD metabolism, sirtuins and aging; NAD+ metabolism; NAD+ biosynthetic pathways	ENSG00000143799.12	Apoptosis; NF-kappa B signaling pathway; Base excision repair	POLB-Dependent Long Patch Base Excision Repair; Dual Incision in GG-NER; Formation of Incision Complex in GG-NER; Downregulation of SMAD2/3:SMAD4 transcriptional activity; DNA Damage Recognition in GG-NER; HDR through MMEJ (alt-NHEJ); SUMOylation of DNA damage response and repair proteins	35	0	1.009	0.969826	48.46	101.1	98.9	7.49	7.6	High	High	High	High	High	High	1
Q13263	Transcription intermediary factor 1-beta OS=Homo sapiens GN=TRIM28 PE=1 SV=5	0	337.494	71	34	189	34	835	88.5	5.77	715.96	34	cell organization and biogenesis;defense response;metabolic process;regulation of biological process;response to stimulus	chromosome;nucleus	catalytic activity;DNA binding;metal ion binding;protein binding;RNA binding	Pf00628, Pf00643	10155	TRIM28	19	Corticotropin-releasing hormone signaling pathway; Mesodermal Commitment Pathway; ATM Signaling Network in Development and Disease	ENSG00000130726.11		Generic Transcription Pathway	6	0	0.946	0.930221	53.74	96.7	103.3	6.22	15.68	High	High	High	High	High	High	1
B4DNE0	cDNA FLJ52573, highly similar to Elongation factor 1-alpha 1 OS=Homo sapiens PE=2 SV=1	0	334.278	69	18	450	8	395	42.6	9.01	1828.83	18	metabolic process;regulation of biological process;response to stimulus;transport	cytoplasm;cytoskeleton;cytosol;extracellular;membrane;nucleus;organelle lumen	catalytic activity;nucleotide binding;protein binding;RNA binding	Pf00009, Pf03143, Pf03144	1915	EEF1A1	6	Translation Factors				1	11	0.865	0.538846	38.82	101.3	98.7	10.05	23.49	High	High	High	High	High	High	1
B4DI39	cDNA FLJ54328, highly similar to Heat shock 70 kDa protein 1 OS=Homo sapiens PE=2 SV=1	0	330.518	63	36	279	1	618	67.5	5.5	794.68	36	cell organization and biogenesis;metabolic process;regulation of biological process;response to stimulus;transport	cytoplasm;cytosol;endoplasmic reticulum;extracellular;mitochondrion;nucleus	catalytic activity;nucleotide binding;protein binding;receptor activity;RNA binding	Pf00012, Pf06723	3304	HSPA1B	6	Parkin-Ubiquitin Proteasomal System pathway				1	0								Not Found	Not Found	Not Found	Not Found	High	Not Found	1
V9HW80	Epididymis luminal protein 220 OS=Homo sapiens GN=HEL-S-70 PE=2 SV=1	0	330.335	59	44	219	44	806	89.3	5.26	611.11	44	cell communication;cell organization and biogenesis;metabolic process;regulation of biological process;response to stimulus;transport	cytoplasm;cytosol;endoplasmic reticulum;extracellular;membrane;nucleus;organelle lumen;proteasome	catalytic activity;enzyme regulator activity;nucleotide binding;protein binding;RNA binding	Pf00004, Pf00910, Pf01057, Pf01078, Pf02359, Pf02933, Pf05496, Pf05673, Pf06068, Pf07724, Pf07726, Pf07728, Pf09336, Pf13191, Pf13207, Pf13401	7415	VCP	9		ENSG00000165280.15	Protein processing in endoplasmic reticulum; Legionellosis	Protein methylation; Translesion Synthesis by POLH; N-glycan trimming in the ER and Calnexin/Calreticulin cycle; Josephin domain DUBs; Ovarian tumor domain proteases; ABC-family proteins mediated transport; HSF1 activation; Hh mutants that don't undergo autocatalytic processing are degraded by ERAD; E3 ubiquitin ligases ubiquitinate target proteins; Neutrophil degranulation; Defective CFTR causes…	35	0	0.945	0.92331	54.07	96.3	103.7	5.24	9.2	High	High	High	High	High	High	1
B4DJ30	cDNA FLJ61290, highly similar to Neutral alpha-glucosidase AB OS=Homo sapiens PE=2 SV=1	0	328.228	50	41	202	8	995	112.9	6.06	575.75	41	metabolic process;regulation of biological process;transport		catalytic activity;transporter activity	Pf01055, Pf04901, Pf13802								0	34	1.032	0.921105	56.52	99	101	13.12	13.43	High	High	High	High	High	High	1
P02545	Prelamin-A/C OS=Homo sapiens GN=LMNA PE=1 SV=1	0	327.355	72	51	289	5	664	74.1	7.02	625.2	51	cell organization and biogenesis;regulation of biological process;response to stimulus;transport	cytosol;membrane;nucleus	protein binding;structural molecule activity	Pf00038, Pf00932	4000	LMNA	1	Arrhythmogenic Right Ventricular Cardiomyopathy; Adipogenesis; Fas Ligand (FasL) pathway and Stress induction of Heat Shock Proteins (HSP) regulation	ENSG00000160789.19	Dilated cardiomyopathy; Apoptosis; Arrhythmogenic right ventricular cardiomyopathy (ARVC); Hypertrophic cardiomyopathy (HCM)	Signaling by BRAF and RAF fusions; Breakdown of the nuclear lamina; XBP1(S) activates chaperone genes; Initiation of Nuclear Envelope Reformation; Clearance of Nuclear Envelope Membranes from Chromatin; Depolymerisation of the Nuclear Lamina; Deregulated CDK5 triggers multiple neurodegenerative pathways in Alzheimer's disease models	33	47	1.16	0.379229	48.47	107.4	92.6	3.62	11.09	High	High	High	High	High	High	1
P12270	Nucleoprotein TPR OS=Homo sapiens GN=TPR PE=1 SV=3	0	327.259	35	68	193	68	2363	267.1	5.02	492.29	68	cell division;cell organization and biogenesis;metabolic process;regulation of biological process;response to stimulus;transport	chromosome;cytoplasm;cytoskeleton;membrane;nucleus	catalytic activity;motor activity;protein binding;RNA binding;structural molecule activity;transporter activity	Pf00038, Pf01496, Pf01576, Pf02463, Pf03961, Pf04111, Pf05911, Pf07888, Pf07926, Pf09726, Pf12128, Pf13166, Pf13514	7175	TPR	1		ENSG00000047410.13	Thyroid cancer; Pathways in cancer; RNA transport	Rev-mediated nuclear export of HIV RNA; ISG15 antiviral mechanism; NEP/NS2 Interacts with the Cellular Export Machinery; tRNA processing in the nucleus; Transcriptional regulation by small RNAs; Defective TPR may confer susceptibility towards thyroid papillary carcinoma (TPC); Nuclear Pore Complex (NPC) Disassembly; Regulation of Glucokinase by Glucokinase Regulatory Protein; Vpr-mediated nuclear…	69	0	0.967	0.973354	43.63	97.7	102.3	15.88	13.8	High	High	High	High	High	High	1
V9HVZ7	Epididymis luminal protein 176 OS=Homo sapiens GN=HEL-176 PE=2 SV=1	0	325.774	67	14	517	1	223	25	5.66	2173.43	14	cell organization and biogenesis;cellular component movement;regulation of biological process;response to stimulus	cytoskeleton;cytosol;membrane;nucleus	nucleotide binding;protein binding;structural molecule activity	Pf00022	71	ACTG1	17	Arrhythmogenic Right Ventricular Cardiomyopathy; Pathogenic Escherichia coli infection; Myometrial Relaxation and Contraction Pathways; Focal Adhesion; Fas Ligand (FasL) pathway and Stress induction of Heat Shock Proteins (HSP) regulation; Striated Muscle Contraction; Regulation of Actin Cytoskeleton				7	0	0.493	4.6442e-12	35.95	66	134	123.47	70.68	Peak Found	High	High	Not Found	High	High	1
Q96IS6	HSPA8 protein (Fragment) OS=Homo sapiens GN=HSPA8 PE=2 SV=2	0	320.397	76	44	347	1	587	64.6	5.5	842.59	44	cell communication;cell organization and biogenesis;metabolic process;regulation of biological process;response to stimulus;transport	cytosol;endosome;extracellular;membrane;nucleus;organelle lumen;spliceosomal complex	catalytic activity;nucleotide binding;protein binding;RNA binding	Pf00012, Pf02463, Pf06723	3312	HSPA8	11	Parkin-Ubiquitin Proteasomal System pathway; MAPK Signaling Pathway; Exercise-induced Circadian Regulation				3	0	0.37	4.63521e-09	4.31	54.1	145.9	36.93	33.94	Not Found	Peak Found	High	Not Found	High	High	1
A0A090N8Y2	Protein disulfide isomerase related protein (Calcium-binding protein, intestinal-related) OS=Homo sapiens GN=ERP70 PE=4 SV=1	0	319.542	67	44	259	43	645	72.9	5.07	660.83	44	cellular homeostasis;metabolic process;regulation of biological process;response to stimulus;transport	cell surface;endoplasmic reticulum;organelle lumen	catalytic activity;metal ion binding;protein binding;RNA binding	Pf00085, Pf01216, Pf13098, Pf13848, Pf13905	9601	PDIA4	7		ENSG00000155660.10	Thyroid hormone synthesis; Vibrio cholerae infection; Protein processing in endoplasmic reticulum		3	1	0.88	0.642062	39.98	88.4	111.6	12.57	16.76	High	High	High	High	High	High	1
F5GWX5	Chromodomain-helicase-DNA-binding protein 4 OS=Homo sapiens GN=CHD4 PE=1 SV=1	0	313.926	38	52	172	2	1905	217	5.81	416.46	52	cell organization and biogenesis;metabolic process;regulation of biological process	cytoplasm;membrane;nucleus	catalytic activity;DNA binding;metal ion binding;nucleotide binding;protein binding	Pf00176, Pf00271, Pf00385, Pf00628, Pf04851, Pf06461, Pf06465, Pf08073, Pf08074, Pf13831	1108	CHD4	12		ENSG00000111642.14			0	49	0.963	0.968848	36.46	96.2	103.8	0.95	11.5	High	High	High	High	High	High	1
Q6P2Q9	Pre-mRNA-processing-splicing factor 8 OS=Homo sapiens GN=PRPF8 PE=1 SV=2	0	313.142	35	62	196	62	2335	273.4	8.84	445.03	62	cell organization and biogenesis;metabolic process;response to stimulus	membrane;nucleus;spliceosomal complex	catalytic activity;protein binding;RNA binding	Pf01398, Pf08082, Pf08083, Pf08084, Pf10596, Pf10597, Pf10598, Pf12134	10594	PRPF8	17; CHR_HSCHR17_1_CTG2	mRNA Processing	ENSG00000174231.16; ENSG00000274442.2	Spliceosome	mRNA Splicing - Major Pathway; mRNA Splicing - Minor Pathway	7	0	0.954	0.952565	44.06	100.7	99.3	13.12	19.07	High	High	High	High	High	High	1
Q12906	Interleukin enhancer-binding factor 3 OS=Homo sapiens GN=ILF3 PE=1 SV=3	0	308.966	65	43	222	3	894	95.3	8.76	644.81	43	defense response;metabolic process;regulation of biological process;response to stimulus	cytoplasm;extracellular;membrane;mitochondrion;nucleus	DNA binding;protein binding;RNA binding	Pf00035, Pf07528, Pf14709	3609	ILF3	19		ENSG00000129351.17			0	38	0.901	0.756147	40.3	100	100	7.12	5.62	High	High	High	High	High	High	1
B3KY63	cDNA FLJ16830 fis, clone UTERU3022536, highly similar to Chromodomain helicase-DNA-binding protein 4 (EC 3.6.1.-) OS=Homo sapiens PE=2 SV=1	0	303.822	38	51	163	1	1886	215.1	5.9	385.8	51	cell organization and biogenesis;metabolic process;regulation of biological process	cytoplasm;membrane;nucleus	catalytic activity;DNA binding;metal ion binding;nucleotide binding;protein binding	Pf00176, Pf00271, Pf00385, Pf00628, Pf04851, Pf06461, Pf06465, Pf08073, Pf08074, Pf13831	1108	CHD4	12					0	0	1.026	0.983413	69.19	98.5	101.5	53.26	60.79	Peak Found	Peak Found	High	Peak Found	High	High	1
Q9Y490	Talin-1 OS=Homo sapiens GN=TLN1 PE=1 SV=3	0	302.896	34	61	179	55	2541	269.6	6.07	448.79	61	cell organization and biogenesis;cellular component movement;regulation of biological process;response to stimulus;transport	cell surface;cytoplasm;cytoskeleton;cytosol;extracellular;membrane	protein binding;structural molecule activity	Pf00373, Pf01608, Pf02174, Pf08913, Pf09141, Pf09379	7094	TLN1	9	Integrin-mediated Cell Adhesion; Primary Focal Segmental Glomerulosclerosis FSGS; Focal Adhesion	ENSG00000137076.20	Rap1 signaling pathway; Platelet activation; HTLV-I infection; Focal adhesion	SEMA3A-Plexin repulsion signaling by inhibiting Integrin adhesion; Signaling by BRAF and RAF fusions; MAP2K and MAPK activation; Smooth Muscle Contraction; XBP1(S) activates chaperone genes; GRB2:SOS provides linkage to MAPK signaling for Integrins ; Signaling by RAS mutants; Signaling by high-kinase activity BRAF mutants; Signaling by moderate kinase activity BRAF mutants; p130Cas linkage to MAP…	43	6	0.952	0.944488	47.52	103.8	96.2	5.49	6.21	High	High	High	High	High	High	1
W8QEH3	Lamin A/C OS=Homo sapiens GN=LMNA PE=3 SV=1	0	302.08	69	47	268	1	572	65.1	6.84	563.44	47	cell organization and biogenesis;regulation of biological process;response to stimulus;transport	cytosol;membrane;nucleus	protein binding;structural molecule activity	Pf00038, Pf00932	4000	LMNA	1	Arrhythmogenic Right Ventricular Cardiomyopathy; Adipogenesis; Fas Ligand (FasL) pathway and Stress induction of Heat Shock Proteins (HSP) regulation				3	0	1.04	0.905066	10.39	103.6	96.4	20.14	4.23	High	High	High	High	High	High	1
B4DLR3	cDNA FLJ54020, highly similar to Heterogeneous nuclear ribonucleoprotein U OS=Homo sapiens PE=2 SV=1	0	301.975	49	34	227	2	784	86.8	6.43	583.95	34	cell differentiation;metabolic process;regulation of biological process;response to stimulus	cell surface;chromosome;membrane;nucleus;spliceosomal complex	DNA binding;nucleotide binding;protein binding;RNA binding	Pf00622, Pf13671	3192	HNRNPU	1	mRNA Processing				1	0	0.693	0.0525661	45.74	89.7	110.3	45.19	65.22	High	High	High	High	High	High	1
P07814	Bifunctional glutamate/proline--tRNA ligase OS=Homo sapiens GN=EPRS PE=1 SV=5	0	300.549	47	48	179	48	1512	170.5	7.33	508.39	48	cell organization and biogenesis;metabolic process;regulation of biological process;response to stimulus	cytoplasm;cytosol;membrane	catalytic activity;metal ion binding;nucleotide binding;protein binding;RNA binding	Pf00458, Pf00587, Pf00749, Pf01406, Pf03129, Pf03950, Pf09180, Pf14497	2058	EPRS	1	Parkinsons Disease Pathway; Amino Acid metabolism	ENSG00000136628.17	Metabolic pathways; Porphyrin and chlorophyll metabolism; Aminoacyl-tRNA biosynthesis	tRNA modification in the nucleus and cytosol; Cytosolic tRNA aminoacylation; SeMet incorporation into proteins	16	0	0.976	0.982487	54.91	100.1	99.9	5.88	2.36	High	High	High	High	High	High	1
P15924	Desmoplakin OS=Homo sapiens GN=DSP PE=1 SV=3	0	299.005	30	69	138	69	2871	331.6	6.81	316.06	69	cell death;cell differentiation;cell organization and biogenesis;metabolic process;regulation of biological process;response to stimulus;transport	cytoplasm;cytoskeleton;membrane;nucleus	catalytic activity;motor activity;protein binding;RNA binding;structural molecule activity	Pf00038, Pf00681, Pf01540, Pf01576, Pf02463, Pf04111, Pf04156, Pf05483, Pf05557, Pf05622, Pf06008, Pf06160, Pf06637, Pf07888, Pf10174, Pf12072, Pf12128, Pf13166	1832	DSP	6	Arrhythmogenic Right Ventricular Cardiomyopathy; Lung fibrosis	ENSG00000096696.13	Arrhythmogenic right ventricular cardiomyopathy (ARVC)	Apoptotic cleavage of cell adhesion proteins; Formation of the cornified envelope; Neutrophil degranulation	14	0	3.95	2.24545e-16	52.61	166.8	33.2	8.18	6.9	High	High	High	High	High	High	1
V9HWB4	Epididymis secretory sperm binding protein Li 89n OS=Homo sapiens GN=HEL-S-89n PE=2 SV=1	0	298.616	59	43	271	41	654	72.3	5.16	687.43	43	cell communication;cell death;cell differentiation;cell organization and biogenesis;metabolic process;regulation of biological process;response to stimulus;transport	cell surface;cytoplasm;endoplasmic reticulum;membrane;mitochondrion;nucleus;organelle lumen	catalytic activity;metal ion binding;nucleotide binding;protein binding	Pf00012, Pf01968, Pf06723	3309	HSPA5	9	Parkin-Ubiquitin Proteasomal System pathway; Apoptosis-related network due to altered Notch3 in ovarian cancer; Photodynamic therapy-induced unfolded protein response; MAPK Signaling Pathway	ENSG00000044574.7	Thyroid hormone synthesis; Prion diseases; Protein processing in endoplasmic reticulum; Antigen processing and presentation; Protein export	Platelet degranulation ; PERK regulates gene expression; ATF6 (ATF6-alpha) activates chaperone genes; Antigen Presentation: Folding, assembly and peptide loading of class I MHC; Regulation of HSF1-mediated heat shock response; IRE1alpha activates chaperones	27	0	0.845	0.416133	36.26	94.7	105.3	5.8	4.09	High	High	High	High	High	High	1
B7Z4V2	cDNA FLJ51907, highly similar to Stress-70 protein, mitochondrial OS=Homo sapiens PE=2 SV=1	0	296.17	60	35	232	35	665	72.4	5.94	653.02	35	cell differentiation;cell organization and biogenesis;metabolic process;regulation of biological process;response to stimulus	cytoplasm;mitochondrion;organelle lumen	nucleotide binding;protein binding;RNA binding	Pf00012, Pf06723	3313	HSPA9	5	Parkin-Ubiquitin Proteasomal System pathway				1	0	0.938	0.90261	45.79	93.6	106.4	9.78	9.98	High	High	High	High	High	High	1
Q53G71	Calreticulin variant (Fragment) OS=Homo sapiens PE=2 SV=1	0	295.925	60	26	276	26	406	46.9	4.45	793.95	26	cell differentiation;cell organization and biogenesis;cellular homeostasis;metabolic process;regulation of biological process;response to stimulus;transport	cell surface;cytoplasm;cytosol;endoplasmic reticulum;extracellular;Golgi;membrane;nucleus;organelle lumen	DNA binding;metal ion binding;protein binding;RNA binding	Pf00262	811	CALR	19	Androgen receptor signaling pathway; Photodynamic therapy-induced unfolded protein response; Calcium Regulation in the Cardiac Cell				3	0	0.95	0.942348	48.04	94.6	105.4	7.5	10.66	High	High	High	High	High	High	1
A0A024RAZ7	Heterogeneous nuclear ribonucleoprotein A1, isoform CRA_b OS=Homo sapiens GN=HNRPA1 PE=4 SV=1	0	294.619	66	26	263	5	372	38.7	9.13	751.27	26	cell communication;metabolic process;regulation of biological process;response to stimulus;transport	cytoplasm;membrane;nucleus;spliceosomal complex	DNA binding;protein binding;RNA binding	Pf00076, Pf13893, Pf14259	3178	HNRNPA1	12	mRNA Processing	ENSG00000135486.17	Spliceosome	mRNA Splicing - Major Pathway; FGFR2 alternative splicing	11	21	0.934	0.887217	60.49	98.1	101.9	22.67	24.48	High	High	High	High	High	High	1
P02452	Collagen alpha-1(I) chain OS=Homo sapiens GN=COL1A1 PE=1 SV=5	0	294.335	44	39	136	15	1464	138.9	5.8	379.84	39	cell communication;cell differentiation;cell organization and biogenesis;cellular component movement;coagulation;metabolic process;regulation of biological process;response to stimulus;transport	cytoplasm;endoplasmic reticulum;extracellular;Golgi;organelle lumen	metal ion binding;protein binding;structural molecule activity	Pf00093, Pf01391, Pf01410	1277	COL1A1	17	Focal Adhesion; Osteoblast Signaling; Focal Adhesion-PI3K-Akt-mTOR-signaling pathway; miR-509-3p alteration of YAP1/ECM axis; Inflammatory Response Pathway; Senescence and Autophagy in Cancer		Platelet activation; AGE-RAGE signaling pathway in diabetic complications; Focal adhesion; ECM-receptor interaction; Amoebiasis; PI3K-Akt signaling pathway; Protein digestion and absorption	Collagen degradation; Integrin cell surface interactions; MET activates PTK2 signaling; Crosslinking of collagen fibrils; Anchoring fibril formation; Platelet Adhesion to exposed collagen; Scavenging by Class A Receptors; Syndecan interactions; GP1b-IX-V activation signalling; ECM proteoglycans; RUNX2 regulates osteoblast differentiation; Platelet Aggregation (Plug Formation); Immunoregulatory in…	50	24	0.366	2.24545e-16	6.17	48.9	151.1	15.33	19.44	High	High	High	High	High	High	1
Q9BUU9	TUBB protein (Fragment) OS=Homo sapiens GN=TUBB PE=2 SV=1	0	293	78	23	403	1	340	38.3	4.84	1007.57	23	cell division;cell organization and biogenesis;cellular component movement;defense response;regulation of biological process;response to stimulus;transport	cytoplasm;cytoskeleton;extracellular;membrane;nucleus;organelle lumen	catalytic activity;nucleotide binding;protein binding;structural molecule activity	Pf00091, Pf03953	203068	TUBB	6	Pathogenic Escherichia coli infection; Parkin-Ubiquitin Proteasomal System pathway				2	0	0.01	2.24545e-16			200		23.48	Not Found	Not Found	Not Found	Peak Found	High	Not Found	1
F4ZW66	NF110b OS=Homo sapiens PE=2 SV=1	0	292.923	63	42	209	2	898	95.7	8.81	605.3	42	defense response;metabolic process;regulation of biological process;response to stimulus	cytoplasm;extracellular;membrane;mitochondrion;nucleus	DNA binding;protein binding;RNA binding	Pf00035, Pf07528, Pf14709	3609	ILF3	19					0	0	0.808	0.53937	49.64	105.4	94.6	15.88	31.03	High	High	Peak Found	High	Peak Found	High	1
A0A024RDQ0	Heat shock 105kDa/110kDa protein 1, isoform CRA_a OS=Homo sapiens GN=HSPH1 PE=3 SV=1	0	292.404	57	40	218	37	814	92.1	5.55	537.93	40	metabolic process;regulation of biological process;response to stimulus;transport	cytoplasm;cytosol;extracellular;organelle lumen	enzyme regulator activity;nucleotide binding;protein binding	Pf00012	10808	HSPH1	13		ENSG00000120694.19			0	1	1.075	0.785319	51.09	99.7	100.3	4.5	8.86	High	High	High	High	High	High	1
Q09666	Neuroblast differentiation-associated protein AHNAK OS=Homo sapiens GN=AHNAK PE=1 SV=2	0	292.204	30	58	160	58	5890	628.7	6.15	352.91	58	cell organization and biogenesis;regulation of biological process	cytoplasm;cytoskeleton;cytosol;membrane;nucleus	protein binding;RNA binding;structural molecule activity		79026	AHNAK	11		ENSG00000124942.13			0	0	1.196	0.242896	50.87	102.8	97.2	16.8	15.4	High	High	High	High	High	High	1	Acetyl [N-Term]
P22626	Heterogeneous nuclear ribonucleoproteins A2/B1 OS=Homo sapiens GN=HNRNPA2B1 PE=1 SV=2	0	292.2	74	30	266	26	353	37.4	8.95	688.55	30	metabolic process;regulation of biological process;response to stimulus;transport	cytoplasm;extracellular;membrane;nucleus;spliceosomal complex	DNA binding;protein binding;RNA binding	Pf00076, Pf13893, Pf14259	3181	HNRNPA2B1	7	mRNA Processing	ENSG00000122566.20		Gene and protein expression by JAK-STAT signaling after Interleukin-12 stimulation; Interleukin-12 family signaling; mRNA Splicing - Major Pathway	10	4	1.089	0.731914	63.34	102.5	97.5	3.1	8.02	High	High	High	High	High	High	1
V9HW31	ATP synthase subunit beta OS=Homo sapiens GN=HEL-S-271 PE=2 SV=1	0	284.384	71	25	166	25	529	56.5	5.4	573.72	25	cell differentiation;cell organization and biogenesis;cellular homeostasis;metabolic process;regulation of biological process;transport	cell surface;membrane;mitochondrion;nucleus;organelle lumen	catalytic activity;nucleotide binding;protein binding;transporter activity	Pf00006, Pf00306, Pf02874	506	ATP5B	12	Electron Transport Chain; Oxidative phosphorylation	ENSG00000110955.8	Metabolic pathways; Parkinson's disease; Alzheimer's disease; Oxidative phosphorylation; Huntington's disease	Transcriptional activation of mitochondrial biogenesis; Cristae formation; Mitochondrial protein import; Formation of ATP by chemiosmotic coupling; Metabolism of proteins	17	0	1.01	0.968848	59.31	97.7	102.3	15.33	3.4	High	High	High	High	High	High	1
P68366	Tubulin alpha-4A chain OS=Homo sapiens GN=TUBA4A PE=1 SV=1	0	282.353	58	23	376	6	448	49.9	5.06	1287.77	23	cell organization and biogenesis;regulation of biological process;transport	cytoplasm;cytoskeleton;cytosol;extracellular	catalytic activity;nucleotide binding;protein binding;structural molecule activity	Pf00091, Pf03953	7277	TUBA4A	2	Pathogenic Escherichia coli infection; Parkin-Ubiquitin Proteasomal System pathway	ENSG00000127824.13	Gap junction; Phagosome; Pathogenic Escherichia coli infection; Apoptosis	COPI-independent Golgi-to-ER retrograde traffic; COPI-dependent Golgi-to-ER retrograde traffic; Carboxyterminal post-translational modifications of tubulin; Regulation of PLK1 Activity at G2/M Transition; Recruitment of NuMA to mitotic centrosomes; Hedgehog 'off' state; Loss of Nlp from mitotic centrosomes; Translocation of GLUT4 to the plasma membrane; Prefoldin mediated transfer of substrate to…	76	0	1.102	0.664925	66.08	112.6	87.4	47.85	55.04	High	High	High	High	High	High	1
O75533	Splicing factor 3B subunit 1 OS=Homo sapiens GN=SF3B1 PE=1 SV=3	0	277.195	44	47	175	47	1304	145.7	7.09	467.25	47	cell organization and biogenesis;metabolic process;regulation of biological process;response to stimulus	nucleus;spliceosomal complex	DNA binding;protein binding;receptor activity;RNA binding;signal transducer activity	Pf02161, Pf08920, Pf12815, Pf13513	23451	SF3B1	2	mRNA Processing	ENSG00000115524.15	Spliceosome	B-WICH complex positively regulates rRNA expression; mRNA Splicing - Major Pathway; mRNA Splicing - Minor Pathway	11	0	0.951	0.943439	45.69	92.9	107.1	10.52	16.87	High	High	High	High	High	High	1
A8MXP9	Matrin-3 OS=Homo sapiens GN=MATR3 PE=4 SV=1	0	277.057	50	38	213	38	895	99.9	6.04	479.92	38		nucleus	metal ion binding;RNA binding	Pf13893, Pf14259			5		ENSG00000280987.4			0	0	0.943	0.920702	46.28	95.1	104.9	10.43	7.94	High	High	High	High	High	High	1
A0A024R9W5	HECT, UBA and WWE domain containing 1, isoform CRA_b OS=Homo sapiens GN=HUWE1 PE=4 SV=1	0	276.464	18	54	136	13	4374	481.6	5.22	359.25	54	cell differentiation;cell organization and biogenesis;metabolic process;response to stimulus;transport	cytoplasm;cytosol;extracellular;membrane;nucleus;organelle lumen	catalytic activity;DNA binding;protein binding;RNA binding	Pf00632, Pf02825, Pf06012, Pf06025, Pf14377	10075	HUWE1	X		ENSG00000086758.15	Ubiquitin mediated proteolysis	Neutrophil degranulation; Antigen processing: Ubiquitination & Proteasome degradation	7	38	0.955	0.957691	47.26	95.8	104.2	23.49	31.64	High	High	High	High	High	High	1
P34932	Heat shock 70 kDa protein 4 OS=Homo sapiens GN=HSPA4 PE=1 SV=4	0	274.958	67	42	186	11	840	94.3	5.19	518.25	42	cell organization and biogenesis;response to stimulus;transport	cytoplasm;cytosol	nucleotide binding;protein binding	Pf00012, Pf06723	3308	HSPA4	5	Parkin-Ubiquitin Proteasomal System pathway	ENSG00000170606.14	Antigen processing and presentation	Regulation of HSF1-mediated heat shock response	6	31	1.001	0.977223	53.1	100.8	99.2	4.37	2.04	High	High	High	High	High	High	1
Q9UQ35	Serine/arginine repetitive matrix protein 2 OS=Homo sapiens GN=SRRM2 PE=1 SV=2	0	274.765	28	53	147	53	2752	299.4	12.06	382.71	53	metabolic process	nucleus;spliceosomal complex	nucleotide binding;protein binding;RNA binding		23524	SRRM2	16		ENSG00000167978.16		mRNA Splicing - Major Pathway	4	0	0.898	0.756147	44.02	97	103	34.51	39.33	High	High	High	High	High	High	1
A0A024QZN4	Vinculin, isoform CRA_c OS=Homo sapiens GN=VCL PE=4 SV=1	0	273.503	59	50	195	50	1066	116.6	6.09	487.48	50	cell growth;cell organization and biogenesis;cellular component movement;regulation of biological process;transport	cytoskeleton;cytosol;extracellular;membrane;organelle lumen	protein binding;structural molecule activity	Pf01044	7414	VCL	10	Integrin-mediated Cell Adhesion; Primary Focal Segmental Glomerulosclerosis FSGS; Focal Adhesion; VEGFA-VEGFR2 Signaling Pathway; Regulation of Actin Cytoskeleton	ENSG00000035403.17			5	0	1.175	0.322694	53.22	116	84	25	25.15	High	High	High	High	High	High	1
A0A024RBH2	Cytoskeleton-associated protein 4, isoform CRA_c OS=Homo sapiens GN=CKAP4 PE=4 SV=1	0	272.637	71	37	205	37	602	66	5.92	570.45	37	metabolic process;transport	cytoplasm;cytoskeleton;cytosol;endoplasmic reticulum;membrane;organelle lumen	RNA binding	Pf13166	10970	CKAP4	12		ENSG00000136026.13	Protein processing in endoplasmic reticulum	Post-translational protein phosphorylation; Regulation of Insulin-like Growth Factor (IGF) transport and uptake by Insulin-like Growth Factor Binding Proteins (IGFBPs); Surfactant metabolism; Neutrophil degranulation	9	0	1.165	0.354501	49.48	109.3	90.7	7	7.16	High	High	High	High	High	High	1
P20700	Lamin-B1 OS=Homo sapiens GN=LMNB1 PE=1 SV=2	0	260.003	70	44	227	18	586	66.4	5.16	539.06	44	regulation of biological process;response to stimulus	membrane;nucleus	catalytic activity;motor activity;protein binding;structural molecule activity	Pf00038, Pf00932, Pf01576, Pf07888, Pf09726, Pf09731, Pf10186, Pf12128	4001	LMNB1	5	Fas Ligand (FasL) pathway and Stress induction of Heat Shock Proteins (HSP) regulation	ENSG00000113368.11	Apoptosis	Gene and protein expression by JAK-STAT signaling after Interleukin-12 stimulation; Breakdown of the nuclear lamina; Initiation of Nuclear Envelope Reformation; Clearance of Nuclear Envelope Membranes from Chromatin; Meiotic synapsis; Depolymerisation of the Nuclear Lamina; Formation of Senescence-Associated Heterochromatin Foci (SAHF); Deregulated CDK5 triggers multiple neurodegenerative pathway…	34	24	0.96	0.964864	43.78	96.2	103.8	4.93	2.66	High	High	High	High	High	High	1
E5KNY5	Leucine-rich PPR-motif containing OS=Homo sapiens GN=LRPPRC PE=4 SV=1	0	258.349	42	51	162	51	1394	157.8	6.13	397.9	51	cellular component movement;metabolic process;regulation of biological process;transport	chromosome;cytoplasm;cytoskeleton;membrane;mitochondrion;nucleus	catalytic activity;DNA binding;protein binding;RNA binding	Pf12854, Pf13041, Pf13812	10128	LRPPRC	2		ENSG00000138095.18		TP53 Regulates Metabolic Genes; Respiratory electron transport	9	0	0.946	0.927686	49.4	98	102	10.55	4.55	High	High	High	High	High	High	1
A0A024R652	Methylenetetrahydrofolate dehydrogenase (NADP+ dependent) 1, methenyltetrahydrofolate cyclohydrolase, formyltetrahydrofolate synthetase, isoform CRA_a OS=Homo sapiens GN=MTHFD1 PE=3 SV=1	0	255.501	57	44	183	43	935	101.5	7.18	455.7	44	metabolic process	cytoplasm;cytosol;membrane;mitochondrion	catalytic activity;nucleotide binding;protein binding	Pf00763, Pf01268, Pf02882	4522	MTHFD1	14	Folate Metabolism; One Carbon Metabolism; Trans-sulfuration and one carbon metabolism				3	1	0.944	0.921794	46.45	98	102	6.47	8.25	High	High	High	High	High	High	1	Acetyl [N-Term]
Q13509	Tubulin beta-3 chain OS=Homo sapiens GN=TUBB3 PE=1 SV=2	0	253.258	72	26	290	3	450	50.4	4.93	666.58	26	cell organization and biogenesis;cellular component movement	cytoplasm;cytoskeleton;nucleus	catalytic activity;nucleotide binding;protein binding;structural molecule activity	Pf00091, Pf03953, Pf10644	10381	TUBB3	16	Pathogenic Escherichia coli infection; Parkin-Ubiquitin Proteasomal System pathway; Exercise-induced Circadian Regulation	ENSG00000258947.6	Gap junction; Phagosome; Pathogenic Escherichia coli infection	COPI-independent Golgi-to-ER retrograde traffic; COPI-dependent Golgi-to-ER retrograde traffic; Carboxyterminal post-translational modifications of tubulin; Recruitment of NuMA to mitotic centrosomes; Hedgehog 'off' state; Translocation of GLUT4 to the plasma membrane; Prefoldin mediated transfer of substrate to CCT/TriC; Microtubule-dependent trafficking of connexons from Golgi to the plasma mem…	66	9	0.995	0.973354	59.05	100.6	99.4	32.74	19.25	High	High	High	High	High	High	1
X5DNP5	General transcription factor IIi isoform B (Fragment) OS=Homo sapiens GN=GTF2I PE=2 SV=1	0	252.863	52	46	173	46	978	110.2	6.74	389.93	46	cellular homeostasis;metabolic process;regulation of biological process;response to stimulus	cytoplasm;membrane;nucleus	DNA binding;protein binding	Pf02946	2969	GTF2I	7	B Cell Receptor Signaling Pathway	ENSG00000263001.5			1	0	0.979	0.985098	45.22	101.2	98.8	10	13.43	High	High	High	High	High	High	1
E7EX73	Eukaryotic translation initiation factor 4 gamma 1 OS=Homo sapiens GN=EIF4G1 PE=1 SV=1	0	251.833	36	46	194	41	1436	158.5	5.21	427.84	46	cell organization and biogenesis;defense response;metabolic process;regulation of biological process;response to stimulus	cytoplasm;cytosol;membrane;nucleus	nucleotide binding;protein binding;RNA binding;structural molecule activity	Pf00566, Pf02020, Pf02847, Pf02854	1981	EIF4G1	3	Translation Factors	ENSG00000114867.20			1	5	0.958	0.961091	43.76	94.3	105.7	14.12	17.37	High	High	High	High	High	High	1
A0A024RAC5	Regulator of chromosome condensation 2, isoform CRA_a OS=Homo sapiens GN=RCC2 PE=4 SV=1	0	251.495	71	28	169	28	522	56	8.78	480.34	28	cell division;cell organization and biogenesis;regulation of biological process;response to stimulus	chromosome;cytoplasm;cytoskeleton;cytosol;membrane;nucleus	protein binding;RNA binding	Pf00415, Pf13540	55920	RCC2	1; CHR_HG2095_PATCH		ENSG00000281540.2; ENSG00000179051.13		Amplification of signal from unattached kinetochores via a MAD2 inhibitory signal; Separation of Sister Chromatids; Resolution of Sister Chromatid Cohesion; RHO GTPases Activate Formins	16	0	1.078	0.77265	64.78	109.5	90.5	17.31	11.4	High	High	High	High	High	High	1
P11717	Cation-independent mannose-6-phosphate receptor OS=Homo sapiens GN=IGF2R PE=1 SV=3	0	249.25	28	48	117	48	2491	274.2	5.94	328.44	48	cell organization and biogenesis;regulation of biological process;response to stimulus;transport	cell surface;cytoplasm;endosome;Golgi;membrane;nucleus;vacuole	catalytic activity;protein binding;receptor activity;signal transducer activity;transporter activity	Pf00040, Pf00878, Pf02157, Pf09451	3482	IGF2R	6		ENSG00000197081.12	Lysosome; Endocytosis	Cargo recognition for clathrin-mediated endocytosis; Retrograde transport at the Trans-Golgi-Network; Neutrophil degranulation; Golgi Associated Vesicle Biogenesis	14	0	0.994	0.980578	39.64	99.1	100.9	7.36	10.3	High	High	High	High	High	High	1
A8K690	cDNA FLJ76863, highly similar to Homo sapiens stress-induced-phosphoprotein 1 (Hsp70/Hsp90-organizing protein) (STIP1), mRNA OS=Homo sapiens PE=2 SV=1	0	248.884	63	42	185	42	543	62.6	6.8	392.11	42	response to stimulus	cytosol;Golgi;nucleus	protein binding;RNA binding	Pf00515, Pf12895, Pf13414, Pf13424, Pf13432	10963	STIP1	11					0	0	1.095	0.702153	50.92	102.6	97.4	11.01	14.51	High	High	High	High	High	High	1	Acetyl [N-Term]
P27695	DNA-(apurinic or apyrimidinic site) lyase OS=Homo sapiens GN=APEX1 PE=1 SV=2	0	248.325	68	23	140	23	318	35.5	8.12	505.04	23	cell organization and biogenesis;cellular homeostasis;metabolic process;regulation of biological process;response to stimulus	cytoplasm;endoplasmic reticulum;mitochondrion;nucleus;ribosome	catalytic activity;DNA binding;metal ion binding;protein binding;RNA binding	Pf03372, Pf14529	328	APEX1	14	Human Thyroid Stimulating Hormone (TSH) signaling pathway; Spinal Cord Injury	ENSG00000100823.11	Base excision repair	POLB-Dependent Long Patch Base Excision Repair; Displacement of DNA glycosylase by APEX1; PCNA-Dependent Long Patch Base Excision Repair; Abasic sugar-phosphate removal via the single-nucleotide replacement pathway	12	0	0.877	0.621429	49.37	97.8	102.2	8.38	3.98	High	High	High	High	High	High	1
Q9BSM5	Putative uncharacterized protein (Fragment) OS=Homo sapiens PE=2 SV=1	0	248.247	80	23	213	2	298	31.7	9.16	627.62	23	cell communication;metabolic process;regulation of biological process;response to stimulus;transport	cytoplasm;membrane;nucleus;spliceosomal complex	DNA binding;protein binding;RNA binding	Pf00076, Pf13893, Pf14259	3178	HNRNPA1	12	mRNA Processing				1	0	0.789	0.786091	64.19	91.1	108.9	93.28	136.05	High	High	Peak Found	Peak Found	High	High	1
P50454	Serpin H1 OS=Homo sapiens GN=SERPINH1 PE=1 SV=2	0	247.225	61	21	162	21	418	46.4	8.69	460.32	21	cell organization and biogenesis;metabolic process;regulation of biological process;response to stimulus	cytoplasm;endoplasmic reticulum;membrane;organelle lumen	enzyme regulator activity;protein binding;RNA binding	Pf00079	871	SERPINH1	11	Endochondral Ossification	ENSG00000149257.13		Collagen biosynthesis and modifying enzymes	4	0	1.052	0.85466	72.39	101.9	98.1	9.12	10.17	High	High	High	High	High	High	1
B7Z532	cDNA FLJ51028, highly similar to 60 kDa heat shock protein, mitochondrial OS=Homo sapiens PE=2 SV=1	0	246.002	73	20	157	1	245	26.7	5.22	621.4	20	cell organization and biogenesis;cell proliferation;metabolic process;regulation of biological process;response to stimulus;transport	cell surface;cytoplasm;cytosol;endosome;membrane;mitochondrion;organelle lumen	catalytic activity;DNA binding;nucleotide binding;protein binding;RNA binding	Pf00118	3329	HSPD1	2	Apoptosis-related network due to altered Notch3 in ovarian cancer; Sudden Infant Death Syndrome (SIDS) Susceptibility Pathways				2	0	0.494	0.108799	33.98	26.5	173.5	135.27	97.34	Peak Found	Peak Found	High	Peak Found	High	High	1
Q14974	Importin subunit beta-1 OS=Homo sapiens GN=KPNB1 PE=1 SV=2	0	243.578	41	30	165	30	876	97.1	4.78	445.42	30	cell organization and biogenesis;cellular component movement;metabolic process;regulation of biological process;response to stimulus;transport	cytoplasm;cytosol;extracellular;membrane;nucleus;organelle lumen	metal ion binding;protein binding;RNA binding;transporter activity	Pf02985, Pf03810, Pf13513, Pf13646	3837	KPNB1	17	Sterol Regulatory Element-Binding Proteins (SREBP) signalling	ENSG00000108424.9	RNA transport	ISG15 antiviral mechanism; NS1 Mediated Effects on Host Pathways; Nuclear import of Rev protein; Neutrophil degranulation; Regulation of cholesterol biosynthesis by SREBP (SREBF); Transport of Ribonucleoproteins into the Host Nucleus; Activation of DNA fragmentation factor	29	0	0.962	0.968848	71.24	95.2	104.8	5.21	4.55	High	High	High	High	High	High	1	Acetyl [N-Term]
A8K7F6	cDNA FLJ78244, highly similar to Homo sapiens eukaryotic translation initiation factor 4A, isoform 1 (EIF4A1), mRNA OS=Homo sapiens PE=2 SV=1	0	242.919	58	24	187	12	406	46.1	5.48	600.59	24	metabolic process;regulation of biological process	cytoplasm;cytosol;membrane;nucleus	catalytic activity;DNA binding;nucleotide binding;protein binding;RNA binding	Pf00270, Pf00271, Pf04851	1973	EIF4A1	17	Translation Factors; Interferon type I signaling pathways				2	12	0.971	0.973986	55.64	102.7	97.3	7.39	9.12	High	High	High	High	High	High	1
Q6DEN2	DPYSL3 protein OS=Homo sapiens GN=DPYSL3 PE=2 SV=1	0	242.409	57	27	176	6	684	73.9	6.55	551.22	27	cell organization and biogenesis;regulation of biological process;response to stimulus	cytoplasm;cytosol	catalytic activity;protein binding	Pf01979, Pf13147, Pf13594	1809	DPYSL3	5					0	24	1.167	0.348195	47.69	110.2	89.8	3.33	2.92	High	High	High	High	High	High	1
E1NZA1	Peroxisome proliferator activated receptor interacting complex protein OS=Homo sapiens GN=PRIC295 PE=2 SV=1	0	241.787	27	56	149	56	2671	292.6	7.43	303.86	56	cell communication;metabolic process;regulation of biological process;response to stimulus;transport	cytoplasm;cytosol;membrane;ribosome	enzyme regulator activity;protein binding;RNA binding;transporter activity	Pf12074, Pf13646	10985	GCN1L1; GCN1	12					0	0	0.943	0.919794	46.87	102.7	97.3	16.08	1.81	High	High	High	High	High	High	1
P27824	Calnexin OS=Homo sapiens GN=CANX PE=1 SV=2	0	241.09	47	30	166	19	592	67.5	4.6	422.15	30	metabolic process;regulation of biological process;response to stimulus;transport	cytoplasm;endoplasmic reticulum;membrane;organelle lumen;ribosome	metal ion binding;protein binding;RNA binding	Pf00262	821	CANX	5; CHR_HG30_PATCH		ENSG00000127022.14; ENSG00000283777.1	HTLV-I infection; Thyroid hormone synthesis; Antigen processing and presentation; Phagosome; Protein processing in endoplasmic reticulum	Assembly of Viral Components at the Budding Site; Antigen Presentation: Folding, assembly and peptide loading of class I MHC; Interleukin-35 Signalling; Calnexin/calreticulin cycle; MHC class II antigen presentation	25	11	0.933	0.883661	57.1	101.6	98.4	15.26	33.29	High	High	High	High	High	High	1
Q5JPE7	Nodal modulator 2 OS=Homo sapiens GN=NOMO2 PE=1 SV=1	0	239.189	41	38	136	38	1267	139.4	5.76	380.47	38	regulation of biological process	endoplasmic reticulum;membrane	protein binding	Pf09430, Pf13620, Pf13715, Pf14686	283820	NOMO2	16		ENSG00000185164.14			0	0	0.997	0.982888	58.49	102.6	97.4	5.39	6.18	High	High	High	High	High	High	1
A0A087WTA8	Collagen alpha-2(I) chain OS=Homo sapiens GN=COL1A2 PE=4 SV=1	0	237.799	43	34	128	34	1364	129.1	9.01	382.75	34		endoplasmic reticulum	structural molecule activity	Pf01391, Pf01410			7	miRNA targets in ECM and membrane receptors; Focal Adhesion-PI3K-Akt-mTOR-signaling pathway	ENSG00000164692.17			2	0	0.684	0.00154992	23.54	75.6	124.4	16.74	21.24	High	High	High	High	High	High	1
P52272	Heterogeneous nuclear ribonucleoprotein M OS=Homo sapiens GN=HNRNPM PE=1 SV=3	0	236.283	58	40	207	23	730	77.5	8.7	488.7	40	metabolic process;regulation of biological process;response to stimulus	membrane;nucleus;spliceosomal complex	protein binding;RNA binding	Pf00076, Pf11532, Pf11608, Pf13893, Pf14259	4670	HNRNPM	19	mRNA Processing	ENSG00000099783.11	Spliceosome	mRNA Splicing - Major Pathway; FGFR2 alternative splicing	11	20	1.064	0.824184	55.5	102.4	97.6	10.48	12.66	High	High	High	High	High	High	1
E9PKU7	Neutral alpha-glucosidase AB OS=Homo sapiens GN=GANAB PE=1 SV=1	0	236.167	51	34	146	1	852	96.5	5.94	419.47	34	metabolic process	Golgi;membrane;organelle lumen	catalytic activity;RNA binding	Pf01055, Pf13802	23193	GANAB	11		ENSG00000089597.16			0	0	0.886	0.959144	12.06	91.2	108.8	6.33	13.53	High	Peak Found	High	High	High	High	1
A0A024R1N4	X-ray repair complementing defective repair in Chinese hamster cells 6 (Ku autoantigen, 70kDa), isoform CRA_a OS=Homo sapiens GN=XRCC6 PE=4 SV=1	0	235.957	49	32	196	32	609	69.8	6.64	426.89	32	cell organization and biogenesis;defense response;metabolic process;regulation of biological process;response to stimulus;transport	chromosome;cytoplasm;cytosol;extracellular;membrane;nucleus;organelle lumen	catalytic activity;DNA binding;nucleotide binding;protein binding;RNA binding	Pf02037, Pf02735, Pf03730, Pf03731	2547	XRCC6	22	Non-homologous end joining	ENSG00000196419.12	Non-homologous end-joining	2-LTR circle formation; Neutrophil degranulation; IRF3-mediated induction of type I IFN; Nonhomologous End-Joining (NHEJ)	18	0	0.918	0.835077	52	94.5	105.5	14.49	14.54	High	High	High	High	High	High	1
O60506	Heterogeneous nuclear ribonucleoprotein Q OS=Homo sapiens GN=SYNCRIP PE=1 SV=2	0	235.261	54	30	189	22	623	69.6	8.59	483.87	30	cell differentiation;metabolic process;regulation of biological process;response to stimulus	cytoplasm;endoplasmic reticulum;membrane;nucleus;spliceosomal complex	protein binding;RNA binding	Pf00076, Pf13893, Pf14259	10492	SYNCRIP	6		ENSG00000135316.17			0	0	0.862	0.52204	50.49	90.2	109.8	27.25	30.8	High	High	High	High	High	High	1
P06748	Nucleophosmin OS=Homo sapiens GN=NPM1 PE=1 SV=2	0	234.705	69	16	202	16	294	32.6	4.78	863.07	16	cell growth;cell organization and biogenesis;cellular homeostasis;metabolic process;regulation of biological process;response to stimulus;transport	cytoplasm;cytoskeleton;cytosol;membrane;nucleus	DNA binding;enzyme regulator activity;protein binding;RNA binding	Pf03066	4869	NPM1	5		ENSG00000181163.13		Nuclear import of Rev protein; TFAP2A acts as a transcriptional repressor during retinoic acid induced cell differentiation; TP53 regulates transcription of additional cell cycle genes whose exact role in the p53 pathway remain uncertain; Deposition of new CENPA-containing nucleosomes at the centromere	18	0	0.876	0.615503	61.8	85.6	114.4	13.2	28.72	High	High	High	High	High	High	1	Acetyl [N-Term]
P26599	Polypyrimidine tract-binding protein 1 OS=Homo sapiens GN=PTBP1 PE=1 SV=1	0	233.896	58	23	157	21	531	57.2	9.17	555.87	23	metabolic process;regulation of biological process;response to stimulus	membrane;nucleus	protein binding;RNA binding	Pf00076, Pf13893, Pf14259	5725	PTBP1	19	mir-124 predicted interactions with cell cycle and differentiation; mRNA Processing	ENSG00000011304.19		mRNA Splicing - Major Pathway; FGFR2 alternative splicing	11	2	0.876	0.611762	60.19	97.2	102.8	7.99	3.25	High	High	High	High	High	High	1	Acetyl [N-Term]
P19338	Nucleolin OS=Homo sapiens GN=NCL PE=1 SV=3	0	233.531	46	37	224	37	710	76.6	4.7	494.31	37	regulation of biological process;response to stimulus	cytoplasm;membrane;nucleus	DNA binding;protein binding;RNA binding	Pf00076, Pf13893, Pf14259	4691	NCL	2	Pathogenic Escherichia coli infection; VEGFA-VEGFR2 Signaling Pathway	ENSG00000115053.15	Pathogenic Escherichia coli infection	Major pathway of rRNA processing in the nucleolus and cytosol	7	0	0.953	0.95156	61.77	97.1	102.9	4.18	7.71	High	High	High	High	High	High	1
Q92945	Far upstream element-binding protein 2 OS=Homo sapiens GN=KHSRP PE=1 SV=4	0	232.879	54	35	185	31	711	73.1	7.3	525.91	35	metabolic process;regulation of biological process;response to stimulus;transport	cytoplasm;cytosol;membrane;nucleus	DNA binding;protein binding;RNA binding	Pf00013, Pf07650, Pf09005, Pf13014	8570	KHSRP	19	Preimplantation Embryo	ENSG00000088247.17		ATF4 activates genes; KSRP (KHSRP) binds and destabilizes mRNA	8	3	1.039	0.897489	48.25	101.4	98.6	13.21	14.21	High	High	High	High	High	High	1
O43390	Heterogeneous nuclear ribonucleoprotein R OS=Homo sapiens GN=HNRNPR PE=1 SV=1	0	230.923	51	32	209	5	633	70.9	8.13	450.03	32	metabolic process;regulation of biological process	cytoplasm;endoplasmic reticulum;nucleus;spliceosomal complex	protein binding;RNA binding	Pf00076, Pf13893, Pf14259	10236	HNRNPR	1; CHR_HSCHR1_4_CTG3	mRNA Processing	ENSG00000282958.1; ENSG00000125944.18		mRNA Splicing - Major Pathway	5	28	0.92	0.835077	49.41	101	99	5.97	14.21	High	High	High	High	High	High	1
Q9Y5B9	FACT complex subunit SPT16 OS=Homo sapiens GN=SUPT16H PE=1 SV=1	0	230.593	45	42	147	42	1047	119.8	5.66	372.02	42	cell organization and biogenesis;metabolic process;regulation of biological process;response to stimulus	chromosome;nucleus	protein binding;RNA binding	Pf00557, Pf08512, Pf08644, Pf14826	11198	SUPT16H	14		ENSG00000092201.9		HIV elongation arrest and recovery; TP53 Regulates Transcription of DNA Repair Genes; Tat-mediated HIV elongation arrest and recovery; Formation of RNA Pol II elongation complex ; Formation of HIV elongation complex in the absence of HIV Tat; Regulation of TP53 Activity through Phosphorylation; RNA Polymerase II Pre-transcription Events; Pausing and recovery of HIV elongation; Pausing and recover…	24	0	0.935	0.889377	60.69	97	103	7.1	9.82	High	High	High	High	High	High	1
D3DTX7	Collagen, type I, alpha 1, isoform CRA_a OS=Homo sapiens GN=COL1A1 PE=4 SV=1	0	230.544	46	26	96	2	885	84.7	6.24	307.08	26	cell communication;cell differentiation;cell organization and biogenesis;cellular component movement;coagulation;metabolic process;regulation of biological process;response to stimulus;transport	extracellular;Golgi;organelle lumen	metal ion binding;protein binding;structural molecule activity	Pf01391, Pf01410	1277	COL1A1	17	Focal Adhesion; Osteoblast Signaling; Inflammatory Response Pathway; Senescence and Autophagy in Cancer				4	0	0.482	5.28006e-06	17.02	51.9	148.1	2.22	12.41	High	High	High	High	High	High	1
P33991	DNA replication licensing factor MCM4 OS=Homo sapiens GN=MCM4 PE=1 SV=5	0	230.233	50	29	101	29	863	96.5	6.74	331.14	29	metabolic process	membrane;nucleus	catalytic activity;DNA binding;nucleotide binding;protein binding	Pf00493, Pf07728, Pf14551	4173	MCM4	8	Cell Cycle; Gastric Cancer Network 1; Retinoblastoma (RB) in Cancer; G1 to S cell cycle control; DNA Replication	ENSG00000104738.16	Cell cycle; DNA replication	M/G1 Transition; Assembly of the pre-replicative complex; Unwinding of DNA; Regulation of DNA replication; Activation of ATR in response to replication stress; Activation of the pre-replicative complex; Orc1 removal from chromatin; Removal of licensing factors from origins	27	0	0.951	0.944022	63.11	104.3	95.7	14.99	24	High	High	High	High	High	High	1
Q13200	26S proteasome non-ATPase regulatory subunit 2 OS=Homo sapiens GN=PSMD2 PE=1 SV=3	0	229.927	48	34	159	34	908	100.1	5.2	385.28	34	metabolic process;regulation of biological process;response to stimulus;transport	cytoplasm;cytosol;extracellular;membrane;nucleus;organelle lumen;proteasome	catalytic activity;enzyme regulator activity;nucleotide binding;protein binding	Pf01851	5708	PSMD2	3	Proteasome Degradation; TNF alpha Signaling Pathway; Parkin-Ubiquitin Proteasomal System pathway	ENSG00000175166.16	Epstein-Barr virus infection; Proteasome	Regulation of RAS by GAPs; CDT1 association with the CDC6:ORC:origin complex; Downstream TCR signaling; UCH proteinases; NIK-->noncanonical NF-kB signaling; Hh mutants that don't undergo autocatalytic processing are degraded by ERAD; SCF-beta-TrCP mediated degradation of Emi1; Neutrophil degranulation; Cross-presentation of soluble exogenous antigens (endosomes); Separation of Sister Chromatids; …	154	0	0.929	0.868582	44.46	98.9	101.1	4.55	6.48	High	High	High	High	High	High	1	Acetyl [N-Term]
O75083	WD repeat-containing protein 1 OS=Homo sapiens GN=WDR1 PE=1 SV=4	0	228.408	63	27	148	27	606	66.2	6.65	497.15	27	cell differentiation;cell organization and biogenesis;cellular component movement;metabolic process;regulation of biological process;transport	cytoplasm;cytoskeleton;cytosol;extracellular	protein binding	Pf00400, Pf04762, Pf08662, Pf14783	9948	WDR1	4	Hypertrophy Model	ENSG00000071127.16		Platelet degranulation	5	0	0.903	0.771591	47.25	99.7	100.3	16.76	13.58	High	High	High	High	High	High	1
A7BI36	p180/ribosome receptor OS=Homo sapiens GN=RRBP1 PE=2 SV=2	0	226.842	57	45	142	45	1540	165.6	8.97	319.96	45	cell differentiation;metabolic process;regulation of biological process;transport	endoplasmic reticulum;membrane;ribosome	receptor activity;RNA binding	Pf03157, Pf03276, Pf04156, Pf05104, Pf09606, Pf12128, Pf13779	6238	RRBP1	20					0	0	0.995	0.983413	45.83	96.2	103.8	22.13	25.37	High	High	High	High	High	High	1
Q15149	Plectin OS=Homo sapiens GN=PLEC PE=1 SV=3	0	226.159	17	63	113	63	4684	531.5	5.96	212.83	63	cell organization and biogenesis	cytoplasm;cytoskeleton;cytosol;membrane	protein binding;RNA binding;structural molecule activity	Pf00307, Pf00681, Pf03501, Pf07812	5339	PLEC	8		ENSG00000178209.14		Assembly of collagen fibrils and other multimeric structures; Caspase-mediated cleavage of cytoskeletal proteins; Type I hemidesmosome assembly	11	0	1.034	0.896644	52.6	106.6	93.4	11.96	9.21	High	High	High	High	High	High	1
A0A024RCN6	Valyl-tRNA synthetase, isoform CRA_a OS=Homo sapiens GN=VARS PE=3 SV=1	0	225.871	39	37	147	37	1264	140.4	7.59	386.69	37	metabolic process;regulation of biological process	cytoplasm;cytosol;mitochondrion	catalytic activity;nucleotide binding;protein binding	Pf00043, Pf00133, Pf08264, Pf09334, Pf13603	7407; 57176	VARS; VARS2	6; CHR_HSCHR6_MHC_DBB_CTG1; CHR_HSCHR6_MHC_COX_CTG1	Amino Acid metabolism	ENSG00000096171.14; ENSG00000204394.12; ENSG00000226589.9	Aminoacyl-tRNA biosynthesis	Cytosolic tRNA aminoacylation	6	0	0.833	0.34635	32.29	91.7	108.3	7.13	7.42	High	High	High	High	High	High	1
E9KL35	Epididymis tissue sperm binding protein Li 3a OS=Homo sapiens PE=2 SV=1	0	225.058	88	21	148	21	317	35.1	7.69	529.52	21	cell death;cellular homeostasis;development;metabolic process;regulation of biological process;response to stimulus	cytoplasm;cytosol;membrane;mitochondrion;nucleus;ribosome	enzyme regulator activity;protein binding;RNA binding;structural molecule activity	Pf00400	10399	GNB2L1; RACK1	5	Androgen receptor signaling pathway; Brain-Derived Neurotrophic Factor (BDNF) signaling pathway; VEGFA-VEGFR2 Signaling Pathway; Interferon type I signaling pathways	ENSG00000204628.11	Measles	Regulation of TNFR1 signaling; TNFR1-mediated ceramide production; TNFR1-induced NFkappaB signaling pathway	11	0	0.933	0.883864	47.5	98	102	5.35	11.59	High	High	High	High	High	High	1
B3KQT9	Protein disulfide-isomerase OS=Homo sapiens PE=2 SV=1	0	224.517	73	34	191	28	480	54.1	7.21	467.79	34	cellular homeostasis;metabolic process;regulation of biological process;response to stimulus;transport	cell surface;endoplasmic reticulum;membrane;nucleus;organelle lumen	catalytic activity;protein binding;RNA binding	Pf00085, Pf13098, Pf13848, Pf13899, Pf13905	2923	PDIA3	15					0	5	0.911	0.807159	43.85	94.8	105.2	9.81	6.22	High	High	High	High	High	High	1
A0A024RDY0	RAN binding protein 5, isoform CRA_d OS=Homo sapiens GN=RANBP5 PE=4 SV=1	0	224.329	39	32	144	32	1097	123.6	4.94	392.59	32	regulation of biological process;response to stimulus;transport	cytoplasm;membrane;nucleus	enzyme regulator activity;protein binding;RNA binding;transporter activity	Pf02985, Pf12755, Pf13513, Pf13646	3843	IPO5	13		ENSG00000065150.18		vRNP Assembly	6	0	0.829	0.322688	41.67	81.4	118.6	12.03	15.15	High	High	High	High	High	High	1
B4DLV7	cDNA FLJ60299, highly similar to Rab GDP dissociation inhibitor beta OS=Homo sapiens PE=2 SV=1	0	223.691	69	31	136	9	449	51.1	8.18	381.29	31	metabolic process;regulation of biological process;response to stimulus;transport	cytoplasm;cytosol;extracellular;membrane;organelle lumen	catalytic activity;enzyme regulator activity;protein binding;RNA binding	Pf00996	2665	GDI2	10					0	22	0.96	0.964749	53.17	98	102	10.58	6.05	High	High	High	High	High	High	1
Q9Y4L1	Hypoxia up-regulated protein 1 OS=Homo sapiens GN=HYOU1 PE=1 SV=1	0	223.543	36	30	158	30	999	111.3	5.22	421.93	30	regulation of biological process;response to stimulus;transport	endoplasmic reticulum;extracellular;membrane;organelle lumen	nucleotide binding;protein binding	Pf00012	10525	HYOU1	11; CHR_HG2217_PATCH		ENSG00000280682.2; ENSG00000149428.18	Protein processing in endoplasmic reticulum	Scavenging by Class F Receptors; XBP1(S) activates chaperone genes	8	0	0.912	0.80901	41.97	88.4	111.6	15.41	17.15	High	High	High	High	High	High	1
P53621	Coatomer subunit alpha OS=Homo sapiens GN=COPA PE=1 SV=2	0	222.628	45	42	140	42	1224	138.3	7.66	361.56	42	regulation of biological process;transport	cytoplasm;cytosol;extracellular;Golgi;membrane	protein binding;structural molecule activity	Pf00400, Pf04053, Pf06957	1314	COPA	1		ENSG00000122218.14		COPI-dependent Golgi-to-ER retrograde traffic; COPI-mediated anterograde transport	11	0	1.08	0.762034	58.47	104.5	95.5	8.36	12.6	High	High	High	High	High	High	1
B2R5U1	cDNA, FLJ92620, highly similar to Homo sapiens staphylococcal nuclease domain containing 1 (SND1),mRNA OS=Homo sapiens PE=2 SV=1	0	221.138	48	34	130	34	885	99.6	6.96	345.28	34	cell differentiation;metabolic process;regulation of biological process	cytoplasm;cytosol;membrane;mitochondrion;nucleus	catalytic activity;protein binding;RNA binding	Pf00565, Pf00567	27044	SND1	7					0	0	0.956	0.959597	43.33	89.1	110.9	11.37	19.99	High	High	High	High	High	High	1
P11388	DNA topoisomerase 2-alpha OS=Homo sapiens GN=TOP2A PE=1 SV=3	0	219.533	37	48	166	36	1531	174.3	8.72	318.66	48	cell differentiation;cell division;cell organization and biogenesis;metabolic process;regulation of biological process;response to stimulus	chromosome;cytoplasm;nucleus	catalytic activity;DNA binding;metal ion binding;nucleotide binding;protein binding;RNA binding	Pf00204, Pf00521, Pf01751, Pf02518, Pf08070	7153	TOP2A	17	Gastric Cancer Network 1; Gastric cancer network 2; Retinoblastoma (RB) in Cancer	ENSG00000131747.14	Platinum drug resistance	SUMOylation of DNA replication proteins; Transcription of E2F targets under negative control by DREAM complex	14	11	1.195	0.246501	50.27	110.2	89.8	2.55	5.48	High	High	High	High	High	High	1	Acetyl [N-Term]
Q14195	Dihydropyrimidinase-related protein 3 OS=Homo sapiens GN=DPYSL3 PE=1 SV=1	0	217.566	62	22	145	1	570	61.9	6.49	504.51	22	cell organization and biogenesis;regulation of biological process;response to stimulus	cytoplasm;cytosol	catalytic activity;protein binding	Pf01979, Pf04909, Pf13147, Pf13594	1809	DPYSL3	5		ENSG00000113657.12		CRMPs in Sema3A signaling	4	0	0.358	2.65312e-09	21.4	52.7	147.3	131.93	96.55	High	High	Not Found	High	High	Not Found	1
P00338	L-lactate dehydrogenase A chain OS=Homo sapiens GN=LDHA PE=1 SV=2	0	217.365	67	22	200	20	332	36.7	8.27	460.31	22	metabolic process;regulation of biological process;response to stimulus	cytoplasm;cytosol;membrane;nucleus	catalytic activity;nucleotide binding;protein binding	Pf00056, Pf02866	3939	LDHA	11	Cori Cycle; Photodynamic therapy-induced HIF-1 survival signaling; Amino Acid metabolism; Glycolysis and Gluconeogenesis	ENSG00000134333.13	Cysteine and methionine metabolism; Glucagon signaling pathway; HIF-1 signaling pathway; Glycolysis / Gluconeogenesis; Central carbon metabolism in cancer; Metabolic pathways; Pyruvate metabolism; Propanoate metabolism	Pyruvate metabolism	16	2	0.751	0.0368983	34.62	89.8	110.2	8.17	4.84	High	High	High	High	High	High	1
P11047	Laminin subunit gamma-1 OS=Homo sapiens GN=LAMC1 PE=1 SV=3	0	217.237	32	36	103	36	1609	177.5	5.12	321.35	36	cell organization and biogenesis;cellular component movement;metabolic process;regulation of biological process	extracellular;organelle lumen	catalytic activity;motor activity;protein binding;structural molecule activity	Pf00052, Pf00053, Pf00055, Pf00261, Pf01576, Pf05262, Pf05483, Pf05557, Pf05667, Pf05701, Pf06008, Pf08317, Pf10174, Pf11068, Pf12128, Pf12795, Pf13166, Pf13514, Pf13868	3915	LAMC1	1	Alpha 6 Beta 4 signaling pathway; Endoderm Differentiation; miRNA targets in ECM and membrane receptors; Focal Adhesion; Focal Adhesion-PI3K-Akt-mTOR-signaling pathway; Inflammatory Response Pathway	ENSG00000135862.5	Focal adhesion; Amoebiasis; PI3K-Akt signaling pathway; Pathways in cancer; Small cell lung cancer; Toxoplasmosis; Prion diseases; ECM-receptor interaction	ECM proteoglycans; Post-translational protein phosphorylation; Regulation of Insulin-like Growth Factor (IGF) transport and uptake by Insulin-like Growth Factor Binding Proteins (IGFBPs); L1CAM interactions; Laminin interactions; Degradation of the extracellular matrix; MET activates PTK2 signaling; Non-integrin membrane-ECM interactions	31	0	1.053	0.855532	47.99	95.8	104.2	8.09	13.37	High	High	High	High	High	High	1
Q14008	Cytoskeleton-associated protein 5 OS=Homo sapiens GN=CKAP5 PE=1 SV=3	0	216.297	33	51	129	51	2032	225.4	7.8	271.27	51	cell division;cell organization and biogenesis;regulation of biological process;transport	chromosome;cytoplasm;cytoskeleton;cytosol;membrane	protein binding	Pf12348	9793	CKAP5	11		ENSG00000175216.14		Regulation of PLK1 Activity at G2/M Transition; AURKA Activation by TPX2; Anchoring of the basal body to the plasma membrane; Recruitment of NuMA to mitotic centrosomes; Recruitment of mitotic centrosome proteins and complexes; Loss of Nlp from mitotic centrosomes; Amplification of signal from unattached kinetochores via a MAD2 inhibitory signal; Separation of Sister Chromatids; Resolution of Sis…	28	0	1.107	0.637896	49.71	103.2	96.8	15.86	12.32	High	High	High	High	High	High	1
A0A024R8S5	Protein disulfide-isomerase OS=Homo sapiens GN=P4HB PE=3 SV=1	0	216.242	69	36	195	36	508	57.1	4.87	396.57	36	cell organization and biogenesis;cellular homeostasis;metabolic process;regulation of biological process;response to stimulus	endoplasmic reticulum;extracellular;membrane;organelle lumen	catalytic activity;metal ion binding;protein binding;RNA binding	Pf00085, Pf01216, Pf13098, Pf13848, Pf13899, Pf13905	5034	P4HB	17		ENSG00000185624.14	Protein processing in endoplasmic reticulum	Post-translational protein phosphorylation; Regulation of Insulin-like Growth Factor (IGF) transport and uptake by Insulin-like Growth Factor Binding Proteins (IGFBPs); VLDL assembly; Chylomicron assembly; Collagen biosynthesis and modifying enzymes; Interleukin-12 family signaling; Detoxification of Reactive Oxygen Species; Hedgehog ligand biogenesis	23	0	1.039	0.897489	59.59	101.5	98.5	3.71	7.8	High	High	High	High	High	High	1
Q15393	Splicing factor 3B subunit 3 OS=Homo sapiens GN=SF3B3 PE=1 SV=4	0	214.792	41	38	138	38	1217	135.5	5.26	386.4	38	cell organization and biogenesis;metabolic process;regulation of biological process	nucleus;spliceosomal complex	protein binding;RNA binding	Pf03178, Pf10433	23450	SF3B3	16	mRNA Processing	ENSG00000189091.12	Spliceosome	mRNA Splicing - Major Pathway; mRNA Splicing - Minor Pathway	7	0	0.981	0.988378	52.16	99.6	100.4	4.91	10.82	High	High	High	High	High	High	1
E9PLK3	Puromycin-sensitive aminopeptidase OS=Homo sapiens GN=NPEPPS PE=1 SV=1	0	214.508	47	36	157	7	915	102.9	5.6	389.9	36	metabolic process;response to stimulus	cytoplasm;cytosol;nucleus	catalytic activity;metal ion binding	Pf01433, Pf11838, Pf13485	9520	NPEPPS	17		ENSG00000141279.15			0	29	1.159	0.381933	48.66	113.7	86.3	5.55	13.25	High	High	High	High	High	High	1
A0A024R228	Heterogeneous nuclear ribonucleoprotein K, isoform CRA_d OS=Homo sapiens GN=HNRPK PE=4 SV=1	0	213.207	66	26	199	2	463	51.2	5.64	528.77	26	metabolic process;regulation of biological process;response to stimulus	cytoplasm;membrane;nucleus;spliceosomal complex	DNA binding;protein binding;RNA binding	Pf00013, Pf08067, Pf13014, Pf13083	3190	HNRNPK	9	mRNA Processing				1	24	0.995	0.983862	47.48	101.7	98.3	6.78	7.31	High	High	High	High	High	High	1	Acetyl [N-Term]
P13010	X-ray repair cross-complementing protein 5 OS=Homo sapiens GN=XRCC5 PE=1 SV=3	0	212.591	42	28	159	28	732	82.7	5.81	500.44	28	cell differentiation;cell organization and biogenesis;cell proliferation;defense response;metabolic process;regulation of biological process;response to stimulus;transport	chromosome;cytoplasm;cytosol;extracellular;membrane;nucleus;organelle lumen	catalytic activity;DNA binding;enzyme regulator activity;nucleotide binding;protein binding;RNA binding	Pf02735, Pf03730, Pf03731, Pf08785	7520	XRCC5	2	Non-homologous end joining	ENSG00000079246.15	Non-homologous end-joining	2-LTR circle formation; Neutrophil degranulation; IRF3-mediated induction of type I IFN; Nonhomologous End-Joining (NHEJ)	18	0	1.021	0.95017	66.56	112.6	87.4	20.75	25.58	High	High	High	High	High	High	1
Q5H924	HECT, UBA and WWE domain containing 1 (Fragment) OS=Homo sapiens GN=HUWE1 PE=4 SV=1	0	212.4	18	42	98	1	3407	374	5.1	255.05	42	cell differentiation;cell organization and biogenesis;metabolic process;response to stimulus;transport	cytoplasm;cytosol;extracellular;membrane;nucleus;organelle lumen	catalytic activity;DNA binding;protein binding;RNA binding	Pf00632, Pf02825, Pf14377	10075	HUWE1	X					0	0	1.032	0.973354	58.66	101.6	98.4	36.79	64.89	Not Found	Peak Found	Peak Found	Not Found	High	Peak Found	1
P53396	ATP-citrate synthase OS=Homo sapiens GN=ACLY PE=1 SV=3	0	212.276	46	40	130	40	1101	120.8	7.33	306.47	40	metabolic process;regulation of biological process;transport	cytoplasm;cytosol;extracellular;membrane;organelle lumen	catalytic activity;metal ion binding;nucleotide binding;protein binding	Pf00285, Pf00549, Pf02629, Pf08442	47	ACLY	17	Sterol Regulatory Element-Binding Proteins (SREBP) signalling; TCA Cycle and Deficiency of Pyruvate Dehydrogenase complex (PDHc); Fatty Acid Biosynthesis; Amino Acid metabolism	ENSG00000131473.16	Citrate cycle (TCA cycle); Metabolic pathways	ChREBP activates metabolic gene expression; Fatty acyl-CoA biosynthesis; Neutrophil degranulation	15	0	0.844	0.409177	44.39	89.5	110.5	14.7	4.25	High	High	High	High	High	High	1
Q14566	DNA replication licensing factor MCM6 OS=Homo sapiens GN=MCM6 PE=1 SV=1	0	211.538	46	34	124	34	821	92.8	5.41	337.53	34	metabolic process	nucleus	catalytic activity;DNA binding;nucleotide binding;protein binding	Pf00493, Pf01078, Pf07728, Pf14551	4175	MCM6	2	Cell Cycle; Retinoblastoma (RB) in Cancer; G1 to S cell cycle control; DNA Replication	ENSG00000076003.4	Cell cycle; DNA replication	M/G1 Transition; Assembly of the pre-replicative complex; Unwinding of DNA; Regulation of DNA replication; Activation of ATR in response to replication stress; Activation of the pre-replicative complex; Orc1 removal from chromatin; Removal of licensing factors from origins	26	0	1.019	0.95779	47.01	107.3	92.7	6.8	6.83	High	High	High	High	High	High	1	Acetyl [N-Term]
P49411	Elongation factor Tu, mitochondrial OS=Homo sapiens GN=TUFM PE=1 SV=2	0	211.402	62	22	124	22	452	49.5	7.61	290.02	22	metabolic process;response to stimulus	membrane;mitochondrion	catalytic activity;nucleotide binding;protein binding;RNA binding	Pf00009, Pf03143, Pf03144	7284	TUFM	16				Mitochondrial translation elongation	4	0	0.911	0.807361	39.57	94.8	105.2	6.72	11.74	High	High	High	High	High	High	1
B4DT47	cDNA FLJ54507, highly similar to Heat shock 70 kDa protein 4 OS=Homo sapiens PE=2 SV=1	0	211.335	65	32	140	1	684	77.3	5.07	392.31	32	cell organization and biogenesis;response to stimulus;transport	cytosol	nucleotide binding;protein binding	Pf00012	3308	HSPA4	5	Parkin-Ubiquitin Proteasomal System pathway				1	0	0.01	2.24545e-16			200			Not Found	Not Found	Not Found	Not Found	High	High	1
O95757	Heat shock 70 kDa protein 4L OS=Homo sapiens GN=HSPA4L PE=1 SV=3	0	211.292	49	33	128	2	839	94.5	5.88	360.45	33	metabolic process;response to stimulus	cytoplasm;cytosol;nucleus	nucleotide binding	Pf00012	22824	HSPA4L	4		ENSG00000164070.11	Protein processing in endoplasmic reticulum	Regulation of HSF1-mediated heat shock response	5	27	1.01	0.968848	42.86	102.3	97.7	8.3	13.13	High	High	High	Peak Found	High	High	1
V9HW29	Kinesin-like protein OS=Homo sapiens GN=HEL-S-61 PE=2 SV=1	0	211.238	48	41	135	35	963	109.6	6.51	322.14	41	cell differentiation;cell organization and biogenesis;cellular component movement;metabolic process;regulation of biological process;transport	cytoplasm;cytoskeleton;cytosol;membrane	catalytic activity;motor activity;nucleotide binding;protein binding	Pf00225, Pf01576, Pf02463, Pf03999, Pf04111, Pf04156, Pf05483, Pf05557, Pf05622, Pf06160, Pf07111, Pf07888, Pf10174, Pf12128, Pf13514, Pf13851, Pf14915	3799	KIF5B	10	Insulin Signaling	ENSG00000170759.10	Dopaminergic synapse; Endocytosis	COPI-dependent Golgi-to-ER retrograde traffic; Kinesins; RHO GTPases activate KTN1; Insulin processing; MHC class II antigen presentation	21	6	1.031	0.921794	47	104.1	95.9	10.47	12.03	High	High	High	High	High	High	1
P52788	Spermine synthase OS=Homo sapiens GN=SMS PE=1 SV=2	0	210.698	59	25	95	25	366	41.2	5.02	307.24	25	metabolic process	cytosol	catalytic activity	Pf01564	6611	SMS	X	Amino Acid metabolism; Urea cycle and metabolism of amino groups	ENSG00000102172.15	Cysteine and methionine metabolism; beta-Alanine metabolism; Arginine and proline metabolism; Metabolic pathways; Glutathione metabolism	Metabolism of polyamines	10	0	0.963	0.968848	66.91	99.4	100.6	18.61	21.73	High	High	High	High	High	High	1
P26358	DNA (cytosine-5)-methyltransferase 1 OS=Homo sapiens GN=DNMT1 PE=1 SV=2	0	210.658	33	38	118	38	1616	183.1	7.75	301.32	38	cell organization and biogenesis;metabolic process;regulation of biological process;response to stimulus	nucleus	catalytic activity;DNA binding;metal ion binding;nucleotide binding;protein binding;RNA binding	Pf00145, Pf01426, Pf02008, Pf06464, Pf12047	1786	DNMT1	19	Trans-sulfuration pathway; One Carbon Metabolism; Retinoblastoma (RB) in Cancer; Trans-sulfuration and one carbon metabolism; Hematopoietic Stem Cell Gene Regulation by GABP alpha/beta Complex	ENSG00000130816.14	MicroRNAs in cancer; Metabolic pathways; Cysteine and methionine metabolism	PRC2 methylates histones and DNA; DNA methylation; NoRC negatively regulates rRNA expression	14	0	0.958	0.961091	38.38	97.1	102.9	1.53	9.27	High	High	High	High	High	High	1
P50990	T-complex protein 1 subunit theta OS=Homo sapiens GN=CCT8 PE=1 SV=4	0	208.977	70	35	162	35	548	59.6	5.6	360.29	35	cell organization and biogenesis;metabolic process;regulation of biological process;transport	cytoplasm;cytoskeleton;cytosol;extracellular;organelle lumen	catalytic activity;nucleotide binding;protein binding	Pf00118	10694	CCT8	21		ENSG00000156261.12		BBSome-mediated cargo-targeting to cilium; Prefoldin mediated transfer of substrate to CCT/TriC; Cooperation of PDCL (PhLP1) and TRiC/CCT in G-protein beta folding; Association of TriC/CCT with target proteins during biosynthesis; Neutrophil degranulation; Folding of actin by CCT/TriC; Formation of tubulin folding intermediates by CCT/TriC	16	0	0.912	0.809414	45.23	86.5	113.5	20.12	36.07	High	High	High	High	High	High	1
O14980	Exportin-1 OS=Homo sapiens GN=XPO1 PE=1 SV=1	0	208	41	35	143	35	1071	123.3	6.06	315.14	35	cell organization and biogenesis;regulation of biological process;response to stimulus;transport	chromosome;cytoplasm;cytosol;membrane;nucleus	protein binding;RNA binding;transporter activity	Pf03810, Pf08389, Pf08767	7514	XPO1	2	eIF5A regulation in response to inhibition of the nuclear export system	ENSG00000082898.16	Influenza A; Epstein-Barr virus infection; HTLV-I infection; RNA transport; Ribosome biogenesis in eukaryotes	Rev-mediated nuclear export of HIV RNA; Downregulation of TGF-beta receptor signaling; NEP/NS2 Interacts with the Cellular Export Machinery; Cyclin A/B1/B2 associated events during G2/M transition; Amplification of signal from unattached kinetochores via a MAD2 inhibitory signal; Deactivation of the beta-catenin transactivating complex; Separation of Sister Chromatids; Resolution of Sister Chroma…	49	0	0.985	0.997966	63.69	99.6	100.4	10.9	12.37	High	High	High	High	High	High	1
Q02790	Peptidyl-prolyl cis-trans isomerase FKBP4 OS=Homo sapiens GN=FKBP4 PE=1 SV=3	0	207.893	71	30	135	30	459	51.8	5.43	339.08	30	cell organization and biogenesis;metabolic process;regulation of biological process;response to stimulus;transport	cytoplasm;cytoskeleton;cytosol;mitochondrion;nucleus	catalytic activity;nucleotide binding;protein binding;RNA binding	Pf00254, Pf00515, Pf07719, Pf13174, Pf13371, Pf13414, Pf13424, Pf13432, Pf14559	2288	FKBP4	12	Androgen receptor signaling pathway	ENSG00000004478.7	Estrogen signaling pathway	Attenuation phase; HSP90 chaperone cycle for steroid hormone receptors (SHR)	8	0	0.945	0.924425	48.36	97.1	102.9	10.14	7.86	High	High	High	High	High	High	1
Q6IBM8	U5-116KD protein OS=Homo sapiens GN=U5-116KD PE=2 SV=1	0	207.363	47	30	117	29	972	109.4	5	287.63	30	metabolic process;response to stimulus	cytosol;membrane;spliceosomal complex	catalytic activity;nucleotide binding;protein binding;RNA binding	Pf00009, Pf00679, Pf03144, Pf03764, Pf14492	9343	EFTUD2	17	mRNA Processing				1	0	0.881	0.650192	30.4	96.1	103.9	15.33	18.64	High	High	High	High	High	High	1
P16615	Sarcoplasmic/endoplasmic reticulum calcium ATPase 2 OS=Homo sapiens GN=ATP2A2 PE=1 SV=1	0	207.144	39	34	147	34	1042	114.7	5.34	362.03	34	cell organization and biogenesis;cellular homeostasis;regulation of biological process;response to stimulus;transport	endoplasmic reticulum;membrane	catalytic activity;metal ion binding;nucleotide binding;protein binding;transporter activity	Pf00122, Pf00689, Pf00690, Pf00702, Pf08282, Pf12710, Pf13246	488	ATP2A2	12	Alzheimers Disease; Arrhythmogenic Right Ventricular Cardiomyopathy; Endothelin Pathways; Myometrial Relaxation and Contraction Pathways; Calcium Regulation in the Cardiac Cell	ENSG00000174437.16	Adrenergic signaling in cardiomyocytes; Dilated cardiomyopathy; Calcium signaling pathway; Alzheimer's disease; Thyroid hormone signaling pathway; Arrhythmogenic right ventricular cardiomyopathy (ARVC); Hypertrophic cardiomyopathy (HCM); Cardiac muscle contraction; cAMP signaling pathway; Pancreatic secretion; cGMP-PKG signaling pathway	Ion homeostasis; Pre-NOTCH Processing in Golgi; Ion transport by P-type ATPases; Reduction of cytosolic Ca++ levels	30	0	0.958	0.961091	45.26	100.2	99.8	6.13	5.61	High	High	High	High	High	High	1
Q3B7A7	Phosphoribosylglycinamide formyltransferase, phosphoribosylglycinamide synthetase, phosphoribosylaminoimidazole synthetase OS=Homo sapiens GN=GART PE=2 SV=1	0	206.867	44	33	133	33	1010	107.7	6.77	397.06	33	metabolic process;response to stimulus	cytoplasm;cytosol	catalytic activity;metal ion binding;nucleotide binding	Pf00551, Pf00586, Pf01071, Pf02222, Pf02655, Pf02769, Pf02843, Pf02844, Pf03435, Pf07478, Pf08442, Pf08443, Pf13535, Pf15632	2618	GART	21	Folate Metabolism; One Carbon Metabolism				2	0	0.907	0.790423	47.36	92.1	107.9	13.13	8.3	High	High	High	High	High	High	1
B3KX11	T-complex protein 1 subunit gamma OS=Homo sapiens PE=2 SV=1	0	206.566	64	34	153	34	522	57.9	6.93	401.66	34	cell organization and biogenesis;metabolic process;regulation of biological process;transport	cytoplasm;cytoskeleton;cytosol;membrane	nucleotide binding;protein binding;RNA binding	Pf00118	7203	CCT3	1					0	0	1.004	0.973354	47.9	98.8	101.2	8.73	7.58	High	High	High	High	High	High	1	Acetyl [N-Term]
A0A024QZW7	Nucleoporin 153kDa, isoform CRA_a OS=Homo sapiens GN=NUP153 PE=4 SV=1	0	206.288	38	35	126	35	1475	153.9	8.73	381.42	35	cell organization and biogenesis;metabolic process;regulation of biological process;transport	cytosol;membrane	DNA binding;metal ion binding;protein binding;structural molecule activity;transporter activity	Pf00641, Pf08604, Pf10599	9972	NUP153	6	TGF-beta Signaling Pathway				1	0	0.93	0.896569	45.07	88.2	111.8	4.65	27.76	High	High	High	High	High	High	1
P11413	Glucose-6-phosphate 1-dehydrogenase OS=Homo sapiens GN=G6PD PE=1 SV=4	0	206.211	67	26	116	26	515	59.2	6.84	302.33	26	metabolic process;regulation of biological process;response to stimulus	cytoplasm;cytosol;membrane;nucleus	catalytic activity;nucleotide binding;protein binding	Pf00479, Pf02781	2539	G6PD	X	Glutathione metabolism; Pentose Phosphate Pathway; Cori Cycle; NRF2 pathway; ATM Signaling Network in Development and Disease; Sulfation Biotransformation Reaction	ENSG00000160211.15	Pentose phosphate pathway; Carbon metabolism; Metabolic pathways; Glutathione metabolism; Central carbon metabolism in cancer	TP53 Regulates Metabolic Genes; Pentose phosphate pathway (hexose monophosphate shunt)	19	0	1.176	0.319146	59.48	104.3	95.7	14.62	18.88	High	High	High	High	High	High	1
P27816	Microtubule-associated protein 4 OS=Homo sapiens GN=MAP4 PE=1 SV=3	0	204.424	42	34	124	34	1152	120.9	5.43	290.32	34	cell division;cell organization and biogenesis;cellular component movement;regulation of biological process	cytoplasm;cytoskeleton	protein binding;RNA binding;structural molecule activity	Pf00418	4134	MAP4	3		ENSG00000047849.21			0	0	1.049	0.865961	42.12	104.4	95.6	10	16.29	High	High	High	High	High	High	1
P63267	Actin, gamma-enteric smooth muscle OS=Homo sapiens GN=ACTG2 PE=1 SV=1	0	202.853	66	18	249	9	376	41.9	5.48	528.29	18	regulation of biological process	cytoplasm;cytoskeleton;cytosol	nucleotide binding	Pf00022	72	ACTG2	2	Common Pathways Underlying Drug Addiction	ENSG00000163017.13	Vascular smooth muscle contraction	Smooth Muscle Contraction	4	0	0.786	0.118649	32.49	100.3	99.7	10.63	46.92	High	High	High	High	High	High	1
Q16576	Histone-binding protein RBBP7 OS=Homo sapiens GN=RBBP7 PE=1 SV=1	0	202.725	63	17	91	12	425	47.8	5.05	293.4	17	cell organization and biogenesis;cell proliferation;development;metabolic process;regulation of biological process;response to stimulus	cytosol;nucleus	catalytic activity;protein binding;RNA binding	Pf00400, Pf12265	5931	RBBP7	X	Retinoblastoma (RB) in Cancer; Interactome of polycomb repressive complex 2 (PRC2)	ENSG00000102054.17		RMTs methylate histone arginines; Regulation of TP53 Activity through Acetylation; PKMTs methylate histone lysines; Activation of anterior HOX genes in hindbrain development during early embryogenesis; HATs acetylate histones; Neddylation; Deposition of new CENPA-containing nucleosomes at the centromere; ERCC6 (CSB) and EHMT2 (G9a) positively regulate rRNA expression; Regulation of PTEN gene tran…	41	5	0.959	0.962595	54.38	98.7	101.3	10.27	10.28	High	High	High	High	High	High	1
P09936	Ubiquitin carboxyl-terminal hydrolase isozyme L1 OS=Homo sapiens GN=UCHL1 PE=1 SV=2	0	200.425	68	14	131	14	223	24.8	5.48	444.08	14	cell communication;cell organization and biogenesis;cell proliferation;cellular component movement;metabolic process;regulation of biological process;response to stimulus;transport	cytoplasm;cytosol;endoplasmic reticulum;membrane	catalytic activity;protein binding	Pf01088	7345	UCHL1	4	Proteasome Degradation; Parkinsons Disease Pathway; Hepatitis C and Hepatocellular Carcinoma	ENSG00000154277.12	Parkinson's disease	UCH proteinases	8	0	1.088	0.737416	61.61	104.1	95.9	5.3	7.63	High	High	High	High	High	High	1	Acetyl [N-Term]
P23246	Splicing factor, proline- and glutamine-rich OS=Homo sapiens GN=SFPQ PE=1 SV=2	0	199.83	45	27	164	26	707	76.1	9.44	359.28	27	cell organization and biogenesis;defense response;metabolic process;regulation of biological process;response to stimulus	chromosome;cytoplasm;nucleus	DNA binding;protein binding;RNA binding	Pf00076, Pf08075, Pf13893, Pf14259	6421	SFPQ	1	mRNA Processing	ENSG00000116560.10		PTK6 Regulates Proteins Involved in RNA Processing	5	1	0.978	0.983413	48.06	100.7	99.3	9.61	3.81	High	High	High	High	High	High	1
Q9UIG0	Tyrosine-protein kinase BAZ1B OS=Homo sapiens GN=BAZ1B PE=1 SV=2	0	197.963	33	37	107	37	1483	170.8	8.48	257.22	37	cell organization and biogenesis;metabolic process;regulation of biological process;response to stimulus	chromosome;nucleus	catalytic activity;metal ion binding;nucleotide binding;protein binding	Pf00439, Pf00628, Pf10537, Pf15613, Pf15614	9031	BAZ1B	7		ENSG00000009954.10		Recruitment and ATM-mediated phosphorylation of repair and signaling proteins at DNA double strand breaks; B-WICH complex positively regulates rRNA expression	8	0	0.846	0.514069	39.88	93.2	106.8	7.32	7.62	High	High	High	High	High	High	1
P56192	Methionine--tRNA ligase, cytoplasmic OS=Homo sapiens GN=MARS PE=1 SV=2	0	196.998	41	28	107	28	900	101.1	6.16	318.46	28	cell communication;metabolic process;regulation of biological process;response to stimulus	cytoplasm;cytosol;membrane	catalytic activity;nucleotide binding;protein binding;RNA binding	Pf00043, Pf00133, Pf00458, Pf09334, Pf10978, Pf13409, Pf13410, Pf14497	4141	MARS	12		ENSG00000166986.14	Selenocompound metabolism; Aminoacyl-tRNA biosynthesis	Cytosolic tRNA aminoacylation; SeMet incorporation into proteins	10	0	0.974	0.978034	54.51	105.2	94.8	17.3	14.74	High	High	High	High	High	High	1
P04083	Annexin A1 OS=Homo sapiens GN=ANXA1 PE=1 SV=2	0	196.669	71	22	143	22	346	38.7	7.02	422.97	22	cell differentiation;cell organization and biogenesis;cellular component movement;defense response;metabolic process;regulation of biological process;response to stimulus;transport	cell surface;cytoplasm;cytoskeleton;cytosol;endosome;extracellular;membrane;nucleus;vacuole	catalytic activity;DNA binding;enzyme regulator activity;metal ion binding;protein binding;RNA binding;structural molecule activity	Pf00191	301	ANXA1	9	Integrated Breast Cancer Pathway; Spinal Cord Injury; VEGFA-VEGFR2 Signaling Pathway; Prostaglandin Synthesis and Regulation	ENSG00000135046.13		Gastrin-CREB signalling pathway via PKC and MAPK; G alpha (i) signalling events; Smooth Muscle Contraction; Interleukin-4 and 13 signaling; Formyl peptide receptors bind formyl peptides and many other ligands	20	0	1.324	0.0196839	65.22	108.5	91.5	12.74	4.56	High	High	High	High	High	High	1
F8W809	Thioredoxin reductase 1, cytoplasmic OS=Homo sapiens GN=TXNRD1 PE=1 SV=1	0	196.657	56	21	91	20	498	54.6	6.47	287.49	21	cellular homeostasis;metabolic process;regulation of biological process		antioxidant activity;catalytic activity;nucleotide binding	Pf00070, Pf02852, Pf07992, Pf13738			12	NRF2 pathway	ENSG00000198431.15			1	1	1.197	0.240578	55.65	111.2	88.8	8.29	5.7	High	High	High	High	High	High	1
P26038	Moesin OS=Homo sapiens GN=MSN PE=1 SV=3	0	196.632	58	41	185	29	577	67.8	6.4	391.7	41	cell differentiation;cell organization and biogenesis;cell proliferation;cellular component movement;regulation of biological process;response to stimulus	cell surface;cytoplasm;cytoskeleton;cytosol;membrane;nucleus	protein binding;RNA binding;structural molecule activity	Pf00373, Pf00769, Pf09379, Pf09380	4478	MSN	X	Glial Cell Differentiation; AGE/RAGE pathway; Regulation of Actin Cytoskeleton	ENSG00000147065.16	Regulation of actin cytoskeleton; Leukocyte transendothelial migration; Measles; Proteoglycans in cancer	Gene and protein expression by JAK-STAT signaling after Interleukin-12 stimulation; Interleukin-12 family signaling; Recycling pathway of L1	16	12	1.248	0.0997384	67.1	113.8	86.2	13.48	19.84	High	High	High	High	High	High	1
Q6IA86	Elongator complex protein 2 OS=Homo sapiens GN=ELP2 PE=1 SV=2	0	196.55	50	29	116	29	826	92.4	5.96	321.72	29	metabolic process;regulation of biological process	cytoplasm;cytosol;nucleus	protein binding	Pf00400	55250	ELP2	18		ENSG00000134759.13		HATs acetylate histones	3	0	0.969	0.973354	56.37	103.3	96.7	30.14	40.32	High	High	High	High	High	High	1
A0A024R5Z7	Annexin OS=Homo sapiens GN=ANXA2 PE=3 SV=1	0	196.454	60	25	165	25	339	38.6	7.75	460.29	25	cell organization and biogenesis;metabolic process;regulation of biological process;response to stimulus;transport	cell surface;cytoplasm;cytosol;endoplasmic reticulum;endosome;extracellular;membrane;nucleus;organelle lumen	enzyme regulator activity;metal ion binding;protein binding;RNA binding	Pf00191	302	ANXA2	15	Prostaglandin Synthesis and Regulation	ENSG00000182718.16		Dissolution of Fibrin Clot; Gene and protein expression by JAK-STAT signaling after Interleukin-12 stimulation; Smooth Muscle Contraction; Neutrophil degranulation; Interleukin-12 family signaling	12	0	1.129	0.521879	49.51	108.3	91.7	14.72	13.18	High	High	High	High	High	High	1
V9HWK1	Triosephosphate isomerase OS=Homo sapiens GN=HEL-S-49 PE=2 SV=1	0	196.349	87	18	188	7	249	26.7	6.9	557.07	18	development;metabolic process	cytosol;nucleus	catalytic activity;protein binding	Pf00121	7167	TPI1	12	Fatty Acid Beta Oxidation; Cori Cycle; Glycolysis and Gluconeogenesis	ENSG00000111669.14			3	12	1.027	0.933789	83.5	102.2	97.8	40.99	41.32	High	High	High	High	High	High	1
B4DXT2	cDNA FLJ59635, highly similar to Heat shock 70 kDa protein 4L OS=Homo sapiens PE=2 SV=1	0	196.172	50	31	115	1	813	91.9	6.09	319.8	31	metabolic process;response to stimulus	cytoplasm;cytosol;nucleus	nucleotide binding	Pf00012	22824	HSPA4L	4					0	0								Not Found	High	Not Found	Not Found	Not Found	Not Found	1
Q13435	Splicing factor 3B subunit 2 OS=Homo sapiens GN=SF3B2 PE=1 SV=2	0	196.082	42	33	120	33	895	100.2	5.67	322.46	33	metabolic process	nucleus;spliceosomal complex	protein binding;RNA binding	Pf02037, Pf04037, Pf04046	10992	SF3B2	11	mRNA Processing	ENSG00000087365.15	Spliceosome	mRNA Splicing - Major Pathway; mRNA Splicing - Minor Pathway	7	0	1.071	0.795602	56.85	99.2	100.8	8.54	9.95	High	High	High	High	High	High	1
P39023	60S ribosomal protein L3 OS=Homo sapiens GN=RPL3 PE=1 SV=2	0	195.192	51	21	119	21	403	46.1	10.18	339.91	21	cell organization and biogenesis;metabolic process;response to stimulus;transport	cytoplasm;cytosol;nucleus;ribosome	protein binding;RNA binding;structural molecule activity	Pf00297	6122	RPL3	22	Cytoplasmic Ribosomal Proteins	ENSG00000100316.15	Ribosome	Peptide chain elongation; Eukaryotic Translation Termination; Viral mRNA Translation; L13a-mediated translational silencing of Ceruloplasmin expression; Nonsense Mediated Decay (NMD) independent of the Exon Junction Complex (EJC); Selenocysteine synthesis; Nonsense Mediated Decay (NMD) enhanced by the Exon Junction Complex (EJC); GTP hydrolysis and joining of the 60S ribosomal subunit; Major path…	34	0	0.928	0.865961	49.25	94.9	105.1	14.63	13.19	High	High	High	High	High	High	1
Q7Z4Q5	Heterogeneous nuclear ribonucleoprotein U (Scaffold attachment factor A), isoform CRA_a OS=Homo sapiens GN=HNRPU PE=2 SV=1	0	194.002	55	26	142	1	513	57.6	9.36	343.01	26	cell differentiation;metabolic process;regulation of biological process;response to stimulus	cell surface;chromosome;membrane;nucleus;spliceosomal complex	DNA binding;nucleotide binding;protein binding;RNA binding	Pf00622, Pf13671	3192	HNRNPU	1	mRNA Processing				1	0	0.578	0.0329888	0	73.2	126.8			Not Found	Peak Found	Not Found	Not Found	High	Not Found	1
Q6MZS5	Putative uncharacterized protein DKFZp686A13234 (Fragment) OS=Homo sapiens GN=DKFZp686A13234 PE=2 SV=1	0	193.84	48	28	185	1	613	68.3	8.91	397.18	28	metabolic process;regulation of biological process	endoplasmic reticulum;spliceosomal complex	protein binding;RNA binding	Pf00076, Pf13893, Pf14259	10236	HNRNPR	1	mRNA Processing				1	0	0.647	0.152363	0	78.6	121.4			Not Found	Peak Found	Not Found	Not Found	High	Not Found	1
Q15181	Inorganic pyrophosphatase OS=Homo sapiens GN=PPA1 PE=1 SV=2	0	193.622	81	20	103	19	289	32.6	5.86	333.98	20	metabolic process	cytoplasm;cytosol	catalytic activity;metal ion binding	Pf00719	5464	PPA1	10		ENSG00000180817.11	Oxidative phosphorylation	Cytosolic tRNA aminoacylation; Pyrophosphate hydrolysis	7	1	0.86	0.504664	55.9	109.3	90.7	29.98	29.96	High	High	High	High	High	High	1
Q2L6I2	ABC50 protein OS=Homo sapiens GN=ABCF1 PE=3 SV=1	0	192.927	49	29	95	18	807	91.6	7.68	284.56	29	defense response;metabolic process;response to stimulus;transport	cytosol;membrane;ribosome	catalytic activity;nucleotide binding;protein binding;RNA binding	Pf00005, Pf13304	23	ABCF1	6; CHR_HSCHR6_MHC_SSTO_CTG1; CHR_HSCHR6_MHC_DBB_CTG1; CHR_HSCHR6_MHC_QBL_CTG1; CHR_HSCHR6_MHC_COX_CTG1; CHR_HSCHR6_MHC_MCF_CTG1; CHR_HSCHR6_MHC_MANN_CTG1		ENSG00000225989.9; ENSG00000232169.9; ENSG00000204574.12; ENSG00000206490.11; ENSG00000236149.9; ENSG00000236342.8; ENSG00000231129.8			0	11	0.926	0.865961	41.85	100.3	99.7	3.73	11.31	High	High	High	High	High	High	1
P04843	Dolichyl-diphosphooligosaccharide--protein glycosyltransferase subunit 1 OS=Homo sapiens GN=RPN1 PE=1 SV=1	0	192.751	59	30	150	1	607	68.5	6.38	405.86	30	metabolic process	cytosol;endoplasmic reticulum;membrane	catalytic activity;protein binding;RNA binding	Pf04597	6184	RPN1	3	Proteasome Degradation	ENSG00000163902.11	Metabolic pathways; N-Glycan biosynthesis; Protein processing in endoplasmic reticulum	Asparagine N-linked glycosylation; SRP-dependent cotranslational protein targeting to membrane	9	29	1.028	0.9332	50.49	100.8	99.2	1.99	3.02	Not Found	Not Found	High	Not Found	Not Found	High	1
Q02952	A-kinase anchor protein 12 OS=Homo sapiens GN=AKAP12 PE=1 SV=4	0	192.677	30	30	85	19	1782	191.4	4.41	241.21	30	regulation of biological process;response to stimulus;transport	cytoplasm;cytoskeleton;cytosol;membrane	protein binding	Pf03832	9590	AKAP12	6	G Protein Signaling Pathways	ENSG00000131016.16			1	10	0.794	0.212226	29.49	86.3	113.7	31.2	50.86	High	High	High	High	High	High	1
P11940	Polyadenylate-binding protein 1 OS=Homo sapiens GN=PABPC1 PE=1 SV=2	0	192.627	50	32	160	21	636	70.6	9.5	345.19	32	metabolic process;regulation of biological process	cytoplasm;cytosol;membrane;nucleus;spliceosomal complex	protein binding;RNA binding;translation regulator activity	Pf00076, Pf00658, Pf13893, Pf14259	26986	PABPC1	8	Translation Factors; Endoderm Differentiation	ENSG00000070756.15	mRNA surveillance pathway; RNA degradation; RNA transport	AUF1 (hnRNP D0) binds and destabilizes mRNA; L13a-mediated translational silencing of Ceruloplasmin expression; Regulation of expression of SLITs and ROBOs; Nonsense Mediated Decay (NMD) independent of the Exon Junction Complex (EJC); Translation initiation complex formation; Nonsense Mediated Decay (NMD) enhanced by the Exon Junction Complex (EJC); Deadenylation of mRNA	24	12	0.992	0.989331	67.99	99	101	17.16	10.44	High	High	High	High	High	High	1
Q96HX3	Dolichyl-diphosphooligosaccharide--protein glycosyltransferase subunit 1 (Fragment) OS=Homo sapiens PE=2 SV=1	0	191.35	63	30	149	1	568	64.5	6.55	405.86	30	metabolic process	cytosol;endoplasmic reticulum;membrane	catalytic activity;protein binding;RNA binding	Pf04597	6184	RPN1	3	Proteasome Degradation				1	0	0.53	0.0732288	17.6	69.3	130.7	48.55	59.63	Peak Found	Peak Found	Peak Found	Peak Found	Peak Found	High	1
P12268	Inosine-5'-monophosphate dehydrogenase 2 OS=Homo sapiens GN=IMPDH2 PE=1 SV=2	0	190.276	52	22	98	21	514	55.8	6.9	305.76	22	cell organization and biogenesis;cell proliferation;metabolic process;response to stimulus;transport	cytoplasm;cytosol;extracellular;membrane;nucleus;organelle lumen	catalytic activity;DNA binding;metal ion binding;nucleotide binding;protein binding;RNA binding	Pf00478, Pf00571, Pf00977, Pf01070, Pf03060	3615	IMPDH2	3		ENSG00000178035.11	Metabolic pathways; Drug metabolism - other enzymes; Purine metabolism	Neutrophil degranulation; Purine ribonucleoside monophosphate biosynthesis	10	1	1.039	0.896615	66.66	105.6	94.4	28.57	27.13	High	High	High	High	High	High	1
J9R021	Eukaryotic translation initiation factor 3 subunit A OS=Homo sapiens GN=eIF3a PE=2 SV=1	0	189.602	35	41	162	41	1382	166.4	6.79	360.2	41	cell organization and biogenesis;metabolic process;regulation of biological process	cytoplasm;cytosol;membrane;nucleus	protein binding;RNA binding;structural molecule activity	Pf01399	8661	EIF3A	10	Translation Factors				1	0	0.969	0.973354	44.26	101.2	98.8	2.69	2.15	High	High	High	High	High	High	1
Q6IAW5	CALU protein OS=Homo sapiens GN=CALU PE=2 SV=1	0	189.202	63	19	130	4	315	37.1	4.64	367.86	19	metabolic process	endoplasmic reticulum;extracellular;Golgi;membrane;organelle lumen	metal ion binding;protein binding	Pf13499	813	CALU	7	NOTCH1 regulation of human endothelial cell calcification	ENSG00000128595.16		Platelet degranulation ; Post-translational protein phosphorylation; Regulation of Insulin-like Growth Factor (IGF) transport and uptake by Insulin-like Growth Factor Binding Proteins (IGFBPs)	9	17	1.021	0.95017	56.52	96.2	103.8	9.21	15.03	High	High	High	High	High	High	1
P67809	Nuclease-sensitive element-binding protein 1 OS=Homo sapiens GN=YBX1 PE=1 SV=3	0	188.627	54	16	147	10	324	35.9	9.88	420.92	16	metabolic process;regulation of biological process	cytoplasm;cytosol;extracellular;membrane;nucleus;spliceosomal complex	DNA binding;protein binding;RNA binding	Pf00313	4904	YBX1	1	Brain-Derived Neurotrophic Factor (BDNF) signaling pathway; Mecp2 and Associated Rett Syndrome; mRNA Processing; Sudden Infant Death Syndrome (SIDS) Susceptibility Pathways	ENSG00000065978.18		mRNA Splicing - Major Pathway; mRNA Splicing - Minor Pathway	9	6	0.837	0.364589	29.36	96	104	6.04	14.16	High	High	High	High	High	High	1
P41252	Isoleucine--tRNA ligase, cytoplasmic OS=Homo sapiens GN=IARS PE=1 SV=2	0	188.078	43	37	120	37	1262	144.4	6.15	317.32	37	cell differentiation;metabolic process;regulation of biological process	cytoplasm;cytosol;membrane	catalytic activity;nucleotide binding;protein binding;RNA binding	Pf00133, Pf01406, Pf08264, Pf09334	3376	IARS	9	Amino Acid metabolism	ENSG00000196305.17	Aminoacyl-tRNA biosynthesis	Cytosolic tRNA aminoacylation; SeMet incorporation into proteins	10	0	0.904	0.789036	55.57	88.2	111.8	10.53	8.96	High	High	High	High	High	High	1	Acetyl [N-Term]
P51991	Heterogeneous nuclear ribonucleoprotein A3 OS=Homo sapiens GN=HNRNPA3 PE=1 SV=2	0	188.032	53	25	165	5	378	39.6	9.01	390.41	25	metabolic process;transport	cytoplasm;nucleus;spliceosomal complex	protein binding;RNA binding;transporter activity	Pf00076, Pf13893, Pf14259	220988	HNRNPA3	2		ENSG00000170144.20	Spliceosome	mRNA Splicing - Major Pathway	5	21	1.019	0.957444	54.65	101.4	98.6	16.31	23.32	High	High	High	High	High	High	1	Acetyl [N-Term]
A0A024R7L5	UPF1 regulator of nonsense transcripts homolog (Yeast), isoform CRA_b OS=Homo sapiens GN=UPF1 PE=4 SV=1	0	186.809	46	38	100	38	1118	123	6.68	279.11	38	cell organization and biogenesis;cellular homeostasis;metabolic process;regulation of biological process;response to stimulus;transport	chromosome;cytoplasm;cytosol;nucleus;spliceosomal complex	catalytic activity;DNA binding;metal ion binding;nucleotide binding;protein binding;RNA binding	Pf04851, Pf09416, Pf13086, Pf13087, Pf13245, Pf13604	5976	UPF1	19		ENSG00000005007.12			0	0	1.093	0.7083	48.1	103.1	96.9	5.06	11.84	High	High	High	High	High	High	1
A6NHR9	Structural maintenance of chromosomes flexible hinge domain-containing protein 1 OS=Homo sapiens GN=SMCHD1 PE=1 SV=2	0	185.771	28	41	102	41	2005	226.2	7.3	261.74	41	cell organization and biogenesis;regulation of biological process	chromosome	catalytic activity;nucleotide binding;protein binding	Pf06470, Pf13589	23347	SMCHD1	18		ENSG00000101596.14			0	0	1.031	0.914672	54.22	100.8	99.2	9.15	7.93	High	High	High	High	High	High	1
P06737	Glycogen phosphorylase, liver form OS=Homo sapiens GN=PYGL PE=1 SV=4	0	185.748	45	32	120	28	847	97.1	7.17	254.6	32	cell death;metabolic process;transport	cytoplasm;cytosol;extracellular;organelle lumen	catalytic activity;nucleotide binding;protein binding	Pf00343	5836	PYGL	14	TNF alpha Signaling Pathway; Glycogen Metabolism	ENSG00000100504.16	Glucagon signaling pathway; Insulin resistance; Starch and sucrose metabolism; Insulin signaling pathway; Metabolic pathways	Neutrophil degranulation; Glycogen breakdown (glycogenolysis)	14	0	1.124	0.544536	54.3	100.8	99.2	7.72	17.88	High	High	High	High	High	High	1
Q14194	Dihydropyrimidinase-related protein 1 OS=Homo sapiens GN=CRMP1 PE=1 SV=1	0	184.777	61	24	96	21	572	62.1	7.03	339.36	24	cell organization and biogenesis;cellular component movement;metabolic process;regulation of biological process	cytoplasm;cytoskeleton;cytosol	catalytic activity;protein binding	Pf01979, Pf07969, Pf13147, Pf13594	1400	CRMP1	4		ENSG00000072832.14		CRMPs in Sema3A signaling	4	0	0.961	0.968848	49.92	100.6	99.4	4.56	2.32	High	High	High	High	High	High	1
Q9NQI0	Probable ATP-dependent RNA helicase DDX4 OS=Homo sapiens GN=DDX4 PE=1 SV=2	0	184.509	47	28	88	26	724	79.3	5.87	234.05	28	cell differentiation;cell organization and biogenesis;cellular component movement;development;metabolic process;regulation of biological process	cytoplasm	catalytic activity;nucleotide binding	Pf00270, Pf00271	54514	DDX4	5		ENSG00000152670.18		PIWI-interacting RNA (piRNA) biogenesis	3	2	11.279	2.24545e-16	122.93	185.9	14.1	6.85	6.03	High	High	High	Peak Found	Peak Found	Peak Found	1
Q99460	26S proteasome non-ATPase regulatory subunit 1 OS=Homo sapiens GN=PSMD1 PE=1 SV=2	0	184.329	36	25	93	25	953	105.8	5.39	246.43	25	metabolic process;regulation of biological process;response to stimulus;transport	cytosol;extracellular;membrane;nucleus;organelle lumen;proteasome	catalytic activity;enzyme regulator activity;protein binding	Pf01851, Pf13513, Pf13646	5707	PSMD1	2	Proteasome Degradation; Parkin-Ubiquitin Proteasomal System pathway	ENSG00000173692.12	Epstein-Barr virus infection; Proteasome	Regulation of RAS by GAPs; CDT1 association with the CDC6:ORC:origin complex; Downstream TCR signaling; UCH proteinases; NIK-->noncanonical NF-kB signaling; Hh mutants that don't undergo autocatalytic processing are degraded by ERAD; SCF-beta-TrCP mediated degradation of Emi1; Neutrophil degranulation; Cross-presentation of soluble exogenous antigens (endosomes); Separation of Sister Chromatids; …	153	0	1.041	0.885061	55.95	108.7	91.3	16.11	6.04	High	High	High	High	High	High	1
P55060	Exportin-2 OS=Homo sapiens GN=CSE1L PE=1 SV=3	0	184.082	40	33	136	33	971	110.3	5.77	327.08	33	cell death;cell proliferation;transport	cytoplasm;cytosol;membrane;nucleus	protein binding;transporter activity	Pf03378, Pf03810, Pf08506	1434	CSE1L	20		ENSG00000124207.16			0	0	0.984	0.995594	40.12	98.9	101.1	0.77	4.62	High	High	High	High	High	High	1
A0A024RDR0	High-mobility group box 1, isoform CRA_a OS=Homo sapiens GN=HMGB1 PE=4 SV=1	0	181.597	68	18	148	13	215	24.9	5.74	371.12	18	cell differentiation;cell organization and biogenesis;cell proliferation;cellular component movement;cellular homeostasis;defense response;metabolic process;regulation of biological process;response to stimulus;transport	cell surface;chromosome;cytoplasm;endosome;extracellular;membrane;nucleus;organelle lumen	catalytic activity;DNA binding;enzyme regulator activity;protein binding;RNA binding	Pf00505, Pf09011	3146	HMGB1	13	Retinoblastoma (RB) in Cancer; DNA Damage Response (only ATM dependent)	ENSG00000189403.14	Base excision repair	TRAF6 mediated NF-kB activation; Advanced glycosylation endproduct receptor signaling; TAK1 activates NFkB by phosphorylation and activation of IKKs complex; RIP-mediated NFkB activation via ZBP1; Activated TLR4 signalling; Interleukin-1 family signaling; Neutrophil degranulation; Regulation of TLR by endogenous ligand; DEx/H-box helicases activate type I IFN and inflammatory cytokines production…	40	6	1.051	0.860572	70.27	95.8	104.2	8.48	4.15	High	High	High	High	High	High	1
B4DJQ5	cDNA FLJ59211, highly similar to Glucosidase 2 subunit beta OS=Homo sapiens PE=2 SV=1	0	181.517	57	26	123	26	535	60.1	4.42	316.55	26	metabolic process;regulation of biological process;response to stimulus	endoplasmic reticulum;organelle lumen	metal ion binding;protein binding	Pf07915, Pf12999, Pf13015	5589	PRKCSH	19					0	0	1.254	0.0900022	49.12	113.1	86.9	11.2	17.6	High	High	High	High	High	High	1
P49588	Alanine--tRNA ligase, cytoplasmic OS=Homo sapiens GN=AARS PE=1 SV=2	0	181.38	45	32	112	32	968	106.7	5.53	281.46	32	metabolic process;regulation of biological process	cytoplasm;cytosol;membrane;mitochondrion	catalytic activity;metal ion binding;nucleotide binding;RNA binding	Pf01411, Pf02272, Pf07973	16	AARS	16		ENSG00000090861.15	Aminoacyl-tRNA biosynthesis	Cytosolic tRNA aminoacylation	5	0	1.091	0.722529	45.48	104.8	95.2	13.65	12.25	High	High	High	High	High	High	1	Acetyl [N-Term]
B5BUB5	Autoantigen La (Fragment) OS=Homo sapiens GN=SSB PE=2 SV=1	0	181.082	55	28	98	28	408	46.8	7.12	229.63	28	metabolic process;transport	cytoplasm;nucleus	protein binding;RNA binding	Pf00076, Pf05383, Pf08777, Pf14259	6741	SSB	2					0	0	0.845	0.41812	50.91	88.3	111.7	3.25	21.29	High	High	High	High	High	High	1
A8K525	cDNA FLJ76817, highly similar to Homo sapiens non-POU domain containing, octamer-binding (NONO), mRNA OS=Homo sapiens PE=2 SV=1	0	180.642	53	23	178	22	471	54.3	9.2	430.28	23	defense response;metabolic process;regulation of biological process;response to stimulus	membrane;nucleus	DNA binding;protein binding;RNA binding	Pf00076, Pf08075, Pf13893, Pf14259	4841	NONO	X	mRNA Processing				1	0	0.993	0.986364	49.7	101.6	98.4	4.3	2.59	High	High	High	High	High	High	1
B4DUQ1	cDNA FLJ54552, highly similar to Heterogeneous nuclear ribonucleoprotein K OS=Homo sapiens PE=2 SV=1	0	180.15	64	25	187	1	439	48.5	5.92	425.42	25	metabolic process;regulation of biological process;response to stimulus	cytoplasm;membrane;nucleus;spliceosomal complex	DNA binding;protein binding;RNA binding	Pf00013, Pf08067, Pf13014, Pf13083	3190	HNRNPK	9	mRNA Processing				1	0	0.975	0.983589	17.45	98.7	101.3	7.49	25.21	High	High	High	High	High	High	1	Acetyl [N-Term]
P33993	DNA replication licensing factor MCM7 OS=Homo sapiens GN=MCM7 PE=1 SV=4	0	179.391	45	26	116	26	719	81.3	6.46	340.89	26	cell proliferation;metabolic process;regulation of biological process;response to stimulus	chromosome;cytosol;membrane;nucleus	catalytic activity;DNA binding;nucleotide binding;protein binding	Pf00493, Pf07728, Pf14551	4176	MCM7	7	miRNA Regulation of DNA Damage Response; Cell Cycle; Retinoblastoma (RB) in Cancer; G1 to S cell cycle control; DNA Replication	ENSG00000166508.17	Cell cycle; DNA replication	M/G1 Transition; Assembly of the pre-replicative complex; Unwinding of DNA; Regulation of DNA replication; Activation of ATR in response to replication stress; Activation of the pre-replicative complex; Orc1 removal from chromatin; Removal of licensing factors from origins	27	0	0.969	0.973354	46.05	98.6	101.4	10.58	15.01	High	High	High	High	High	High	1
P17858	ATP-dependent 6-phosphofructokinase, liver type OS=Homo sapiens GN=PFKL PE=1 SV=6	0	178.614	41	21	92	19	780	85	7.5	293.74	21	cell organization and biogenesis;metabolic process;regulation of biological process;response to stimulus;transport	cytoplasm;cytosol;extracellular;membrane;organelle lumen	catalytic activity;metal ion binding;nucleotide binding;protein binding	Pf00365	5211	PFKL	21	Photodynamic therapy-induced HIF-1 survival signaling; Insulin Signaling; Glycolysis and Gluconeogenesis	ENSG00000141959.16	Glucagon signaling pathway; HIF-1 signaling pathway; Metabolic pathways; AMPK signaling pathway; Carbon metabolism; RNA degradation; Fructose and mannose metabolism; Galactose metabolism; Biosynthesis of amino acids; Central carbon metabolism in cancer; Glycolysis / Gluconeogenesis; Pentose phosphate pathway	Glycolysis; Neutrophil degranulation	22	0	1.332	0.0169225	50.49	114.1	85.9	20.93	20.34	High	High	High	High	High	High	1
P34897	Serine hydroxymethyltransferase, mitochondrial OS=Homo sapiens GN=SHMT2 PE=1 SV=3	0	178.206	61	25	140	24	504	56	8.53	353.81	25	cell organization and biogenesis;metabolic process;regulation of biological process;response to stimulus	cytoplasm;cytoskeleton;membrane;mitochondrion;nucleus;organelle lumen	catalytic activity;protein binding	Pf00464	6472	SHMT2	12	Vitamin B12 Metabolism; Folate Metabolism; One Carbon Metabolism; Trans-sulfuration and one carbon metabolism; One carbon metabolism and related pathways	ENSG00000182199.10	One carbon pool by folate; Glycine, serine and threonine metabolism; Glyoxylate and dicarboxylate metabolism; Biosynthesis of amino acids; Carbon metabolism; Metabolic pathways; Antifolate resistance	Metabolism of folate and pterines	16	1	0.958	0.961091	59.77	97.7	102.3	30.11	26.89	High	High	High	High	High	High	1
Q16658	Fascin OS=Homo sapiens GN=FSCN1 PE=1 SV=3	0	177.929	64	27	161	27	493	54.5	7.24	412.79	27	cell organization and biogenesis;cell proliferation;cellular component movement;regulation of biological process	cytoplasm;cytoskeleton;cytosol	protein binding;RNA binding	Pf06268	6624	FSCN1	7		ENSG00000075618.17	MicroRNAs in cancer	Interleukin-4 and 13 signaling	5	0	0.932	0.882606	44.65	96.8	103.2	10.41	16.91	High	High	High	High	High	High	1
O60264	SWI/SNF-related matrix-associated actin-dependent regulator of chromatin subfamily A member 5 OS=Homo sapiens GN=SMARCA5 PE=1 SV=1	0	177.728	39	41	117	30	1052	121.8	8.09	230.06	41	cell organization and biogenesis;metabolic process;regulation of biological process	chromosome;nucleus	catalytic activity;DNA binding;nucleotide binding;protein binding	Pf00176, Pf00270, Pf00271, Pf04851, Pf09110, Pf09111, Pf11496	8467	SMARCA5	4		ENSG00000153147.5		Recruitment and ATM-mediated phosphorylation of repair and signaling proteins at DNA double strand breaks; NoRC negatively regulates rRNA expression; B-WICH complex positively regulates rRNA expression; Deposition of new CENPA-containing nucleosomes at the centromere	14	10	0.899	0.756147	40.46	96.7	103.3	6.64	8.13	High	High	High	High	High	High	1
Q9UBT2	SUMO-activating enzyme subunit 2 OS=Homo sapiens GN=UBA2 PE=1 SV=2	0	177.637	48	24	87	24	640	71.2	5.29	242.67	24	metabolic process;regulation of biological process	cytoplasm;nucleus	catalytic activity;enzyme regulator activity;metal ion binding;nucleotide binding;protein binding	Pf00899, Pf02134, Pf10585, Pf14732	10054	UBA2	19		ENSG00000126261.12	Ubiquitin mediated proteolysis	SUMO is conjugated to E1 (UBA2:SAE1); SUMO is transferred from E1 to E2 (UBE2I, UBC9)	7	0	0.906	0.785586	57.84	91.6	108.4	14.93	9.39	High	High	High	High	High	High	1
Q9BU08	Putative uncharacterized protein (Fragment) OS=Homo sapiens PE=2 SV=1	0	177.474	47	24	111	24	539	59.4	5.66	285.25	24	metabolic process;regulation of biological process;response to stimulus;transport	cytosol	nucleotide binding;protein binding;RNA binding	Pf00118	22948	CCT5	5					0	0	0.928	0.865364	40.98	96.2	103.8	5.18	4.9	High	High	High	High	High	High	1
Q16891	MICOS complex subunit MIC60 OS=Homo sapiens GN=IMMT PE=1 SV=1	0	177.413	46	23	90	3	758	83.6	6.48	261.17	23	cell organization and biogenesis;cellular homeostasis	membrane;mitochondrion	protein binding;RNA binding	Pf09731	10989	IMMT	2		ENSG00000132305.20		Cristae formation	3	20	0.945	0.959728	44.93	102.7	97.3	18.85	24.28	Peak Found	Peak Found	Peak Found	High	High	High	1
Q59EC0	Adenosine deaminase, RNA-specific isoform ADAR-a variant (Fragment) OS=Homo sapiens PE=2 SV=1	0	177.316	31	29	104	29	1244	137.7	8.48	260.12	29	cell differentiation;cell organization and biogenesis;defense response;metabolic process;regulation of biological process;response to stimulus	cytoplasm;membrane;nucleus;spliceosomal complex	catalytic activity;DNA binding;metal ion binding;protein binding;RNA binding	Pf00035, Pf02137, Pf02295	103	ADAR	1					0	0	0.874	0.675076	35.33	91.5	108.5	15.19	14.65	High	High	High	High	High	High	1
P49321	Nuclear autoantigenic sperm protein OS=Homo sapiens GN=NASP PE=1 SV=2	0	176.39	49	23	85	23	788	85.2	4.3	280.15	23	cell organization and biogenesis;cell proliferation;metabolic process;response to stimulus;transport	cytoplasm;nucleus	protein binding	Pf00515, Pf10516, Pf13414, Pf13424	4678	NASP	1		ENSG00000132780.16			0	0	0.901	0.756147	43.5	100.2	99.8	9.05	20.37	High	High	High	High	High	High	1
P54886	Delta-1-pyrroline-5-carboxylate synthase OS=Homo sapiens GN=ALDH18A1 PE=1 SV=2	0	176.326	46	31	112	31	795	87.2	7.12	303.4	31	metabolic process	cytoplasm;cytosol;membrane;mitochondrion	catalytic activity;nucleotide binding;protein binding;RNA binding	Pf00171, Pf00696	5832	ALDH18A1	10	Amino Acid metabolism; Urea cycle and metabolism of amino groups	ENSG00000059573.8	Biosynthesis of amino acids; Metabolic pathways; Arginine and proline metabolism	Amino acid synthesis and interconversion (transamination)	8	0	0.788	0.125256	32.34	89.2	110.8	9.16	13.16	High	High	High	High	High	High	1
Q6FHU2	Epididymis secretory protein Li 35 (Fragment) OS=Homo sapiens GN=PGAM1 PE=2 SV=1	0	175.744	60	15	123	15	254	28.8	7.18	372.05	15	metabolic process;regulation of biological process;transport	cytoplasm;cytosol;extracellular;membrane;organelle lumen	catalytic activity;protein binding	Pf00300	5223; 643576	PGAM1; LOC643576	10; 12	Cori Cycle; Glycolysis and Gluconeogenesis	ENSG00000171314.8	Glycine, serine and threonine metabolism; Glycolysis / Gluconeogenesis; Carbon metabolism; Biosynthesis of amino acids; Metabolic pathways; Glucagon signaling pathway; Central carbon metabolism in cancer	Gluconeogenesis; Glycolysis; Neutrophil degranulation	17	0	0.824	0.293981	34.71	91.7	108.3	9.96	12.13	High	High	High	High	High	High	1
B3KU93	cDNA FLJ39390 fis, clone PLACE6004219, highly similar to Puromycin-sensitive aminopeptidase OS=Homo sapiens PE=2 SV=1	0	175.129	48	30	118	1	756	85.2	5.26	310.33	30	metabolic process;response to stimulus	cytoplasm;cytosol;nucleus	catalytic activity;metal ion binding	Pf01433, Pf11838, Pf13485	9520	NPEPPS	17					0	0	2.049	0.15104	19.98	137	63	8.93	109.48	Peak Found	Not Found	Peak Found	Peak Found	Peak Found	High	1
E9PN89	Heat shock cognate 71 kDa protein (Fragment) OS=Homo sapiens GN=HSPA8 PE=1 SV=1	0	174.587	72	22	198	1	312	34.8	7.53	456.92	22	cell organization and biogenesis		nucleotide binding	Pf00012, Pf06723			11		ENSG00000109971.13			0	0								Not Found	Not Found	Not Found	Not Found	High	Not Found	1
P49736	DNA replication licensing factor MCM2 OS=Homo sapiens GN=MCM2 PE=1 SV=4	0	173.542	47	30	113	30	904	101.8	5.52	328.51	30	cell death;cell organization and biogenesis;metabolic process;response to stimulus	chromosome;cytoplasm;cytoskeleton;cytosol;nucleus	catalytic activity;DNA binding;metal ion binding;nucleotide binding;protein binding	Pf00493, Pf01078, Pf07728, Pf12619, Pf14551	4171	MCM2	3	Cell Cycle; G1 to S cell cycle control; DNA Replication	ENSG00000073111.13	DNA replication; Cell cycle	M/G1 Transition; Assembly of the pre-replicative complex; Unwinding of DNA; Regulation of DNA replication; Activation of ATR in response to replication stress; Activation of the pre-replicative complex; Orc1 removal from chromatin; Removal of licensing factors from origins	25	0	0.981	0.988413	51.65	98.7	101.3	7.58	12.97	High	High	High	High	High	High	1
P11216	Glycogen phosphorylase, brain form OS=Homo sapiens GN=PYGB PE=1 SV=5	0	172.039	44	32	101	28	843	96.6	6.86	254.42	32	metabolic process;transport	cytoplasm;extracellular;membrane;organelle lumen	catalytic activity;protein binding	Pf00343	5834	PYGB	20	Glycogen Metabolism	ENSG00000100994.11	Glucagon signaling pathway; Metabolic pathways; Insulin resistance; Starch and sucrose metabolism; Insulin signaling pathway	Neutrophil degranulation; Glycogen breakdown (glycogenolysis)	13	4	1.173	0.327199	54.24	93.9	106.1	6.3	22.83	High	High	High	High	High	High	1
P54578	Ubiquitin carboxyl-terminal hydrolase 14 OS=Homo sapiens GN=USP14 PE=1 SV=3	0	171.592	57	27	108	27	494	56	5.3	284.44	27	cell communication;metabolic process;regulation of biological process	cell surface;cytoplasm;cytosol;membrane;nucleus;proteasome	catalytic activity;enzyme regulator activity;protein binding	Pf00443, Pf13423	9097	USP14	18		ENSG00000101557.14		Ub-specific processing proteases	4	0	0.931	0.897015	51.58	98.5	101.5	11.76	14.05	High	High	High	High	High	High	1
P31943	Heterogeneous nuclear ribonucleoprotein H OS=Homo sapiens GN=HNRNPH1 PE=1 SV=4	0	171.445	57	19	163	8	449	49.2	6.3	482.47	19	metabolic process;regulation of biological process;response to stimulus	cytosol;membrane;nucleus;spliceosomal complex	protein binding;RNA binding	Pf00076, Pf08080, Pf14259	3187	HNRNPH1	5; CHR_HG30_PATCH	Mecp2 and Associated Rett Syndrome; mRNA Processing	ENSG00000169045.17; ENSG00000284254.1		mRNA Splicing - Major Pathway; FGFR2 alternative splicing	11	12	1.02	0.954516	52.86	100.3	99.7	2.8	2.87	High	High	High	High	High	High	1
Q59GB4	Dihydropyrimidinase-like 2 variant (Fragment) OS=Homo sapiens PE=2 SV=1	0	171.441	58	24	105	9	628	68.1	6.24	327.42	24	cell organization and biogenesis;cellular component movement;metabolic process;regulation of biological process;response to stimulus;transport	cytoplasm;cytosol;membrane	catalytic activity;protein binding	Pf01979, Pf07969, Pf13147, Pf13594	1808	DPYSL2	8	Brain-Derived Neurotrophic Factor (BDNF) signaling pathway				1	12	0.833	0.345461	27.99	93.9	106.1	1.48	6.56	High	High	High	High	High	High	1
Q3ZCR3	TUBB3 protein (Fragment) OS=Homo sapiens GN=TUBB3 PE=2 SV=1	0	171.344	76	18	204	1	280	31	5.81	440.35	18	cell organization and biogenesis;cellular component movement	cytoplasm;cytoskeleton;nucleus	catalytic activity;nucleotide binding;protein binding;structural molecule activity	Pf00091, Pf03953	10381	TUBB3	16	Pathogenic Escherichia coli infection; Parkin-Ubiquitin Proteasomal System pathway; Exercise-induced Circadian Regulation				3	0	0.506	0.00389529	7.87	67.2	132.8	28.84	0.56	Not Found	Peak Found	High	Not Found	Peak Found	High	1
P51858	Hepatoma-derived growth factor OS=Homo sapiens GN=HDGF PE=1 SV=1	0	170.509	85	22	96	21	240	26.8	4.73	304.38	22	cell proliferation;metabolic process;regulation of biological process;response to stimulus	cytoplasm;extracellular;nucleus	DNA binding;nucleotide binding;protein binding;RNA binding	Pf00855	3068	HDGF	1		ENSG00000143321.18		XBP1(S) activates chaperone genes	4	1	1.006	0.973354	50.7	94	106	1.85	14.04	High	High	High	High	High	High	1
Q92841	Probable ATP-dependent RNA helicase DDX17 OS=Homo sapiens GN=DDX17 PE=1 SV=2	0	170.415	54	34	148	26	729	80.2	8.27	305.64	34	cell differentiation;cell organization and biogenesis;defense response;metabolic process;regulation of biological process;response to stimulus	cytoplasm;cytosol;membrane;nucleus	catalytic activity;nucleotide binding;protein binding;RNA binding	Pf00270, Pf00271	10521	DDX17	22	RIG-I-like Receptor Signaling	ENSG00000100201.20			1	9	1	0.977881	50.79	97.7	102.3	3.95	6.56	High	High	High	High	High	High	1
B4DS66	cDNA FLJ54290, highly similar to Mitochondrial inner membrane protein OS=Homo sapiens PE=2 SV=1	0	169.927	48	21	88	1	660	73.3	5.99	258.73	21	cell organization and biogenesis;cellular homeostasis	membrane;mitochondrion	protein binding;RNA binding	Pf07227, Pf09731	10989	IMMT	2					0	0	0.489	0.158137	8.56	63.3	136.7	79.81	19.71	Peak Found	Peak Found	High	Not Found	Peak Found	High	1
A0A024RDF4	Heterogeneous nuclear ribonucleoprotein D (AU-rich element RNA binding protein 1, 37kDa), isoform CRA_e OS=Homo sapiens GN=HNRPD PE=4 SV=1	0	169.906	56	20	117	5	306	32.8	8.16	268.45	20	metabolic process;regulation of biological process;response to stimulus	cytosol;nucleus	DNA binding;protein binding;RNA binding	Pf00076, Pf13893, Pf14259	3184	HNRNPD	4	mRNA Processing	ENSG00000138668.18		AUF1 (hnRNP D0) binds and destabilizes mRNA	4	17	0.948	0.933878	56.54	99.6	100.4	5.96	11.86	High	High	High	High	High	High	1
A0A0A0MTS2	Glucose-6-phosphate isomerase (Fragment) OS=Homo sapiens GN=GPI PE=4 SV=1	0	169.162	43	22	134	22	573	64.8	9.04	387.36	22	metabolic process	cytosol;membrane	catalytic activity	Pf00342			19	Cori Cycle	ENSG00000105220.14			1	0	0.914	0.821213	44.04	95.7	104.3	10.55	11.21	High	High	High	High	High	High	1
Q01813	ATP-dependent 6-phosphofructokinase, platelet type OS=Homo sapiens GN=PFKP PE=1 SV=2	0	168.535	44	26	106	24	784	85.5	7.55	317.07	26	metabolic process	cytoplasm;cytosol;membrane;nucleus	catalytic activity;metal ion binding;nucleotide binding;protein binding	Pf00365	5214	PFKP	10	Cori Cycle; Glycolysis and Gluconeogenesis	ENSG00000067057.16	Thyroid hormone signaling pathway; Metabolic pathways; Pentose phosphate pathway; Carbon metabolism; RNA degradation; AMPK signaling pathway; Fructose and mannose metabolism; Galactose metabolism; Biosynthesis of amino acids; Central carbon metabolism in cancer; Glycolysis / Gluconeogenesis	Glycolysis	17	2	1.114	0.60012	60.45	106.2	93.8	8.1	9.24	High	High	High	High	High	High	1
Q14683	Structural maintenance of chromosomes protein 1A OS=Homo sapiens GN=SMC1A PE=1 SV=2	0	168.222	38	39	93	39	1233	143.1	7.64	176.77	39	cell division;cell organization and biogenesis;metabolic process;regulation of biological process;response to stimulus	chromosome;cytosol;nucleus	nucleotide binding;protein binding;RNA binding	Pf02463, Pf05262, Pf05557, Pf06470, Pf09726, Pf09731, Pf10186, Pf12128, Pf13175, Pf13304, Pf13476, Pf13555, Pf13558	8243	SMC1A	X	miRNA Regulation of DNA Damage Response; Cell Cycle; Retinoblastoma (RB) in Cancer; Constitutive Androstane Receptor Pathway; Pathways Affected in Adenoid Cystic Carcinoma; ATM Signaling Network in Development and Disease; mRNA Processing; DNA Damage Response	ENSG00000072501.17	Cell cycle; Oocyte meiosis	Meiotic synapsis; Separation of Sister Chromatids; Resolution of Sister Chromatid Cohesion; Cohesin Loading onto Chromatin; Establishment of Sister Chromatid Cohesion; SUMOylation of DNA damage response and repair proteins	30	0	0.945	0.922984	52.37	97.7	102.3	14.86	13.72	High	High	High	High	High	High	1
P17987	T-complex protein 1 subunit alpha OS=Homo sapiens GN=TCP1 PE=1 SV=1	0	167.643	54	24	138	24	556	60.3	6.11	375.33	24	cell organization and biogenesis;metabolic process;regulation of biological process;response to stimulus;transport	cytoplasm;cytoskeleton;cytosol;Golgi	nucleotide binding;protein binding;RNA binding	Pf00118	6950	TCP1	6		ENSG00000120438.11		BBSome-mediated cargo-targeting to cilium; Prefoldin mediated transfer of substrate to CCT/TriC; Gene and protein expression by JAK-STAT signaling after Interleukin-12 stimulation; Cooperation of PDCL (PhLP1) and TRiC/CCT in G-protein beta folding; Association of TriC/CCT with target proteins during biosynthesis; Folding of actin by CCT/TriC; Formation of tubulin folding intermediates by CCT/TriC…	18	0	0.961	0.968848	49.91	99.3	100.7	3.81	8.35	High	High	High	High	High	High	1
Q9UKV3	Apoptotic chromatin condensation inducer in the nucleus OS=Homo sapiens GN=ACIN1 PE=1 SV=2	0	167.418	31	29	78	4	1341	151.8	6.43	179.17	29	cell death;cell differentiation;cell organization and biogenesis;metabolic process;regulation of biological process	cytosol;membrane;nucleus	catalytic activity;protein binding;RNA binding	Pf02037, Pf13893	22985	ACIN1	14		ENSG00000100813.14	RNA transport; Spliceosome; mRNA surveillance pathway	Apoptotic cleavage of cellular proteins	7	25	0.896	0.795602	44.79	92.6	107.4	2.77	7.43	High	High	High	High	High	High	1
Q13177	Serine/threonine-protein kinase PAK 2 OS=Homo sapiens GN=PAK2 PE=1 SV=3	0	167.07	62	20	77	15	524	58	5.96	238.43	20	cell death;cell organization and biogenesis;cellular component movement;metabolic process;regulation of biological process;response to stimulus	cytoplasm;cytosol;membrane;nucleus	catalytic activity;enzyme regulator activity;nucleotide binding;protein binding	Pf00069, Pf00786, Pf07714, Pf14531	5062	PAK2	3	Integrin-mediated Cell Adhesion; Apoptosis-related network due to altered Notch3 in ovarian cancer; Focal Adhesion; Fas Ligand (FasL) pathway and Stress induction of Heat Shock Proteins (HSP) regulation; TGF-beta Signaling Pathway; MAPK Signaling Pathway; VEGFA-VEGFR2 Signaling Pathway; Regulation of Actin Cytoskeleton	ENSG00000180370.10	T cell receptor signaling pathway; Axon guidance; ErbB signaling pathway; Regulation of actin cytoskeleton; Renal cell carcinoma; MAPK signaling pathway; Ras signaling pathway; Focal adhesion	Sema3A PAK dependent Axon repulsion; Smooth Muscle Contraction; FCERI mediated MAPK activation; Nef and signal transduction; Ephrin signaling; Generation of second messenger molecules; Regulation of PAK-2p34 activity by PS-GAP/RHG10; Interleukin-12 family signaling; RHO GTPases activate PAKs; Gene and protein expression by JAK-STAT signaling after Interleukin-12 stimulation; Stimulation of the ce…	65	4	0.96	0.965414	50.86	101.2	98.8	13.79	3.79	High	High	High	High	High	High	1
P11387	DNA topoisomerase 1 OS=Homo sapiens GN=TOP1 PE=1 SV=2	0	166.322	41	33	127	33	765	90.7	9.31	270.74	33	cell death;cell division;cell organization and biogenesis;metabolic process;regulation of biological process;response to stimulus	chromosome;cytoplasm;nucleus	catalytic activity;DNA binding;nucleotide binding;protein binding;RNA binding	Pf01028, Pf02919, Pf14370	7150	TOP1	20		ENSG00000198900.5		SUMOylation of DNA replication proteins	5	0	0.909	0.795602	41.87	94	106	9.11	3.12	High	High	High	High	High	High	1
V9HWE9	Epididymis secretory protein Li 22 OS=Homo sapiens GN=HEL-S-22 PE=2 SV=1	0	165.834	70	12	122	8	210	23.3	5.64	452.54	12	cell communication;cell proliferation;metabolic process;regulation of biological process;response to stimulus;transport	cytoplasm;cytosol;extracellular;membrane;mitochondrion;nucleus;organelle lumen	antioxidant activity;catalytic activity;enzyme regulator activity;protein binding	Pf00043, Pf02798, Pf14497	2950	GSTP1	11	NRF2 pathway; Photodynamic therapy-induced NFE2L2 (NRF2) survival signaling; Exercise-induced Circadian Regulation; Arachidonate Epoxygenase / Epoxide Hydrolase; Metapathway biotransformation	ENSG00000084207.15	Chemical carcinogenesis; Pathways in cancer; Platinum drug resistance; Prostate cancer; Glutathione metabolism; Drug metabolism - cytochrome P450; Metabolism of xenobiotics by cytochrome P450	Glutathione conjugation; Neutrophil degranulation; Detoxification of Reactive Oxygen Species	22	5	1.033	0.918301	80.84	109.2	90.8	25.15	39.96	High	High	High	High	High	High	1
P53618	Coatomer subunit beta OS=Homo sapiens GN=COPB1 PE=1 SV=3	0	165.689	34	25	91	25	953	107.1	6.05	275.03	25	transport	cytoplasm;cytosol;Golgi;membrane	protein binding;structural molecule activity	Pf01602, Pf07718, Pf14806	1315	COPB1	11		ENSG00000129083.12		COPI-dependent Golgi-to-ER retrograde traffic; Neutrophil degranulation; COPI-mediated anterograde transport	14	0	0.996	0.977596	55.57	100.7	99.3	12.57	21.84	High	High	High	High	High	High	1
E9PK25	Cofilin-1 OS=Homo sapiens GN=CFL1 PE=1 SV=1	0	164.672	63	19	155	15	204	22.7	8.34	412.99	19	cell organization and biogenesis	cytoskeleton	protein binding	Pf00241			11		ENSG00000172757.12			0	4	1.016	0.961091	56.93	96.7	103.3	12.76	6.05	High	High	High	High	High	High	1
B5BUE6	ATP-dependent RNA helicase DDX5 (Fragment) OS=Homo sapiens GN=DDX5 PE=2 SV=1	0	164.66	55	28	135	20	614	69.1	8.92	281.78	28	cell differentiation;cell growth;cell organization and biogenesis;metabolic process;regulation of biological process;response to stimulus	cytoplasm;membrane;nucleus;spliceosomal complex	catalytic activity;nucleotide binding;protein binding;RNA binding	Pf00270, Pf00271, Pf08061	1655	DDX5	17					0	0	1.052	0.85466	56.81	106.6	93.4	8.26	14.3	High	High	High	High	High	High	1
O00571	ATP-dependent RNA helicase DDX3X OS=Homo sapiens GN=DDX3X PE=1 SV=3	0	163.802	46	25	99	22	662	73.2	7.18	240.44	25	cell death;cell organization and biogenesis;defense response;metabolic process;regulation of biological process;response to stimulus;transport	cytoplasm;cytosol;extracellular;membrane;mitochondrion;nucleus;organelle lumen	catalytic activity;DNA binding;enzyme regulator activity;nucleotide binding;protein binding;RNA binding	Pf00270, Pf00271, Pf04851	1654	DDX3X	X	RIG-I-like Receptor Signaling	ENSG00000215301.9	Viral carcinogenesis; RIG-I-like receptor signaling pathway; Hepatitis B	Neutrophil degranulation	7	0	0.872	0.584961	46.87	95.7	104.3	15.04	21.57	High	High	High	High	High	High	1
H6VRF8	Keratin 1 OS=Homo sapiens GN=KRT1 PE=3 SV=1	0	163.357	51	27	86	22	644	66	8.12	226	27	cell death;defense response;metabolic process;regulation of biological process;response to stimulus;transport	cytoskeleton;cytosol;extracellular;membrane;nucleus	catalytic activity;motor activity;protein binding;receptor activity;structural molecule activity	Pf00038, Pf01576, Pf05103, Pf05957, Pf12128, Pf13166, Pf13514	3848	KRT1	12	Corticotropin-releasing hormone signaling pathway				1	5	0.643	9.74916e-05	26.09	65.6	134.4	38.37	29.52	High	High	High	High	High	High	1
P25205	DNA replication licensing factor MCM3 OS=Homo sapiens GN=MCM3 PE=1 SV=3	0	162.27	56	36	99	36	808	90.9	5.77	187.5	36	metabolic process	cytoplasm;membrane;nucleus	catalytic activity;DNA binding;nucleotide binding;protein binding	Pf00493, Pf01078, Pf07728, Pf14551	4172	MCM3	6	Cell Cycle; Retinoblastoma (RB) in Cancer; G1 to S cell cycle control; DNA Replication	ENSG00000112118.18	Cell cycle; DNA replication	M/G1 Transition; Assembly of the pre-replicative complex; Unwinding of DNA; Regulation of DNA replication; Activation of ATR in response to replication stress; Activation of the pre-replicative complex; Orc1 removal from chromatin; Removal of licensing factors from origins	26	0	1.051	0.856847	62.51	112.8	87.2	11.43	22.92	High	High	High	High	High	High	1
V9HWC9	Superoxide dismutase [Cu-Zn] OS=Homo sapiens GN=HEL-S-44 PE=2 SV=1	0	162.264	73	9	73	9	154	15.9	6.13	392.98	9	cell organization and biogenesis;cellular component movement;cellular homeostasis;metabolic process;regulation of biological process;response to stimulus;transport	cytoplasm;cytosol;extracellular;membrane;mitochondrion;nucleus;organelle lumen;vacuole	antioxidant activity;catalytic activity;metal ion binding;protein binding	Pf00080	6647	SOD1	21	Selenium Micronutrient Network; Vitamin B12 Metabolism; Folate Metabolism; AGE/RAGE pathway; Dopamine metabolism; Amyotrophic lateral sclerosis (ALS); Copper homeostasis; Association Between Physico-Chemical Features and Toxicity Associated Pathways; One carbon metabolism and related pathways; Oxidative Stress	ENSG00000142168.14	Prion diseases; Amyotrophic lateral sclerosis (ALS); Longevity regulating pathway - multiple species; Huntington's disease; Peroxisome	Platelet degranulation ; Gene and protein expression by JAK-STAT signaling after Interleukin-12 stimulation; Interleukin-12 family signaling; Detoxification of Reactive Oxygen Species	27	0	0.885	0.675197	51.51	97.2	102.8	33.7	42.63	High	High	High	High	High	High	1
P49792	E3 SUMO-protein ligase RanBP2 OS=Homo sapiens GN=RANBP2 PE=1 SV=2	0	161.59	18	36	74	31	3224	358	6.2	173.04	36	cell organization and biogenesis;metabolic process;regulation of biological process;response to stimulus;transport	cytoplasm;cytosol;membrane;mitochondrion;nucleus	catalytic activity;enzyme regulator activity;metal ion binding;protein binding;RNA binding	Pf00160, Pf00515, Pf00638, Pf00641, Pf07719, Pf12185, Pf13414, Pf13432, Pf14559	5903	RANBP2	2		ENSG00000153201.15	RNA transport	Rev-mediated nuclear export of HIV RNA; ISG15 antiviral mechanism; NEP/NS2 Interacts with the Cellular Export Machinery; Separation of Sister Chromatids; tRNA processing in the nucleus; Transcriptional regulation by small RNAs; Nuclear Pore Complex (NPC) Disassembly; Regulation of Glucokinase by Glucokinase Regulatory Protein; Vpr-mediated nuclear import of PICs; Regulation of HSF1-mediated heat …	77	5	0.909	0.882927	37.43	91	109	2.78	20.84	High	High	High	High	High	High	1
P78371	T-complex protein 1 subunit beta OS=Homo sapiens GN=CCT2 PE=1 SV=4	0	161.537	56	27	96	27	535	57.5	6.46	238.44	27	cell organization and biogenesis;metabolic process;regulation of biological process;transport	cytoplasm;cytosol;extracellular;organelle lumen	nucleotide binding;protein binding	Pf00118	10576	CCT2	12		ENSG00000166226.12		BBSome-mediated cargo-targeting to cilium; Prefoldin mediated transfer of substrate to CCT/TriC; Cooperation of PDCL (PhLP1) and TRiC/CCT in G-protein beta folding; Association of TriC/CCT with target proteins during biosynthesis; Neutrophil degranulation; Folding of actin by CCT/TriC; Formation of tubulin folding intermediates by CCT/TriC	16	0	0.966	0.973132	57.4	102.8	97.2	2.62	2.87	High	High	High	High	High	High	1
B4DZT3	cDNA FLJ50934, highly similar to Lamin-B1 OS=Homo sapiens PE=2 SV=1	0	160.75	74	25	128	1	376	43	5.12	327.29	25	regulation of biological process;response to stimulus	membrane;nucleus	protein binding;structural molecule activity	Pf00038, Pf00932, Pf10186	4001	LMNB1	5	Fas Ligand (FasL) pathway and Stress induction of Heat Shock Proteins (HSP) regulation				1	0	0.545	0.0408472	24.1	70.5	129.5	97.57	71.17	Not Found	Peak Found	High	Not Found	High	High	1
Q14157	Ubiquitin-associated protein 2-like OS=Homo sapiens GN=UBAP2L PE=1 SV=2	0	160.604	32	21	95	7	1087	114.5	7.11	288.14	21	regulation of biological process	cytoplasm	protein binding;RNA binding	Pf00627, Pf12478, Pf14555	9898	UBAP2L	1		ENSG00000143569.18			0	14	0.928	0.897015	46.14	92.3	107.7	12.78	13.35	High	High	High	High	High	High	1
Q6NUR7	Ezrin OS=Homo sapiens GN=EZR PE=2 SV=1	0	160.45	50	32	147	20	586	69.2	6.27	285.68	32	cell differentiation;cell organization and biogenesis;cellular component movement;metabolic process;regulation of biological process;response to stimulus;transport	cytoplasm;cytoskeleton;cytosol;endosome;membrane	protein binding;RNA binding	Pf00373, Pf00769, Pf09379, Pf09380	7430	EZR	6	Pathogenic Escherichia coli infection; AGE/RAGE pathway; VEGFA-VEGFR2 Signaling Pathway; Regulation of Actin Cytoskeleton				4	2	1.142	0.462395	43.52	109.1	90.9	32.24	7.56	High	High	High	High	High	High	1
P67936	Tropomyosin alpha-4 chain OS=Homo sapiens GN=TPM4 PE=1 SV=3	0	160.415	69	25	137	17	248	28.5	4.69	325.96	25	cell differentiation;cell organization and biogenesis;cellular component movement	cytoplasm;cytoskeleton;cytosol;membrane	metal ion binding;protein binding;structural molecule activity	Pf00261, Pf12718	7171	TPM4	19	Striated Muscle Contraction	ENSG00000167460.14	Cardiac muscle contraction; Adrenergic signaling in cardiomyocytes; Hypertrophic cardiomyopathy (HCM); Dilated cardiomyopathy	Smooth Muscle Contraction; Striated Muscle Contraction	8	0	0.933	0.882606	46.54	94.8	105.2	14.4	13.66	High	High	High	High	High	High	1
Q9UMS4	Pre-mRNA-processing factor 19 OS=Homo sapiens GN=PRPF19 PE=1 SV=1	0	160.38	62	17	92	17	504	55.1	6.61	255.03	17	cell organization and biogenesis;cell proliferation;metabolic process;regulation of biological process;response to stimulus	cytoplasm;cytoskeleton;membrane;nucleus;spliceosomal complex	catalytic activity;metal ion binding;protein binding	Pf00400, Pf04564, Pf08606, Pf11789	27339	PRPF19	11		ENSG00000110107.8	Ubiquitin mediated proteolysis; Spliceosome	Dual incision in TC-NER; Formation of TC-NER Pre-Incision Complex; mRNA Splicing - Major Pathway; Gap-filling DNA repair synthesis and ligation in TC-NER	12	0	0.877	0.618427	49.79	88.4	111.6	27.98	21.02	High	High	High	High	High	High	1
Q02880	DNA topoisomerase 2-beta OS=Homo sapiens GN=TOP2B PE=1 SV=3	0	160.019	28	38	107	26	1626	183.2	8	206.16	38	cell organization and biogenesis;cellular component movement;metabolic process;regulation of biological process	cytoplasm;cytosol;nucleus	catalytic activity;DNA binding;metal ion binding;nucleotide binding;protein binding	Pf00204, Pf00521, Pf01751, Pf02518, Pf08070, Pf13589	7155	TOP2B	3		ENSG00000077097.15	Platinum drug resistance	SUMOylation of DNA replication proteins	6	0	1.02	0.93161	42.34	100.1	99.9	7.23	13.49	High	High	High	High	High	High	1
A0A024R904	Calcyclin binding protein, isoform CRA_a OS=Homo sapiens GN=CACYBP PE=4 SV=1	0	159.336	64	16	98	16	228	26.2	8.25	313.43	16	cell differentiation;regulation of biological process;response to stimulus	cytoplasm;cytosol;nucleus	protein binding	Pf04969, Pf05002, Pf09032	27101	CACYBP	1	Gastric cancer network 2	ENSG00000116161.17	Wnt signaling pathway		2	0	1.025	0.942348	57.5	99	101	9	3.99	High	High	High	High	High	High	1
D3DQ69	SERPINE1 mRNA binding protein 1, isoform CRA_c OS=Homo sapiens GN=SERBP1 PE=4 SV=1	0	159.314	47	22	113	2	450	49.1	9.33	217.14	22	regulation of biological process	cytoplasm;cytosol;membrane;nucleus	protein binding;RNA binding	Pf04774	26135	SERBP1	1	Apoptosis-related network due to altered Notch3 in ovarian cancer				1	20	0.856	0.484108	46.27	90.4	109.6	9.87	22.98	High	High	High	Peak Found	High	High	1
Q86VX4	Structural maintenance of chromosomes 3 OS=Homo sapiens GN=SMC3 PE=2 SV=1	0	159.297	34	34	101	34	1217	141.4	7.18	223.67	34	cell division;cell organization and biogenesis;metabolic process;regulation of biological process;response to stimulus;transport	chromosome;cytosol;nucleus	catalytic activity;motor activity;nucleotide binding;protein binding;transporter activity	Pf01496, Pf02463, Pf04111, Pf06470, Pf10168, Pf12128, Pf13175, Pf13304, Pf13476, Pf13555	9126	SMC3	10	Retinoblastoma (RB) in Cancer				1	0	1.043	0.883864	46.25	101.5	98.5	9.67	11.07	High	High	High	High	High	High	1
Q5U058	Growth associated protein 43 OS=Homo sapiens GN=GAP43 PE=2 SV=1	0	159.202	82	16	71	16	238	24.8	4.72	210.85	16	cell differentiation;cell organization and biogenesis;cellular component movement;development;regulation of biological process;response to stimulus	cytoplasm;membrane	protein binding	Pf00612, Pf10580	2596	GAP43	3	Glial Cell Differentiation; Spinal Cord Injury	ENSG00000172020.12		L1CAM interactions	5	0	1.545	5.11845e-05	48.13	113.5	86.5	17.54	30.9	High	High	High	High	High	High	1
Q06830	Peroxiredoxin-1 OS=Homo sapiens GN=PRDX1 PE=1 SV=1	0	159.18	79	19	125	15	199	22.1	8.13	365.25	19	cell proliferation;cellular homeostasis;defense response;metabolic process;regulation of biological process;response to stimulus	cytoplasm;cytosol;mitochondrion;nucleus	antioxidant activity;catalytic activity;protein binding;RNA binding	Pf00578, Pf08534, Pf10417	5052	PRDX1	1	Androgen receptor signaling pathway; Selenium Micronutrient Network; NRF2 pathway	ENSG00000117450.13	Peroxisome	TP53 Regulates Metabolic Genes; Deregulated CDK5 triggers multiple neurodegenerative pathways in Alzheimer's disease models; Detoxification of Reactive Oxygen Species	15	4	0.962	0.968848	56.6	100	100	2.6	6.35	High	High	High	High	High	High	1
Q9P2J5	Leucine--tRNA ligase, cytoplasmic OS=Homo sapiens GN=LARS PE=1 SV=2	0	158.87	39	35	93	35	1176	134.4	7.3	203.46	35	cell communication;cell organization and biogenesis;metabolic process;regulation of biological process;response to stimulus;transport	cytoplasm;cytosol;endoplasmic reticulum;vacuole	catalytic activity;enzyme regulator activity;nucleotide binding;protein binding	Pf00133, Pf01406, Pf08264, Pf09334	51520	LARS	5		ENSG00000133706.17	Aminoacyl-tRNA biosynthesis	Cytosolic tRNA aminoacylation; SeMet incorporation into proteins	9	0	0.921	0.882549	40.34	96.8	103.2	4.09	2.87	High	High	High	High	High	High	1
P50991	T-complex protein 1 subunit delta OS=Homo sapiens GN=CCT4 PE=1 SV=4	0	158.602	48	23	108	23	539	57.9	7.83	316.44	23	metabolic process;regulation of biological process;transport	cytoplasm;cytoskeleton;cytosol	nucleotide binding;protein binding;RNA binding	Pf00118	10575	CCT4	2		ENSG00000115484.14		BBSome-mediated cargo-targeting to cilium; Prefoldin mediated transfer of substrate to CCT/TriC; Cooperation of PDCL (PhLP1) and TRiC/CCT in G-protein beta folding; Association of TriC/CCT with target proteins during biosynthesis; Formation of tubulin folding intermediates by CCT/TriC; Folding of actin by CCT/TriC	13	0	0.963	0.968848	48.51	95.8	104.2	10.17	6.42	High	High	High	High	High	High	1
P36578	60S ribosomal protein L4 OS=Homo sapiens GN=RPL4 PE=1 SV=5	0	158.255	41	19	118	19	427	47.7	11.06	338.01	19	cell organization and biogenesis;metabolic process;transport	cytoplasm;cytosol;endoplasmic reticulum;membrane;nucleus;ribosome	protein binding;RNA binding;structural molecule activity	Pf00573, Pf14374	6124	RPL4	15	Cytoplasmic Ribosomal Proteins	ENSG00000174444.14	Ribosome	Peptide chain elongation; Eukaryotic Translation Termination; Viral mRNA Translation; L13a-mediated translational silencing of Ceruloplasmin expression; Nonsense Mediated Decay (NMD) independent of the Exon Junction Complex (EJC); Selenocysteine synthesis; Nonsense Mediated Decay (NMD) enhanced by the Exon Junction Complex (EJC); GTP hydrolysis and joining of the 60S ribosomal subunit; Major path…	34	0	0.998	0.979827	76.92	100.1	99.9	14.68	7.47	High	High	High	High	High	High	1
P31939	Bifunctional purine biosynthesis protein PURH OS=Homo sapiens GN=ATIC PE=1 SV=3	0	157.866	57	23	98	23	592	64.6	6.71	284.21	23	metabolic process;response to stimulus	cytosol;membrane;mitochondrion	catalytic activity;protein binding	Pf01808, Pf02142	471	ATIC	2	One Carbon Metabolism	ENSG00000138363.14	One carbon pool by folate; Purine metabolism; Metabolic pathways; Antifolate resistance	Purine ribonucleoside monophosphate biosynthesis	9	0	0.976	0.981799	50.66	101.2	98.8	4.66	7.21	High	High	High	High	High	High	1
Q9UHB6	LIM domain and actin-binding protein 1 OS=Homo sapiens GN=LIMA1 PE=1 SV=1	0	157.137	42	24	82	24	759	85.2	6.84	158.78	24	cell organization and biogenesis;regulation of biological process	cytoplasm;cytoskeleton	metal ion binding;protein binding	Pf00412	51474	LIMA1	12		ENSG00000050405.13			0	0	0.823	0.367826	42.81	98	102	11.07	10.76	High	High	High	High	High	High	1
O43143	Putative pre-mRNA-splicing factor ATP-dependent RNA helicase DHX15 OS=Homo sapiens GN=DHX15 PE=1 SV=2	0	157.117	47	33	133	32	795	90.9	7.46	267.16	33	metabolic process;response to stimulus	cytoplasm;nucleus;spliceosomal complex	catalytic activity;nucleotide binding;protein binding;RNA binding	Pf00270, Pf00271, Pf04408, Pf07717, Pf13401	1665	DHX15	4	mRNA Processing	ENSG00000109606.12	Spliceosome	mRNA Splicing - Major Pathway	6	1	0.966	0.971819	47.94	98.3	101.7	15.5	15.51	High	High	High	High	High	High	1
D3DQ70	SERPINE1 mRNA binding protein 1, isoform CRA_d OS=Homo sapiens GN=SERBP1 PE=4 SV=1	0	157.084	48	22	116	2	465	50.9	9.33	189.21	22	regulation of biological process	cytoplasm;cytosol;membrane;nucleus	protein binding;RNA binding	Pf04774	26135	SERBP1	1	Apoptosis-related network due to altered Notch3 in ovarian cancer				1	0	1.123	0.742274	64.49	84.4	115.6	36.72	52.67	High	High	High	High	High	High	1
A0A024R2P0	40S ribosomal protein SA OS=Homo sapiens GN=RPSA PE=3 SV=1	0	156.763	49	15	88	15	295	32.8	4.87	296.25	15	cell organization and biogenesis;metabolic process;transport	cytoplasm;cytosol;membrane;nucleus;ribosome	protein binding;receptor activity;RNA binding;structural molecule activity	Pf00318	3921	RPSA	3	Cytoplasmic Ribosomal Proteins	ENSG00000168028.13	Ribosome	Peptide chain elongation; Eukaryotic Translation Termination; Viral mRNA Translation; Formation of the ternary complex, and subsequently, the 43S complex; L13a-mediated translational silencing of Ceruloplasmin expression; Selenocysteine synthesis; Nonsense Mediated Decay (NMD) independent of the Exon Junction Complex (EJC); Nonsense Mediated Decay (NMD) enhanced by the Exon Junction Complex (EJC)…	38	0	1.017	0.961091	55.77	99.8	100.2	16.93	14.97	High	High	High	High	High	High	1
Q99832	T-complex protein 1 subunit eta OS=Homo sapiens GN=CCT7 PE=1 SV=2	0	155.954	57	27	99	27	543	59.3	7.65	283.01	27	metabolic process;regulation of biological process;transport	cytoplasm;cytosol;mitochondrion	nucleotide binding;protein binding	Pf00118	10574	CCT7	2		ENSG00000135624.15		Prefoldin mediated transfer of substrate to CCT/TriC; Cooperation of PDCL (PhLP1) and TRiC/CCT in G-protein beta folding; Association of TriC/CCT with target proteins during biosynthesis; Formation of tubulin folding intermediates by CCT/TriC; Folding of actin by CCT/TriC	9	0	1.006	0.973354	64.85	104.3	95.7	2.21	17.06	High	High	High	High	High	High	1	Acetyl [N-Term]
P45974	Ubiquitin carboxyl-terminal hydrolase 5 OS=Homo sapiens GN=USP5 PE=1 SV=2	0	155.905	36	23	84	21	858	95.7	5.03	244.15	23	metabolic process;regulation of biological process	cytosol;vacuole	catalytic activity;metal ion binding;protein binding	Pf00443, Pf00627, Pf02148, Pf13423	8078	USP5	12		ENSG00000111667.13		Synthesis of active ubiquitin: roles of E1 and E2 enzymes; Ub-specific processing proteases	6	2	0.903	0.767674	41.05	99.1	100.9	16.95	13.14	High	High	High	High	High	High	1
B4DDB6	Heterogeneous nuclear ribonucleoprotein A3, isoform CRA_a OS=Homo sapiens GN=HNRPA3 PE=2 SV=1	0	155.014	51	22	119	2	356	37	8.31	305.26	22	metabolic process;transport	cytoplasm;nucleus;spliceosomal complex	protein binding;RNA binding;transporter activity	Pf00076, Pf13893, Pf14259	220988	HNRNPA3	2		ENSG00000170144.20			0	0	1.024	0.961091	23.97	98.9	101.1	35.15	15.49	High	High	High	High	High	Peak Found	1	Acetyl [N-Term]
K7ER00	Phenylalanine--tRNA ligase alpha subunit OS=Homo sapiens GN=FARSA PE=1 SV=1	0	154.972	47	18	60	18	548	62.4	7.84	224.53	18	metabolic process;regulation of biological process	cytoplasm	catalytic activity;nucleotide binding;RNA binding	Pf00152, Pf01409, Pf08279, Pf12802, Pf13463			19		ENSG00000179115.10			0	0	1.041	0.893375	50.52	100.8	99.2	23.01	15.67	High	High	High	High	High	High	1
J9JID7	Lamin B2, isoform CRA_a OS=Homo sapiens GN=LMNB2 PE=3 SV=1	0	154.747	62	37	137	32	620	69.9	5.59	223.1	37		membrane;nucleus	catalytic activity;motor activity;protein binding;structural molecule activity	Pf00038, Pf00932, Pf01576, Pf12128	84823	LMNB2	19	Gastric cancer network 2; Fas Ligand (FasL) pathway and Stress induction of Heat Shock Proteins (HSP) regulation	ENSG00000176619.12	Apoptosis		3	0	1.002	0.974362	44.55	97.5	102.5	4.6	5.07	High	High	High	High	High	High	1
P13674	Prolyl 4-hydroxylase subunit alpha-1 OS=Homo sapiens GN=P4HA1 PE=1 SV=2	0	154.479	56	24	78	1	534	61	6.01	183.83	24	cell organization and biogenesis;metabolic process	endoplasmic reticulum;membrane;mitochondrion;organelle lumen	catalytic activity;metal ion binding;protein binding	Pf03171, Pf08336	5033	P4HA1	10		ENSG00000122884.12	Metabolic pathways; Arginine and proline metabolism	Collagen biosynthesis and modifying enzymes	5	0	0.725	0.278677	3.38	83.8	116.2	13.45	15.77	High	High	High	High	High	Peak Found	1
Q9Y520	Protein PRRC2C OS=Homo sapiens GN=PRRC2C PE=1 SV=4	0	154.383	14	25	64	17	2896	316.7	9.13	166.88	25	cell differentiation	membrane	protein binding;RNA binding	Pf07001	23215	PRRC2C	1					0	8	0.88	0.757991	38.9	94	106	18.09	29.17	High	High	High	High	High	High	1
P62258	14-3-3 protein epsilon OS=Homo sapiens GN=YWHAE PE=1 SV=1	0	154.277	78	24	168	21	255	29.2	4.74	375.19	24	cell organization and biogenesis;cellular component movement;cellular homeostasis;metabolic process;regulation of biological process;response to stimulus;transport	cytoplasm;cytosol;membrane;mitochondrion;nucleus	protein binding;RNA binding	Pf00244	7531	YWHAE	17; CHR_HSCHR17_2_CTG2	Cell Cycle; Myometrial Relaxation and Contraction Pathways; VEGFA-VEGFR2 Signaling Pathway; Calcium Regulation in the Cardiac Cell; Sudden Infant Death Syndrome (SIDS) Susceptibility Pathways	ENSG00000108953.16; ENSG00000274474.3	Cell cycle; Neurotrophin signaling pathway; Oocyte meiosis; Epstein-Barr virus infection; PI3K-Akt signaling pathway; Hippo signaling pathway; Viral carcinogenesis	Regulation of PLK1 Activity at G2/M Transition; Recruitment of NuMA to mitotic centrosomes; Loss of Nlp from mitotic centrosomes; NADE modulates death signalling; Translocation of GLUT4 to the plasma membrane; Deregulated CDK5 triggers multiple neurodegenerative pathways in Alzheimer's disease models; Chk1/Chk2(Cds1) mediated inactivation of Cyclin B:Cdk1 complex; Signaling by Hippo; AURKA Activa…	65	3	1.046	0.875879	56.98	103.4	96.6	6.34	10.41	High	High	High	High	High	High	1	Acetyl [N-Term]
P42166	Lamina-associated polypeptide 2, isoform alpha OS=Homo sapiens GN=TMPO PE=1 SV=2	0	154.118	48	25	101	15	694	75.4	7.66	260.11	25	regulation of biological process	chromosome;nucleus	DNA binding;protein binding	Pf03020, Pf08198, Pf11560	7112	TMPO	12		ENSG00000120802.13			0	10	1.023	0.944488	53.47	99.4	100.6	9.09	7.94	High	High	High	High	High	High	1
Q1KMD3	Heterogeneous nuclear ribonucleoprotein U-like protein 2 OS=Homo sapiens GN=HNRNPUL2 PE=1 SV=1	0	153.512	40	29	107	29	747	85.1	4.91	262.65	29		membrane;nucleus	protein binding;RNA binding	Pf00622, Pf02037, Pf08433, Pf13671	221092	HNRNPUL2	11		ENSG00000214753.2			0	0	1.007	0.973354	59.15	80.9	119.1	50.28	55.69	High	High	High	High	High	High	1
A0A024R755	Calumenin, isoform CRA_a OS=Homo sapiens GN=CALU PE=4 SV=1	0	153.463	57	17	98	2	315	37.1	4.59	250.55	17	metabolic process	endoplasmic reticulum;extracellular;Golgi;membrane;organelle lumen	metal ion binding;protein binding	Pf13499	813	CALU	7	NOTCH1 regulation of human endothelial cell calcification	ENSG00000128595.16			1	0	0.646	0.0608304	17.17	78.5	121.5	15.62	41.89	High	Peak Found	Peak Found	Not Found	Peak Found	High	1
B4DQZ7	cDNA FLJ50838, highly similar to Apoptotic chromatin condensation inducer in thenucleus (Fragment) OS=Homo sapiens PE=2 SV=1	0	153.022	35	26	67	1	1096	122.5	5.66	156.87	26	cell differentiation;cell organization and biogenesis;metabolic process;regulation of biological process	cytosol;membrane;nucleus	catalytic activity;protein binding;RNA binding	Pf02037, Pf13893	22985	ACIN1	14					0	0								Peak Found	Peak Found	Peak Found	Peak Found	High	Peak Found	1
Q16531	DNA damage-binding protein 1 OS=Homo sapiens GN=DDB1 PE=1 SV=1	0	152.924	35	31	95	31	1140	126.9	5.26	242.34	31	cell organization and biogenesis;metabolic process;regulation of biological process;response to stimulus	cytoplasm;nucleus	DNA binding;protein binding	Pf03178, Pf10433	1642	DDB1	11		ENSG00000167986.13	Ubiquitin mediated proteolysis; Viral carcinogenesis; Nucleotide excision repair; Hepatitis B	Formation of Incision Complex in GG-NER; DNA Damage Recognition in GG-NER; Gap-filling DNA repair synthesis and ligation in TC-NER; Recognition of DNA damage by PCNA-containing replication complex; Dual incision in TC-NER; Formation of TC-NER Pre-Incision Complex; Dual Incision in GG-NER; Neddylation	19	0	0.995	0.985098	49.72	102.7	97.3	2.11	7.55	High	High	High	High	High	High	1
P35606	Coatomer subunit beta' OS=Homo sapiens GN=COPB2 PE=1 SV=2	0	152.828	49	27	82	27	906	102.4	5.27	234.8	27	transport	cytoplasm;cytosol;Golgi;membrane	protein binding;structural molecule activity	Pf00400, Pf04053	9276	COPB2	3		ENSG00000184432.9		COPI-dependent Golgi-to-ER retrograde traffic; COPI-mediated anterograde transport	11	0	1.052	0.835077	47.61	105.5	94.5	1.8	13.05	High	High	High	High	High	High	1
P23921	Ribonucleoside-diphosphate reductase large subunit OS=Homo sapiens GN=RRM1 PE=1 SV=1	0	152.645	41	26	69	26	792	90	7.15	182.2	26	metabolic process	cytoplasm;cytosol	catalytic activity;nucleotide binding;protein binding	Pf00317, Pf02867, Pf03477	6240	RRM1	11	Fluoropyrimidine Activity; Retinoblastoma (RB) in Cancer; Nucleotide Metabolism	ENSG00000167325.14	Glutathione metabolism; Pyrimidine metabolism; Purine metabolism; Metabolic pathways	Interconversion of nucleotide di- and triphosphates	10	0	0.839	0.527475	46.98	89.6	110.4	25.51	19.11	High	High	High	High	High	High	1
P31689	DnaJ homolog subfamily A member 1 OS=Homo sapiens GN=DNAJA1 PE=1 SV=2	0	152.445	59	18	84	18	397	44.8	7.08	247.69	18	cellular component movement;metabolic process;regulation of biological process;response to stimulus;transport	cytoplasm;cytoskeleton;cytosol;endoplasmic reticulum;membrane;mitochondrion;nucleus	enzyme regulator activity;metal ion binding;nucleotide binding;protein binding	Pf00226, Pf00684, Pf01556	3301	DNAJA1	9	Exercise-induced Circadian Regulation	ENSG00000086061.15	Protein processing in endoplasmic reticulum	HSP90 chaperone cycle for steroid hormone receptors (SHR)	5	0	1.056	0.84009	58.33	103.4	96.6	16	4.62	High	High	High	High	High	High	1
P49915	GMP synthase [glutamine-hydrolyzing] OS=Homo sapiens GN=GMPS PE=1 SV=1	0	151.932	48	29	99	29	693	76.7	6.87	222.39	29	metabolic process	cytoplasm;cytosol	catalytic activity;nucleotide binding	Pf00117, Pf00733, Pf00958, Pf01171, Pf02540, Pf03054, Pf06508, Pf07722	8833	GMPS	3		ENSG00000163655.15	Metabolic pathways; Purine metabolism; Drug metabolism - other enzymes	Purine ribonucleoside monophosphate biosynthesis	7	0	0.97	0.973354	44.74	97.1	102.9	11	3.26	High	High	High	High	High	High	1
D3DVC4	Nestin, isoform CRA_c OS=Homo sapiens GN=NES PE=3 SV=1	0	151.725	27	30	101	30	1621	177.3	4.36	257.5	30	cell organization and biogenesis;cell proliferation;regulation of biological process	cytoplasm;cytoskeleton	protein binding;structural molecule activity	Pf00038	10763	NES	1					0	0	0.819	0.371682	31.08	90.7	109.3	21.56	19.82	High	High	High	High	High	High	1
Q5VSQ6	Procollagen-proline, 2-oxoglutarate 4-dioxygenase (Proline 4-hydroxylase), alpha polypeptide I variant (Fragment) OS=Homo sapiens GN=P4HA1 PE=2 SV=1	0	151.582	55	24	76	1	534	60.9	6.01	171.88	24	cell organization and biogenesis;metabolic process	endoplasmic reticulum;membrane;mitochondrion;organelle lumen	catalytic activity;metal ion binding;protein binding	Pf03171, Pf08336	5033	P4HA1	10		ENSG00000122884.12	Metabolic pathways; Arginine and proline metabolism		2	22	0.836	0.363222	37.33	85.7	114.3	18.78	19.72	High	High	Peak Found	High	Peak Found	Peak Found	1
A0A097PID1	Mammalian enabled variant pan OS=Homo sapiens GN=ENAH PE=2 SV=1	0	151.497	38	21	107	21	589	66	6.62	294.72	21	cellular component movement	cytoskeleton;cytosol;membrane	protein binding	Pf00568, Pf08776	55740	ENAH	1	Regulation of Actin Cytoskeleton				1	0	0.928	0.865364	44.14	98.2	101.8	8.85	7.26	High	High	High	High	High	High	1
B4E0X8	cDNA FLJ61021, highly similar to Far upstream element-binding protein 1 OS=Homo sapiens PE=2 SV=1	0	151.049	48	25	117	1	629	66.2	7.56	280.07	25	metabolic process;regulation of biological process	nucleus	DNA binding;protein binding;RNA binding	Pf00013, Pf07650, Pf13014	8880	FUBP1	1					0	0	1.27	0.257951	26.72	107.7	92.3	28.68	37.03	High	High	High	High	High	High	1
O60841	Eukaryotic translation initiation factor 5B OS=Homo sapiens GN=EIF5B PE=1 SV=4	0	150.914	29	28	83	28	1220	138.7	5.49	207.23	28	metabolic process;regulation of biological process	cytoplasm;cytosol;nucleus	catalytic activity;metal ion binding;nucleotide binding;protein binding;RNA binding	Pf00009, Pf01926, Pf03144, Pf11987, Pf14578	9669	EIF5B	2	Translation Factors	ENSG00000158417.10	RNA transport	GTP hydrolysis and joining of the 60S ribosomal subunit	7	0	0.827	0.415537	39.87	89.9	110.1	15.75	33.05	High	High	High	High	High	High	1
P04844	Dolichyl-diphosphooligosaccharide--protein glycosyltransferase subunit 2 OS=Homo sapiens GN=RPN2 PE=1 SV=3	0	150.861	32	14	83	14	631	69.2	5.69	374.17	14	metabolic process;response to stimulus	endoplasmic reticulum;membrane	catalytic activity;protein binding	Pf05817	6185	RPN2	20	Proteasome Degradation	ENSG00000118705.16	Protein processing in endoplasmic reticulum; Metabolic pathways; N-Glycan biosynthesis	Asparagine N-linked glycosylation; SRP-dependent cotranslational protein targeting to membrane	9	0	0.868	0.557452	35.25	91.4	108.6	14.25	18.07	High	High	High	High	High	High	1
Q96AE4	Far upstream element-binding protein 1 OS=Homo sapiens GN=FUBP1 PE=1 SV=3	0	150.705	47	25	114	1	644	67.5	7.61	272.24	25	metabolic process;regulation of biological process	nucleus	DNA binding;protein binding;RNA binding	Pf00013, Pf07650, Pf13014	8880	FUBP1	1		ENSG00000162613.16			0	18	1.059	0.835077	46.13	99.2	100.8	7.39	18.87	Peak Found	High	High	Peak Found	High	Peak Found	1
P13489	Ribonuclease inhibitor OS=Homo sapiens GN=RNH1 PE=1 SV=2	0	150.692	54	16	89	16	461	49.9	4.82	356.26	16	metabolic process;regulation of biological process	cytoplasm;cytosol	enzyme regulator activity;protein binding		6050	RNH1	11; CHR_HSCHR11_1_CTG8		ENSG00000276230.4; ENSG00000023191.16			0	0	1.118	0.573354	41.19	106.7	93.3	18.77	15.09	High	High	High	High	High	High	1
Q13838	Spliceosome RNA helicase DDX39B OS=Homo sapiens GN=DDX39B PE=1 SV=1	0	150.481	50	23	111	9	428	49	5.67	289.61	23	cell organization and biogenesis;metabolic process;regulation of biological process;transport	cytoplasm;nucleus;spliceosomal complex	catalytic activity;nucleotide binding;protein binding;RNA binding	Pf00270, Pf00271, Pf14617	7919	DDX39B	6; CHR_HSCHR6_MHC_MANN_CTG1; CHR_HSCHR6_MHC_QBL_CTG1; CHR_HSCHR6_MHC_SSTO_CTG1; CHR_HSCHR6_MHC_DBB_CTG1; CHR_HSCHR6_MHC_COX_CTG1; CHR_HSCHR6_MHC_MCF_CTG1		ENSG00000225859.10; ENSG00000215425.11; ENSG00000198563.13; ENSG00000235439.10; ENSG00000230624.10; ENSG00000225073.10; ENSG00000229496.10	Influenza A; Spliceosome; RNA transport; mRNA surveillance pathway	Cleavage of Growing Transcript in the Termination Region ; Transport of Mature mRNA derived from an Intron-Containing Transcript; mRNA 3'-end processing	13	15	1.041	0.890557	64.15	102.4	97.6	4.82	4.36	High	High	High	High	High	High	1
Q96HX0	TUBB2C protein (Fragment) OS=Homo sapiens GN=TUBB2C PE=2 SV=1	0	150.197	68	16	287	1	227	25.9	5.01	502.02	16	cell organization and biogenesis;cellular component movement;defense response;regulation of biological process;response to stimulus;transport	cytoskeleton;cytosol;extracellular;nucleus;organelle lumen	catalytic activity;nucleotide binding;protein binding;RNA binding;structural molecule activity	Pf03953	10383	TUBB4B	9	Pathogenic Escherichia coli infection; Parkin-Ubiquitin Proteasomal System pathway				2	0	0.159	2.24545e-16	3.7	34.3	165.7	120.38	106.7	Peak Found	High	Peak Found	Not Found	High	High	1
Q9NR30	Nucleolar RNA helicase 2 OS=Homo sapiens GN=DDX21 PE=1 SV=5	0	150.107	42	29	102	28	783	87.3	9.28	238.36	29	cell differentiation;metabolic process;regulation of biological process;response to stimulus	cytoplasm;membrane;nucleus	catalytic activity;nucleotide binding;protein binding;RNA binding	Pf00270, Pf00271, Pf08152, Pf14617	9188	DDX21	10		ENSG00000165732.12		Major pathway of rRNA processing in the nucleolus and cytosol; B-WICH complex positively regulates rRNA expression	8	0	0.811	0.229143	33.07	87.6	112.4	6.28	14.17	High	High	High	High	High	High	1
P62917	60S ribosomal protein L8 OS=Homo sapiens GN=RPL8 PE=1 SV=2	0	150.076	53	12	85	12	257	28	11.03	301.39	12	cell organization and biogenesis;metabolic process;response to stimulus;transport	cytoplasm;cytosol;membrane;ribosome	RNA binding;structural molecule activity	Pf00181, Pf03947	6132	RPL8	8	Cytoplasmic Ribosomal Proteins	ENSG00000161016.17	Ribosome	Peptide chain elongation; Eukaryotic Translation Termination; Viral mRNA Translation; L13a-mediated translational silencing of Ceruloplasmin expression; Nonsense Mediated Decay (NMD) independent of the Exon Junction Complex (EJC); Selenocysteine synthesis; Nonsense Mediated Decay (NMD) enhanced by the Exon Junction Complex (EJC); GTP hydrolysis and joining of the 60S ribosomal subunit; Major path…	34	0	0.984	0.99559	48.91	97.3	102.7	4.9	9.2	High	High	High	High	High	High	1
A0A024RB85	Proliferation-associated 2G4, 38kDa, isoform CRA_a OS=Homo sapiens GN=PA2G4 PE=4 SV=1	0	149.5	67	25	126	25	394	43.8	6.55	331.84	25	cell proliferation;metabolic process;regulation of biological process;transport	cytoplasm;extracellular;membrane;nucleus;organelle lumen	DNA binding;protein binding;RNA binding	Pf00557	5036	PA2G4	12		ENSG00000170515.13		Neutrophil degranulation	3	0	0.92	0.835077	53.53	97.6	102.4	7.12	3.06	High	High	High	High	High	High	1
Q8WWM7	Ataxin-2-like protein OS=Homo sapiens GN=ATXN2L PE=1 SV=2	0	149.461	30	23	88	23	1075	113.3	8.59	237.27	23	cell organization and biogenesis;regulation of biological process	cytoplasm;cytosol;membrane;nucleus	protein binding;RNA binding	Pf06741, Pf07145, Pf09770, Pf14438	11273	ATXN2L	16		ENSG00000168488.18			0	0	0.95	0.961091	42.75	88.9	111.1	10.88	25.82	High	High	High	High	High	High	1	Acetyl [N-Term]
A0A024RBE7	Thymopoietin, isoform CRA_c OS=Homo sapiens GN=TMPO PE=4 SV=1	0	148.848	52	18	110	5	454	50.6	9.38	339.46	18	regulation of biological process	chromosome;cytoplasm;membrane;nucleus	DNA binding;protein binding	Pf03020, Pf08198	7112	TMPO	12		ENSG00000120802.13		Depolymerisation of the Nuclear Lamina; Initiation of Nuclear Envelope Reformation; Clearance of Nuclear Envelope Membranes from Chromatin	11	3	0.913	0.850963	55.25	96.4	103.6	9.95	17.86	High	High	High	High	High	High	1
Q5U077	L-lactate dehydrogenase OS=Homo sapiens GN=LDHB PE=2 SV=1	0	148.624	51	19	155	17	334	36.6	6.05	317.19	19	metabolic process	cytoplasm;cytosol;membrane;mitochondrion	catalytic activity;nucleotide binding;protein binding	Pf00056, Pf02866	3945	LDHB	12	Glycolysis and Gluconeogenesis	ENSG00000111716.12	Glycolysis / Gluconeogenesis; Propanoate metabolism; Metabolic pathways; Pyruvate metabolism; Cysteine and methionine metabolism; Glucagon signaling pathway	Pyruvate metabolism	11	0	0.95	0.941333	38.58	101.2	98.8	9.42	12.24	High	High	High	High	High	High	1
P35998	26S protease regulatory subunit 7 OS=Homo sapiens GN=PSMC2 PE=1 SV=3	0	147.499	62	26	98	26	433	48.6	5.95	233.38	26	cell differentiation;metabolic process;regulation of biological process;response to stimulus;transport	cytoplasm;cytosol;extracellular;membrane;nucleus;organelle lumen;proteasome	catalytic activity;nucleotide binding;protein binding	Pf00004, Pf00158, Pf07724, Pf07726, Pf07728, Pf13191, Pf13401	5701	PSMC2	7	Proteasome Degradation; Parkin-Ubiquitin Proteasomal System pathway	ENSG00000161057.11	Proteasome; Epstein-Barr virus infection	Regulation of RAS by GAPs; CDT1 association with the CDC6:ORC:origin complex; Downstream TCR signaling; UCH proteinases; NIK-->noncanonical NF-kB signaling; Hh mutants that don't undergo autocatalytic processing are degraded by ERAD; SCF-beta-TrCP mediated degradation of Emi1; Neutrophil degranulation; Cross-presentation of soluble exogenous antigens (endosomes); Separation of Sister Chromatids; …	153	0	0.951	0.943745	49.51	98.3	101.7	3.51	9.19	High	High	High	High	High	High	1
Q9BXP5	Serrate RNA effector molecule homolog OS=Homo sapiens GN=SRRT PE=1 SV=1	0	147.395	31	26	85	26	876	100.6	5.96	171.51	26	cell proliferation;metabolic process;regulation of biological process;response to stimulus	cytoplasm;nucleus	DNA binding;protein binding;RNA binding	Pf04959, Pf12066	51593	SRRT	7		ENSG00000087087.18		RNA polymerase II transcribes snRNA genes; mRNA Splicing - Major Pathway	7	0	0.902	0.80941	45.51	99.6	100.4	5.05	2.58	High	High	High	High	High	High	1
P18754	Regulator of chromosome condensation OS=Homo sapiens GN=RCC1 PE=1 SV=1	0	147.273	58	14	82	14	421	44.9	7.52	254.2	14	cell division;cell organization and biogenesis;regulation of biological process	chromosome;cytoplasm;membrane;nucleus	DNA binding;protein binding	Pf00415, Pf13540	1104	RCC1	1		ENSG00000180198.15		Rev-mediated nuclear export of HIV RNA; Nuclear import of Rev protein	9	0	0.904	0.798717	57.45	89.8	110.2	21.42	18.26	High	High	High	High	High	High	1
Q5T4S7	E3 ubiquitin-protein ligase UBR4 OS=Homo sapiens GN=UBR4 PE=1 SV=1	0	147.225	9	33	65	33	5183	573.5	6.04	154.67	33	metabolic process;transport	cytoplasm;cytoskeleton;cytosol;membrane;nucleus	catalytic activity;metal ion binding;protein binding	Pf02207, Pf13764	23352	UBR4	1		ENSG00000127481.14	Viral carcinogenesis	Neutrophil degranulation; Antigen processing: Ubiquitination & Proteasome degradation	7	0	0.987	0.991114	51.46	99.6	100.4	10.84	11.64	High	High	High	High	High	High	1
Q14240	Eukaryotic initiation factor 4A-II OS=Homo sapiens GN=EIF4A2 PE=1 SV=2	0	147.199	52	22	137	10	407	46.4	5.48	352.65	22	metabolic process;regulation of biological process	cytosol	catalytic activity;DNA binding;nucleotide binding;protein binding;RNA binding	Pf00270, Pf00271, Pf04851	1974	EIF4A2	3	Translation Factors	ENSG00000156976.16	RNA transport	ISG15 antiviral mechanism; L13a-mediated translational silencing of Ceruloplasmin expression; Translation initiation complex formation; GTP hydrolysis and joining of the 60S ribosomal subunit; Deadenylation of mRNA; Ribosomal scanning and start codon recognition	19	0	1.324	0.0213592	49.71	118.6	81.4	18.1	22.68	High	High	High	High	High	High	1
A4UCS8	Enolase (Fragment) OS=Homo sapiens PE=2 SV=1	0	147.151	78	14	274	1	166	17.8	8.88	812.75	14	metabolic process;regulation of biological process;response to stimulus	cell surface;cytoplasm;cytosol;membrane;nucleus	catalytic activity;DNA binding;metal ion binding;protein binding;RNA binding	Pf00113, Pf03952	2023	ENO1	1	Glycolysis and Gluconeogenesis				1	0	1.016	0.973354	147.06	70.1	129.9	123.08	122.95	Not Found	High	High	Peak Found	High	High	1
O43776	Asparagine--tRNA ligase, cytoplasmic OS=Homo sapiens GN=NARS PE=1 SV=1	0	147.085	42	20	88	20	548	62.9	6.25	277.46	20	metabolic process	cytoplasm;cytosol;mitochondrion	catalytic activity;nucleotide binding	Pf00152, Pf01336	4677	NARS	18	Photodynamic therapy-induced unfolded protein response	ENSG00000134440.11	Aminoacyl-tRNA biosynthesis	Cytosolic tRNA aminoacylation	6	0	1.005	0.973354	64.87	99.9	100.1	14.29	24.56	High	High	High	High	High	High	1
Q16643	Drebrin OS=Homo sapiens GN=DBN1 PE=1 SV=4	0	147.073	53	24	84	24	649	71.4	4.45	239.08	24	cell communication;cell differentiation;cell organization and biogenesis;cell proliferation;development;regulation of biological process	cytoplasm;cytoskeleton;membrane	protein binding	Pf00241	1627	DBN1	5		ENSG00000113758.13			0	0	0.815	0.25009	35.92	93.4	106.6	17.57	19.64	High	High	High	High	High	High	1
A0A024R8V0	Septin 9, isoform CRA_a OS=Homo sapiens GN=SEPT9 PE=3 SV=1	0	146.468	62	26	76	26	568	63.6	8.4	208.92	26	cell division;cell organization and biogenesis;regulation of biological process	cytoplasm;cytoskeleton	catalytic activity;nucleotide binding;protein binding	Pf00735, Pf01926, Pf03193, Pf04548	10801	SEPT9	17					0	0	0.925	0.8799	46.48	95.1	104.9	5.85	5.3	High	High	High	High	High	High	1
B3KY60	cDNA FLJ16777 fis, clone BRHIP2029567, highly similar to Cell division cycle 5-like protein OS=Homo sapiens PE=2 SV=1	0	146.373	50	27	89	27	802	92.2	8.18	243.87	27	cell differentiation;cell division;metabolic process;regulation of biological process;response to stimulus	cytoplasm;membrane;nucleus;spliceosomal complex	DNA binding;protein binding;RNA binding	Pf00249, Pf11831, Pf13921	988	CDC5L	6					0	0	0.891	0.785586	44.15	94.8	105.2	12.76	19.03	High	High	High	High	High	High	1
B4DVQ5	Eukaryotic translation initiation factor 3 subunit C OS=Homo sapiens GN=EIF3C PE=2 SV=1	0	146.323	37	27	103	27	898	103.6	5.53	252.72	27	cell organization and biogenesis;metabolic process;regulation of biological process	cytoplasm;cytosol	protein binding;RNA binding	Pf01399, Pf05470	8663	EIF3C	16	Translation Factors				1	0	0.951	0.943226	50.22	96.2	103.8	9.85	11.27	High	High	High	High	High	High	1
P34931	Heat shock 70 kDa protein 1-like OS=Homo sapiens GN=HSPA1L PE=1 SV=2	0	146.292	37	19	144	3	641	70.3	6.02	343.15	19	cell organization and biogenesis;metabolic process;regulation of biological process;response to stimulus	cytosol;mitochondrion;organelle lumen	nucleotide binding;protein binding	Pf00012, Pf06723	3305	HSPA1L	6; CHR_HSCHR6_MHC_DBB_CTG1	Parkin-Ubiquitin Proteasomal System pathway	ENSG00000234258.6; ENSG00000204390.9	Endocytosis; Measles; Spliceosome; Legionellosis; Protein processing in endoplasmic reticulum; Longevity regulating pathway - multiple species; Influenza A; Toxoplasmosis; MAPK signaling pathway; Antigen processing and presentation; Epstein-Barr virus infection; Estrogen signaling pathway	Attenuation phase; HSP90 chaperone cycle for steroid hormone receptors (SHR); Regulation of HSF1-mediated heat shock response	20	0	0.559	0.00279017	38.88	39.4	160.6	62.18	104.06	High	High	Peak Found	High	High	High	1
Q15424	Scaffold attachment factor B1 OS=Homo sapiens GN=SAFB PE=1 SV=4	0	146.111	29	22	86	11	915	102.6	5.47	251.8	22	cell organization and biogenesis;metabolic process;regulation of biological process;response to stimulus	nucleus	DNA binding;protein binding;RNA binding	Pf00076, Pf02037, Pf13893, Pf14259	6294	SAFB	19	Structural Pathway of Interleukin 1 (IL-1)	ENSG00000160633.12			1	9	0.86	0.507663	43.87	93.7	106.3	13.22	13.36	High	High	High	High	High	High	1
O00567	Nucleolar protein 56 OS=Homo sapiens GN=NOP56 PE=1 SV=4	0	145.787	49	22	88	22	594	66	9.19	236.03	22	metabolic process	cytoplasm;membrane;nucleus	protein binding;RNA binding	Pf01798, Pf08060, Pf08156	10528	NOP56	20		ENSG00000101361.16	Ribosome biogenesis in eukaryotes	Major pathway of rRNA processing in the nucleolus and cytosol; Association of TriC/CCT with target proteins during biosynthesis; rRNA modification in the nucleus and cytosol	10	0	0.919	0.835077	35.71	98.5	101.5	7.08	9.53	High	High	High	High	High	High	1
P05198	Eukaryotic translation initiation factor 2 subunit 1 OS=Homo sapiens GN=EIF2S1 PE=1 SV=3	0	145.379	62	22	92	22	315	36.1	5.08	260.46	22	cell communication;metabolic process;regulation of biological process;response to stimulus;transport	cytoplasm;cytosol;membrane;nucleus;ribosome	protein binding;RNA binding	Pf00575, Pf07541	1965	EIF2S1	14	Translation Factors; Brain-Derived Neurotrophic Factor (BDNF) signaling pathway	ENSG00000134001.12	Herpes simplex infection; Non-alcoholic fatty liver disease (NAFLD); Influenza A; Measles; Apoptosis; Hepatitis C; RNA transport; Protein processing in endoplasmic reticulum	Formation of the ternary complex, and subsequently, the 43S complex; L13a-mediated translational silencing of Ceruloplasmin expression; ABC-family proteins mediated transport; Translation initiation complex formation; PERK regulates gene expression; GTP hydrolysis and joining of the 60S ribosomal subunit; Recycling of eIF2:GDP; Ribosomal scanning and start codon recognition	25	0	1.102	0.662358	61.8	108.1	91.9	3.02	12.57	High	High	High	High	High	High	1
B0YJ88	Radixin OS=Homo sapiens GN=RDX PE=2 SV=1	0	144.774	40	27	122	14	583	68.5	6.37	226.23	27	cell organization and biogenesis;regulation of biological process;response to stimulus	cytoplasm;cytoskeleton;membrane	protein binding;RNA binding	Pf00373, Pf00769, Pf09379, Pf09380	5962	RDX	11	Regulation of Actin Cytoskeleton	ENSG00000137710.14	Proteoglycans in cancer; Regulation of actin cytoskeleton; MicroRNAs in cancer	Recycling pathway of L1	8	0	1.176	0.309627	46.55	100.8	99.2	7.73	9.45	High	High	High	High	High	High	1
Q53FG5	Minichromosome maintenance deficient protein 5 variant (Fragment) OS=Homo sapiens PE=2 SV=1	0	144.435	47	30	118	30	734	82.2	8.28	254.87	30	metabolic process	membrane;nucleus	catalytic activity;DNA binding;nucleotide binding;protein binding	Pf00493, Pf07728, Pf14551	4174	MCM5	22	Cell Cycle; G1 to S cell cycle control; DNA Replication				3	0	1.048	0.868582	54.18	99.2	100.8	6.52	12.65	High	High	High	High	High	High	1
A0A024R895	SET translocation (Myeloid leukemia-associated), isoform CRA_b OS=Homo sapiens GN=SET PE=3 SV=1	0	144.33	43	11	79	3	277	32.1	4.22	270.78	11	cell organization and biogenesis;metabolic process;regulation of biological process;transport	cytoplasm;cytosol;endoplasmic reticulum;nucleus	DNA binding;enzyme regulator activity;protein binding	Pf00956	6418	SET	9	Histone Modifications	ENSG00000119335.16			1	8	0.867	0.552413	56.34	90	110	16.63	30.52	High	High	High	High	High	High	1
P05387	60S acidic ribosomal protein P2 OS=Homo sapiens GN=RPLP2 PE=1 SV=1	0	143.918	96	10	82	9	115	11.7	4.54	316.82	10	cell organization and biogenesis;metabolic process;transport	cytosol;membrane;ribosome	protein binding;structural molecule activity	Pf00428	6181	RPLP2	11	Cytoplasmic Ribosomal Proteins	ENSG00000177600.8	Ribosome	Peptide chain elongation; Eukaryotic Translation Termination; Viral mRNA Translation; L13a-mediated translational silencing of Ceruloplasmin expression; Nonsense Mediated Decay (NMD) independent of the Exon Junction Complex (EJC); Selenocysteine synthesis; Nonsense Mediated Decay (NMD) enhanced by the Exon Junction Complex (EJC); GTP hydrolysis and joining of the 60S ribosomal subunit; Major path…	34	1	0.888	0.69613	36.52	94.8	105.2	26.3	25.86	High	High	High	High	High	High	1
Q99497	Protein DJ-1 OS=Homo sapiens GN=PARK7 PE=1 SV=2	0	143.365	72	15	105	15	189	19.9	6.79	325.37	15	cell communication;cell organization and biogenesis;defense response;metabolic process;regulation of biological process;response to stimulus;transport	chromosome;cytoplasm;cytosol;endoplasmic reticulum;membrane;mitochondrion;nucleus;organelle lumen	antioxidant activity;catalytic activity;DNA binding;enzyme regulator activity;metal ion binding;protein binding;RNA binding	Pf01965, Pf13278	11315	PARK7	1	Androgen receptor signaling pathway; Synaptic Vesicle Pathway; Parkinsons Disease Pathway	ENSG00000116288.12	Parkinson's disease		4	0	0.97	0.973354	62.73	90.4	109.6	17.47	35.42	High	High	High	High	High	High	1
Q9NYF8	Bcl-2-associated transcription factor 1 OS=Homo sapiens GN=BCLAF1 PE=1 SV=2	0	143.353	30	24	91	23	920	106.1	9.98	169.42	24	cell death;metabolic process;regulation of biological process;response to stimulus	cytoplasm;nucleus	DNA binding;protein binding;RNA binding	Pf15440	9774	BCLAF1	6	Interactome of polycomb repressive complex 2 (PRC2)	ENSG00000029363.16			1	0	0.941	0.910836	51.91	99.4	100.6	6.4	10.29	High	High	High	High	High	High	1
Q13501	Sequestosome-1 OS=Homo sapiens GN=SQSTM1 PE=1 SV=1	0	143.317	65	14	61	14	440	47.7	5.22	220.1	14	cell communication;cell death;cell differentiation;cell organization and biogenesis;metabolic process;regulation of biological process;response to stimulus;transport	cytoplasm;cytosol;endoplasmic reticulum;endosome;nucleus;vacuole	catalytic activity;metal ion binding;protein binding	Pf00564, Pf00569	8878	SQSTM1	5	Regulation of toll-like receptor signaling pathway; IL-1 signaling pathway; RANKL/RANK (Receptor activator of NFKB (ligand)) Signaling Pathway; Brain-Derived Neurotrophic Factor (BDNF) signaling pathway; Apoptosis-related network due to altered Notch3 in ovarian cancer; NRF2 pathway; Interleukin-1 Induced Activation of NF-kappa-B; Senescence and Autophagy in Cancer	ENSG00000161011.19	Osteoclast differentiation	Interleukin-1 family signaling; NF-kB is activated and signals survival; Signalling by NGF; p75NTR recruits signalling complexes; NRIF signals cell death from the nucleus; Pink/Parkin Mediated Mitophagy	24	0	1.174	0.3685	50.65	107.7	92.3	5.11	22.78	High	High	High	High	High	High	1
A0A024R4H0	Procollagen-lysine 1, 2-oxoglutarate 5-dioxygenase 1, isoform CRA_a OS=Homo sapiens GN=PLOD1 PE=4 SV=1	0	143.078	43	24	83	24	727	83.5	6.95	224.45	24	metabolic process;response to stimulus	endoplasmic reticulum;membrane	catalytic activity;metal ion binding;protein binding	Pf03171	5351	PLOD1	1		ENSG00000083444.16	Lysine degradation	Collagen biosynthesis and modifying enzymes	4	0	0.865	0.62577	49.41	96.6	103.4	11.28	9.12	High	High	High	High	High	High	1
Q53SS8	Epididymis secretory protein Li 85 OS=Homo sapiens GN=PCBP1 PE=2 SV=1	0	142.724	80	17	103	13	356	37.5	7.09	377.28	17	metabolic process;regulation of biological process	cytoplasm;cytosol;membrane;nucleus	DNA binding;protein binding;RNA binding	Pf00013, Pf13014	5093	PCBP1	2		ENSG00000169564.6	Spliceosome	mRNA Splicing - Major Pathway	5	4	1.016	0.961091	44.94	104.4	95.6	1.75	5.02	High	High	High	High	High	High	1
Q09028	Histone-binding protein RBBP4 OS=Homo sapiens GN=RBBP4 PE=1 SV=3	0	142.636	64	14	77	9	425	47.6	4.89	307.82	14	cell organization and biogenesis;metabolic process;regulation of biological process;response to stimulus	cytosol;nucleus	catalytic activity;DNA binding;protein binding	Pf00400, Pf12265	5928	RBBP4	1	Retinoblastoma (RB) in Cancer; Interactome of polycomb repressive complex 2 (PRC2)	ENSG00000162521.18		Regulation of TP53 Activity through Acetylation; Polo-like kinase mediated events; PKMTs methylate histone lysines; Activation of anterior HOX genes in hindbrain development during early embryogenesis; Cyclin A:Cdk2-associated events at S phase entry; Deposition of new CENPA-containing nucleosomes at the centromere; Transcription of E2F targets under negative control by p107 (RBL1) and p130 (RBL2…	50	0	0.767	0.125768	33.77	86.4	113.6	39.12	41.08	High	High	High	High	High	High	1
P26368	Splicing factor U2AF 65 kDa subunit OS=Homo sapiens GN=U2AF2 PE=1 SV=4	0	142.628	47	15	85	15	475	53.5	9.09	316.19	15	metabolic process;regulation of biological process;transport	nucleus;spliceosomal complex	protein binding;RNA binding	Pf00076, Pf13893, Pf14259	11338	U2AF2	19	mRNA Processing	ENSG00000063244.12	Spliceosome	Cleavage of Growing Transcript in the Termination Region ; Transport of Mature mRNA derived from an Intron-Containing Transcript; mRNA 3'-end processing; mRNA Splicing - Major Pathway	13	0	0.971	0.974039	51.33	100.7	99.3	12.45	11.34	High	High	High	High	High	High	1
V9HW26	ATP synthase subunit alpha OS=Homo sapiens GN=HEL-S-123m PE=2 SV=1	0	142.537	44	21	108	21	553	59.7	9.13	290.66	21	cell organization and biogenesis;metabolic process;regulation of biological process;transport	membrane;mitochondrion;organelle lumen	catalytic activity;nucleotide binding;protein binding;RNA binding;transporter activity	Pf00006, Pf00306, Pf02663, Pf02874, Pf05943	498	ATP5A1	18	Electron Transport Chain; Oxidative phosphorylation	ENSG00000152234.15	Parkinson's disease; Oxidative phosphorylation; Huntington's disease; Alzheimer's disease; Metabolic pathways	Cristae formation; Mitochondrial protein import; Formation of ATP by chemiosmotic coupling; Metabolism of proteins	16	0	0.959	0.963662	50.88	98.2	101.8	2.65	6.8	High	High	High	High	High	High	1
A8K3H8	cDNA FLJ77680, highly similar to Homo sapiens protein phosphatase 2 (formerly 2A), regulatory subunit A (PR 65), alpha isoform (PPP2R1A), mRNA OS=Homo sapiens PE=2 SV=1	0	142.158	42	21	103	15	589	65.3	5.11	223.2	21	cell death;cell organization and biogenesis;metabolic process;regulation of biological process;response to stimulus	cytoskeleton;cytosol;membrane;mitochondrion;nucleus	catalytic activity;enzyme regulator activity;protein binding	Pf02985, Pf13513, Pf13646	5518	PPP2R1A	19	Wnt Signaling Pathway and Pluripotency; Glycogen Metabolism				2	6	1.009	0.969566	48.37	95.5	104.5	10.17	5.07	High	High	High	High	High	High	1
B2RDE1	cDNA, FLJ96568, highly similar to Homo sapiens tropomyosin 3 (TPM3), mRNA OS=Homo sapiens PE=2 SV=1	0	142.04	64	26	139	6	248	29	4.75	253.46	26	cell organization and biogenesis;cellular component movement	cytoskeleton;cytosol	protein binding;structural molecule activity	Pf00261, Pf12718	7170	TPM3	1	Striated Muscle Contraction				1	20	1.004	0.973354	54.24	97.4	102.6	9.14	13.78	High	High	High	High	High	High	1
P52701	DNA mismatch repair protein Msh6 OS=Homo sapiens GN=MSH6 PE=1 SV=2	0	141.985	32	29	78	29	1360	152.7	6.9	186.83	29	cell organization and biogenesis;metabolic process;regulation of biological process;response to stimulus	chromosome;cytosol;Golgi;nucleus	catalytic activity;DNA binding;metal ion binding;nucleotide binding;protein binding	Pf00488, Pf00855, Pf01624, Pf05188, Pf05190, Pf05192	2956	MSH6	2	Signaling Pathways in Glioblastoma; Retinoblastoma (RB) in Cancer; Mismatch repair	ENSG00000116062.14	Mismatch repair; Colorectal cancer; Platinum drug resistance; Pathways in cancer	Defective Mismatch Repair Associated With MSH2; Defective Mismatch Repair Associated With MSH6; Mismatch repair (MMR) directed by MSH2:MSH6 (MutSalpha)	14	0	1.08	0.767446	52.91	106.6	93.4	12.95	15.39	High	High	High	High	High	High	1
P53634	Dipeptidyl peptidase 1 OS=Homo sapiens GN=CTSC PE=1 SV=2	0	141.54	38	15	91	15	463	51.8	6.99	280.69	15	cell death;cell organization and biogenesis;metabolic process;regulation of biological process;response to stimulus;transport	endoplasmic reticulum;extracellular;Golgi;membrane;organelle lumen;vacuole	catalytic activity;enzyme regulator activity;protein binding	Pf00112, Pf03051, Pf08773	1075	CTSC	11		ENSG00000109861.15	Lysosome; Apoptosis	Neutrophil degranulation; MHC class II antigen presentation; Cargo concentration in the ER; COPII (Coat Protein 2) Mediated Vesicle Transport	16	0	0.991	0.991475	96.41	98.1	101.9	34.91	45.44	High	High	High	High	High	High	1
B4DPW9	cDNA FLJ51929, highly similar to Plastin-3 OS=Homo sapiens PE=2 SV=1	0	140.796	52	25	81	21	603	67.6	5.66	215.76	25	cell organization and biogenesis	cytoplasm;cytosol;membrane	metal ion binding;protein binding	Pf00307	5358	PLS3	X					0	4	1.135	0.492418	54.73	102.8	97.2	7.81	16.89	High	High	High	High	High	High	1
A0A024R0E2	Cold shock domain containing E1, RNA-binding, isoform CRA_a OS=Homo sapiens GN=CSDE1 PE=4 SV=1	0	139.89	43	29	74	29	798	88.8	6.25	198.54	29	metabolic process;regulation of biological process	cytoplasm;cytosol;Golgi;membrane	DNA binding;protein binding;RNA binding	Pf00313, Pf12901	7812	CSDE1	1		ENSG00000009307.15			0	0	0.92	0.835077	42.24	63.4	136.6	4.49	29.64	High	High	High	High	High	High	1
Q99714	3-hydroxyacyl-CoA dehydrogenase type-2 OS=Homo sapiens GN=HSD17B10 PE=1 SV=3	0	139.24	72	15	88	15	261	26.9	7.78	319.14	15	cell organization and biogenesis;metabolic process	cytoplasm;membrane;mitochondrion;organelle lumen	catalytic activity;protein binding;RNA binding	Pf00106, Pf08659, Pf13561	3028	HSD17B10	X	Alzheimers Disease; Valproic acid pathway; Tryptophan metabolism	ENSG00000072506.12	Alzheimer's disease; Metabolic pathways; Valine, leucine and isoleucine degradation	tRNA processing in the mitochondrion; rRNA processing in the mitochondrion; Branched-chain amino acid catabolism; tRNA modification in the mitochondrion	15	0	1.05	0.852201	70.81	99.5	100.5	9.9	16.76	High	High	High	High	High	High	1
Q8TAQ2	SWI/SNF complex subunit SMARCC2 OS=Homo sapiens GN=SMARCC2 PE=1 SV=1	0	139.05	32	25	80	19	1214	132.8	5.69	180.58	25	cell organization and biogenesis;metabolic process;regulation of biological process	nucleus	DNA binding;protein binding	Pf04433	6601	SMARCC2	12		ENSG00000139613.11		RUNX1 interacts with co-factors whose precise effect on RUNX1 targets is not known; RMTs methylate histone arginines	8	6	1.047	0.856847	45.71	98.6	101.4	15.04	8.52	High	High	High	High	High	High	1
O95433	Activator of 90 kDa heat shock protein ATPase homolog 1 OS=Homo sapiens GN=AHSA1 PE=1 SV=1	0	138.298	68	19	71	19	338	38.3	5.53	240.67	19	regulation of biological process;response to stimulus	cytoplasm;cytosol;endoplasmic reticulum	enzyme regulator activity;protein binding	Pf08327, Pf09229	10598	AHSA1	14	T-Cell antigen Receptor (TCR) pathway during Staphylococcus aureus infection	ENSG00000100591.7			1	0	1.065	0.821169	48.42	103.3	96.7	19.47	20.27	High	High	High	High	High	High	1
P62937	Peptidyl-prolyl cis-trans isomerase A OS=Homo sapiens GN=PPIA PE=1 SV=2	0	137.817	72	11	143	11	165	18	7.81	453.15	11	cell organization and biogenesis;cellular component movement;metabolic process;regulation of biological process;response to stimulus;transport	cytoplasm;cytosol;extracellular;membrane;nucleus;organelle lumen	catalytic activity;protein binding;RNA binding	Pf00160	5478	PPIA	7	Prolactin Signaling Pathway	ENSG00000196262.13		Budding and maturation of HIV virion; Gene and protein expression by JAK-STAT signaling after Interleukin-12 stimulation; Minus-strand DNA synthesis; Binding and entry of HIV virion; Basigin interactions; APOBEC3G mediated resistance to HIV-1 infection; Uncoating of the HIV Virion; Calcineurin activates NFAT; Platelet degranulation ; Plus-strand DNA synthesis; Integration of provirus; Neutrophil …	34	0	1.018	0.959728	39.28	101.8	98.2	12.91	20.64	High	High	High	High	High	High	1	Acetyl [N-Term]
V9HW12	Epididymis secretory sperm binding protein Li 2a OS=Homo sapiens GN=HEL-S-2a PE=2 SV=1	0	136.875	69	11	83	10	198	21.9	5.97	313.93	11	cell communication;cellular homeostasis;metabolic process;regulation of biological process;response to stimulus	cytoplasm;cytosol;membrane	antioxidant activity;catalytic activity;protein binding	Pf00578, Pf08534, Pf10417	7001	PRDX2	19	Selenium Micronutrient Network	ENSG00000167815.11		TP53 Regulates Metabolic Genes; Deregulated CDK5 triggers multiple neurodegenerative pathways in Alzheimer's disease models; Detoxification of Reactive Oxygen Species	12	0	0.941	0.909668	52.1	95.7	104.3	11.8	21.22	High	High	High	High	High	High	1
A4GYY8	Putative uncharacterized protein DKFZp686F17268 (Fragment) OS=Homo sapiens GN=DKFZp686F17268 PE=2 SV=1	0	136.704	55	22	80	21	433	50.2	8.63	185.48	22	cell differentiation;cell organization and biogenesis;regulation of biological process	cytosol;membrane;nucleus	nucleotide binding;protein binding;structural molecule activity	Pf00735, Pf01926, Pf05368, Pf10211	989	SEPT7	7					0	1	0.978	0.983413	47.46	99.8	100.2	9.82	15.39	High	High	High	High	High	High	1
V9HW63	Epididymis secretory sperm binding protein Li 97n OS=Homo sapiens GN=HEL-S-97n PE=2 SV=1	0	136.294	62	13	70	10	271	30.5	6.29	225.56	13	cell organization and biogenesis;cellular homeostasis;metabolic process;regulation of biological process;transport	cytoplasm;cytosol;endoplasmic reticulum;extracellular;mitochondrion;nucleus;organelle lumen	antioxidant activity;catalytic activity;protein binding	Pf00578, Pf08534, Pf10417	10549	PRDX4	X	Selenium Micronutrient Network	ENSG00000123131.12		Neutrophil degranulation	4	0	0.708	0.0128321	42.76	83.5	116.5	93.87	76.56	High	High	High	High	High	High	1
Q9Y266	Nuclear migration protein nudC OS=Homo sapiens GN=NUDC PE=1 SV=1	0	135.826	66	25	105	25	331	38.2	5.38	160.04	25	cell division;cell organization and biogenesis;cell proliferation;development;metabolic process	cytoplasm;cytoskeleton;cytosol;nucleus	protein binding	Pf04969, Pf14050	10726	NUDC	1		ENSG00000090273.13		Amplification of signal from unattached kinetochores via a MAD2 inhibitory signal; Separation of Sister Chromatids; Resolution of Sister Chromatid Cohesion; RHO GTPases Activate Formins; Mitotic Telophase/Cytokinesis	17	0	1.005	0.973354	45.96	99	101	19.43	13.43	High	High	High	High	High	High	1
Q53HB3	Proteasome 26S ATPase subunit 1 variant (Fragment) OS=Homo sapiens PE=1 SV=1	0	135.724	59	23	95	21	440	49.2	6.21	245.2	23	metabolic process;regulation of biological process;response to stimulus;transport	cytoplasm;cytosol;membrane;nucleus;proteasome	catalytic activity;nucleotide binding;protein binding;RNA binding	Pf00004, Pf00910, Pf01078, Pf05496, Pf05673, Pf05729, Pf07724, Pf07726, Pf07728, Pf13191, Pf13401	5700	PSMC1	14	Proteasome Degradation; Parkin-Ubiquitin Proteasomal System pathway				2	2	0.976	0.982888	50.99	99.9	100.1	9.99	8.91	High	High	High	High	High	High	1
Q9GZR7	ATP-dependent RNA helicase DDX24 OS=Homo sapiens GN=DDX24 PE=1 SV=1	0	135.57	41	27	78	27	859	96.3	9.06	160.87	27	metabolic process	cytoplasm;membrane	catalytic activity;nucleotide binding;RNA binding	Pf00270, Pf00271, Pf13307	57062	DDX24	14; CHR_HSCHR14_7_CTG1		ENSG00000273761.5; ENSG00000089737.16			0	0	0.924	0.890557	42.3	89.8	110.2	8.75	7.19	High	High	High	High	High	High	1
Q9HAV4	Exportin-5 OS=Homo sapiens GN=XPO5 PE=1 SV=1	0	135.242	31	30	93	30	1204	136.2	5.8	206.53	30	metabolic process;regulation of biological process;transport	cytoplasm;cytosol;nucleus	protein binding;RNA binding;transporter activity	Pf08389	57510	XPO5	6	miRNA Biogenesis; RNA interference	ENSG00000124571.17	RNA transport	MicroRNA (miRNA) biogenesis	6	0	0.918	0.839393	45.88	96.1	103.9	0.7	11.12	High	High	High	High	High	High	1
P28838	Cytosol aminopeptidase OS=Homo sapiens GN=LAP3 PE=1 SV=3	0	135.188	51	19	92	19	519	56.1	7.93	259.49	19	metabolic process	cytoplasm;cytosol;mitochondrion;nucleus	catalytic activity;metal ion binding	Pf00883, Pf02789	51056	LAP3	4		ENSG00000002549.12	Glutathione metabolism; Arginine and proline metabolism; Metabolic pathways		3	0	0.885	0.707678	34.65	95.7	104.3	5.74	17.37	High	High	High	High	High	High	1
P18583	Protein SON OS=Homo sapiens GN=SON PE=1 SV=4	0	135.188	17	22	67	22	2426	263.7	5.64	195.01	22	cell organization and biogenesis;metabolic process;regulation of biological process	extracellular;nucleus	DNA binding;protein binding;RNA binding	Pf00035, Pf01585, Pf03154, Pf05109, Pf07174, Pf12526, Pf14709	6651	SON	21		ENSG00000159140.19			0	0	0.923	0.930221	44.45	88.8	111.2	21.36	21.09	High	High	High	High	High	High	1
A0A024R3C3	Cysteine and histidine-rich domain (CHORD)-containing 1, isoform CRA_b OS=Homo sapiens GN=CHORDC1 PE=4 SV=1	0	135.133	59	12	87	12	313	35.3	7.59	260.72	12	metabolic process;regulation of biological process		metal ion binding;nucleotide binding;protein binding	Pf04968, Pf04969	26973	CHORDC1	11					0	0	0.995	0.984678	42.4	104.6	95.4	17.66	25.68	High	High	High	High	High	High	1
Q53HK3	Eukaryotic translation initiation factor 2, subunit 3 gamma, 52kDa variant (Fragment) OS=Homo sapiens PE=2 SV=1	0	135.014	46	18	105	18	472	51.1	8.4	234.26	18	metabolic process;transport	cytoplasm;cytosol;nucleus	catalytic activity;nucleotide binding;protein binding;RNA binding	Pf00009, Pf03144, Pf09173	1968	EIF2S3	X	Translation Factors				1	0	0.88	0.641884	39.15	92.4	107.6	7.01	9.65	High	High	High	High	High	High	1
P07954	Fumarate hydratase, mitochondrial OS=Homo sapiens GN=FH PE=1 SV=3	0	134.862	49	15	72	15	510	54.6	8.76	246.98	15	metabolic process	cytoplasm;mitochondrion;organelle lumen	catalytic activity;protein binding	Pf00206, Pf10415	2271	FH	1	TCA Cycle and Deficiency of Pyruvate Dehydrogenase complex (PDHc); Amino Acid metabolism; TCA Cycle	ENSG00000091483.6	Metabolic pathways; Pyruvate metabolism; Pathways in cancer; Citrate cycle (TCA cycle); Renal cell carcinoma; Carbon metabolism	Citric acid cycle (TCA cycle)	13	0	0.986	0.998413	52.04	94.2	105.8	17.09	36.12	High	High	High	High	High	High	1
Q96BS4	FBL protein (Fragment) OS=Homo sapiens GN=FBL PE=1 SV=2	0	134.794	69	14	75	14	260	28.4	9.42	228.82	14	cell differentiation;cell organization and biogenesis;metabolic process	chromosome;membrane;nucleus	catalytic activity;protein binding;RNA binding	Pf01135, Pf01269, Pf13847	2091	FBL	19					0	0	0.998	0.98166	44.2	98	102	12.74	7.14	High	High	High	High	High	High	1
Q86U75	Dihydropyrimidinase-like 2 OS=Homo sapiens PE=2 SV=1	0	134.737	49	18	80	3	619	67	6	244.36	18	cell organization and biogenesis;cellular component movement;regulation of biological process	cytoplasm;membrane	catalytic activity;protein binding	Pf01979, Pf02815, Pf13594								0	0	0.902	0.915028	41.58	87.6	112.4	21.36	28.71	High	High	High	High	High	High	1
B4DXZ6	Fragile X mental retardation syndrome-related protein 1 OS=Homo sapiens GN=FXR1 PE=2 SV=1	0	134.293	57	25	80	6	608	68.3	6.05	207.66	25	cell death;cell differentiation;regulation of biological process	cytoplasm;cytosol;membrane	protein binding;RNA binding	Pf00013, Pf05641, Pf12235, Pf13014	8087	FXR1	3		ENSG00000114416.17			0	19	1.192	0.258699	45.6	109.5	90.5	12.2	18.36	High	High	High	High	High	High	1
B3KVE3	cDNA FLJ16452 fis, clone BRAWH3002467, highly similar to RAB GDP DISSOCIATION INHIBITOR BETA OS=Homo sapiens PE=2 SV=1	0	134.11	83	17	78	1	196	22.3	5.71	240.32	17	metabolic process;regulation of biological process;response to stimulus;transport	cytoplasm;cytosol;extracellular;membrane;organelle lumen	catalytic activity;enzyme regulator activity;protein binding;RNA binding	Pf00996	2665	GDI2	10					0	0	0.822	0.795527	78.1	64.4	135.6	113.29	99.41	Peak Found	Peak Found	High	Peak Found	High	High	1
Q6FHV6	ENO2 protein OS=Homo sapiens GN=ENO2 PE=2 SV=1	0	133.5	51	15	255	10	434	47.2	5.03	766.15	15	metabolic process	cytoplasm;cytosol;membrane	catalytic activity;metal ion binding;protein binding	Pf00113, Pf03952, Pf13378	2026	ENO2	12	Glycolysis and Gluconeogenesis	ENSG00000111674.8	RNA degradation; HIF-1 signaling pathway; Metabolic pathways; Glycolysis / Gluconeogenesis; Biosynthesis of amino acids; Carbon metabolism	Gluconeogenesis; Glycolysis	12	0	1.035	0.907972	68.48	105.8	94.2	25.18	18.97	High	High	High	High	High	High	1
A0A024RAM0	Transportin 1, isoform CRA_a OS=Homo sapiens GN=TNPO1 PE=4 SV=1	0	133.227	33	23	90	17	898	102.3	4.98	235.24	23	cellular component movement;regulation of biological process;transport	cytoplasm;cytosol;membrane;nucleus	protein binding;RNA binding;transporter activity	Pf03810, Pf13513, Pf13646	3842	TNPO1	5		ENSG00000083312.17		Tristetraprolin (TTP, ZFP36) binds and destabilizes mRNA; Intraflagellar transport	6	6	1.051	0.856898	70.35	103	97	11.47	11.13	High	High	High	High	High	High	1
A8KA84	cDNA FLJ78682, highly similar to Homo sapiens 2'-5'-oligoadenylate synthetase 3, 100kDa (OAS3), mRNA OS=Homo sapiens PE=2 SV=1	0	132.838	31	29	112	29	1087	121.1	8.44	224.73	29	defense response;metabolic process;regulation of biological process;response to stimulus	cytoplasm;cytosol;membrane	catalytic activity;metal ion binding;nucleotide binding;protein binding;RNA binding	Pf01909, Pf10421	4940	OAS3	12					0	0	1.239	0.117575	44.2	114.3	85.7	3.94	8.95	High	High	High	High	High	High	1	Acetyl [N-Term]
P14868	Aspartate--tRNA ligase, cytoplasmic OS=Homo sapiens GN=DARS PE=1 SV=2	0	132.808	63	28	93	28	501	57.1	6.55	195.84	28	cell organization and biogenesis;metabolic process	cytoplasm;cytosol;membrane	catalytic activity;nucleotide binding;protein binding;RNA binding	Pf00152, Pf01336	1615	DARS	2	Alanine and aspartate metabolism	ENSG00000115866.10	Aminoacyl-tRNA biosynthesis	Cytosolic tRNA aminoacylation; SeMet incorporation into proteins	10	0	0.989	0.996851	58.35	101.4	98.6	8.59	17.03	High	High	High	High	High	High	1
Q9BQG0	Myb-binding protein 1A OS=Homo sapiens GN=MYBBP1A PE=1 SV=2	0	132.672	29	30	79	30	1328	148.8	9.28	158.63	30	cell communication;cell differentiation;metabolic process;regulation of biological process;response to stimulus;transport	cytoplasm;membrane;nucleus	catalytic activity;DNA binding;protein binding;RNA binding	Pf04931, Pf05793, Pf11593, Pf12815	10514	MYBBP1A	17	Energy Metabolism	ENSG00000132382.14		B-WICH complex positively regulates rRNA expression	5	0	0.852	0.563235	35.73	96.1	103.9	14.64	15.72	High	High	High	High	High	High	1
A0A024R8W0	DEAD (Asp-Glu-Ala-Asp) box polypeptide 48, isoform CRA_a OS=Homo sapiens GN=DDX48 PE=3 SV=1	0	132.586	56	22	84	19	411	46.8	6.73	180.61	22	metabolic process;regulation of biological process;response to stimulus;transport	cytoplasm;cytosol;membrane;nucleus;spliceosomal complex	catalytic activity;nucleotide binding;protein binding;RNA binding	Pf00270, Pf00271	9775	EIF4A3	17		ENSG00000141543.9	mRNA surveillance pathway; RNA transport; Spliceosome	ISG15 antiviral mechanism; mRNA 3'-end processing; mRNA Splicing - Major Pathway; Cleavage of Growing Transcript in the Termination Region ; Regulation of expression of SLITs and ROBOs; Transport of Mature mRNA derived from an Intron-Containing Transcript; Nonsense Mediated Decay (NMD) enhanced by the Exon Junction Complex (EJC); Deadenylation of mRNA	27	0	0.885	0.675559	56.75	104.7	95.3	23.64	26.49	High	High	High	High	High	High	1
Q12771	P37 AUF1 OS=Homo sapiens PE=2 SV=1	0	132.571	49	16	84	1	286	31.5	7.36	186.24	16	metabolic process	cytoplasm;nucleus	RNA binding	Pf00076, Pf08143, Pf13893, Pf14259								0	0	1.182	0.591453	64.98	108.9	91.1	56.78	46.29	High	High	High	High	High	High	1
A0A024R4E5	High density lipoprotein binding protein (Vigilin), isoform CRA_a OS=Homo sapiens GN=HDLBP PE=4 SV=1	0	132.302	32	29	91	29	1268	141.4	6.87	251.7	29	metabolic process;transport	cytosol;membrane;nucleus	protein binding;RNA binding	Pf00013, Pf13014, Pf14611	3069	HDLBP	2		ENSG00000115677.16			0	0	1.025	0.920702	47.13	99.5	100.5	7.61	5.29	High	High	High	High	High	High	1
V9HW43	Epididymis secretory protein Li 102 OS=Homo sapiens GN=HEL-S-102 PE=2 SV=1	0	132.234	87	18	121	18	205	22.8	6.4	423.79	18	cellular component movement;metabolic process;regulation of biological process;response to stimulus	cytoplasm;cytoskeleton;cytosol;membrane;nucleus;proteasome	enzyme regulator activity;protein binding;RNA binding	Pf00011	3315	HSPB1	7	Apoptosis-related network due to altered Notch3 in ovarian cancer; Fas Ligand (FasL) pathway and Stress induction of Heat Shock Proteins (HSP) regulation; MAPK Signaling Pathway; ATM Signaling Network in Development and Disease; VEGFA-VEGFR2 Signaling Pathway; p38 MAPK Signaling Pathway	ENSG00000106211.8	MAPK signaling pathway; Amoebiasis; VEGF signaling pathway; Epstein-Barr virus infection	AUF1 (hnRNP D0) binds and destabilizes mRNA; VEGFA-VEGFR2 Pathway; MAPK6/MAPK4 signaling	19	0	1.164	0.362307	46.47	101.9	98.1	18.42	11.66	High	High	High	High	High	High	1
P42224	Signal transducer and activator of transcription 1-alpha/beta OS=Homo sapiens GN=STAT1 PE=1 SV=2	0	131.879	40	23	96	23	750	87.3	6.05	267.57	23	cell death;cell differentiation;cell proliferation;cellular component movement;defense response;metabolic process;regulation of biological process;response to stimulus	cytoplasm;cytosol;nucleus	DNA binding;protein binding;signal transducer activity	Pf00017, Pf01017, Pf02864, Pf02865, Pf12162, Pf13204	6772	STAT1	2	IL-5 Signaling Pathway; Regulation of toll-like receptor signaling pathway; RANKL/RANK (Receptor activator of NFKB (ligand)) Signaling Pathway; Human Thyroid Stimulating Hormone (TSH) signaling pathway; Leptin signaling pathway; Prolactin Signaling Pathway; IL-7 Signaling Pathway; Type III interferon signaling; IL-9 Signaling Pathway; AGE/RAGE pathway; Allograft Rejection; Interleukin-11 Signalin…	ENSG00000115415.18	Th1 and Th2 cell differentiation; Herpes simplex infection; Tuberculosis; Leishmaniasis; NOD-like receptor signaling pathway; Chemokine signaling pathway; Measles; Thyroid hormone signaling pathway; Pancreatic cancer; Toxoplasmosis; Osteoclast differentiation; Influenza A; AGE-RAGE signaling pathway in diabetic complications; Inflammatory bowel disease (IBD); Hepatitis C; Pathways in cancer; Toll…	Regulation of RUNX2 expression and activity; ISG15 antiviral mechanism; Interleukin-35 Signalling; Downstream signal transduction; Regulation of IFNA signaling; Regulation of IFNG signaling; Signaling by cytosolic FGFR1 fusion mutants; Signaling by SCF-KIT; Interleukin-6 family signaling; Interleukin-4 and 13 signaling; Growth hormone receptor signaling	81	0	1.212	0.192217	57.24	112.4	87.6	2.7	8.11	High	High	High	High	High	High	1
Q8N7G1	Purine nucleoside phosphorylase OS=Homo sapiens PE=2 SV=1	0	131.756	78	18	91	18	293	32.5	7.21	263.89	18	metabolic process;regulation of biological process;response to stimulus;transport	cytoplasm;cytoskeleton;cytosol;extracellular;nucleus;organelle lumen	catalytic activity	Pf01048	4860	PNP	14					0	0	0.917	0.8292	44.47	93.9	106.1	12.2	7.87	High	High	High	High	High	High	1	Acetyl [N-Term]
Q9Y2W1	Thyroid hormone receptor-associated protein 3 OS=Homo sapiens GN=THRAP3 PE=1 SV=2	0	131.745	31	25	99	16	955	108.6	10.15	217.75	25	metabolic process;regulation of biological process;response to stimulus	nucleus	DNA binding;nucleotide binding;protein binding;receptor activity;RNA binding	Pf15440	9967	THRAP3	1	Interactome of polycomb repressive complex 2 (PRC2)	ENSG00000054118.13		Transcriptional regulation of white adipocyte differentiation; PPARA activates gene expression	7	9	0.911	0.843242	41.73	98.2	101.8	15.33	6.97	High	High	High	High	High	High	1
O14744	Protein arginine N-methyltransferase 5 OS=Homo sapiens GN=PRMT5 PE=1 SV=4	0	131.48	37	20	76	20	637	72.6	6.29	202.07	20	cell organization and biogenesis;cell proliferation;metabolic process;regulation of biological process	cytoplasm;cytosol;Golgi;nucleus	catalytic activity;DNA binding;nucleotide binding;protein binding	Pf02475, Pf05185	10419	PRMT5	14		ENSG00000100462.15	RNA transport	snRNP Assembly; Regulation of TP53 Activity through Methylation; RMTs methylate histone arginines	13	0	0.897	0.778923	45.32	95.2	104.8	1.02	3.66	High	High	High	High	High	High	1
Q13283	Ras GTPase-activating protein-binding protein 1 OS=Homo sapiens GN=G3BP1 PE=1 SV=1	0	131.409	52	18	85	17	466	52.1	5.52	235.29	18	metabolic process;regulation of biological process;response to stimulus;transport	cytoplasm;cytosol;membrane;nucleus	catalytic activity;DNA binding;nucleotide binding;protein binding;RNA binding	Pf00076, Pf02136, Pf13893, Pf14259	10146	G3BP1	5		ENSG00000145907.14			0	1	0.856	0.485548	37.99	94.1	105.9	10.25	15.8	High	High	High	High	High	High	1	Acetyl [N-Term]
Q8TBR3	Fusion (Involved in t(1216) in malignant liposarcoma) OS=Homo sapiens GN=FUS PE=2 SV=1	0	131.14	21	13	97	11	526	53.4	9.38	214.29	13	metabolic process;regulation of biological process;response to stimulus	nucleus	DNA binding;metal ion binding;protein binding;RNA binding	Pf00076, Pf00641, Pf13893, Pf14259	2521	FUS	16	mRNA Processing				1	2	1.02	0.9541	53.43	105.1	94.9	11.57	25.24	High	High	High	High	High	High	1
Q05639	Elongation factor 1-alpha 2 OS=Homo sapiens GN=EEF1A2 PE=1 SV=1	0	130.62	60	16	218	5	463	50.4	9.03	659.19	16	metabolic process;regulation of biological process;response to stimulus	cytoplasm;nucleus	catalytic activity;nucleotide binding;protein binding;RNA binding	Pf00009, Pf03143, Pf03144	1917	EEF1A2	20	Translation Factors	ENSG00000101210.10	Legionellosis; RNA transport	Eukaryotic Translation Elongation	6	2	1.007	0.973354	113.29	123.4	76.6	49.7	96.49	High	High	High	High	High	High	1
P21796	Voltage-dependent anion-selective channel protein 1 OS=Homo sapiens GN=VDAC1 PE=1 SV=2	0	130.55	69	15	93	14	283	30.8	8.54	317.45	15	cell communication;cell death;cell differentiation;defense response;metabolic process;regulation of biological process;response to stimulus;transport	membrane;mitochondrion;nucleus	protein binding;transporter activity	Pf01459	7416	VDAC1	5		ENSG00000213585.10	Influenza A; NOD-like receptor signaling pathway; HTLV-I infection; cGMP-PKG signaling pathway; Calcium signaling pathway; Parkinson's disease; Huntington's disease	Mitochondrial calcium ion transport; Ub-specific processing proteases; Mitochondrial protein import; Pink/Parkin Mediated Mitophagy	16	1	1.125	0.539332	57.15	108.5	91.5	28.95	30.48	High	High	High	High	High	High	1
Q54A51	Basigin (Ok blood group), isoform CRA_a OS=Homo sapiens GN=hEMMPRIN PE=2 SV=1	0	130.364	54	12	85	12	269	29.2	5.64	262.27	12	cell organization and biogenesis;cellular component movement;metabolic process;regulation of biological process;response to stimulus;transport	membrane;mitochondrion	protein binding;transporter activity	Pf07679, Pf07686, Pf13895	682	BSG	19	Matrix Metalloproteinases	ENSG00000172270.18			1	0	0.887	0.683152	48.82	96.8	103.2	20.58	21.41	High	High	High	High	High	High	1
O00148	ATP-dependent RNA helicase DDX39A OS=Homo sapiens GN=DDX39A PE=1 SV=2	0	129.894	49	21	94	7	427	49.1	5.68	227.65	21	metabolic process;regulation of biological process;response to stimulus;transport	cytoplasm;membrane;nucleus;spliceosomal complex	catalytic activity;nucleotide binding;protein binding;RNA binding	Pf00270, Pf00271, Pf14617	10212	DDX39A	19		ENSG00000123136.14		Cleavage of Growing Transcript in the Termination Region ; Transport of Mature mRNA derived from an Intron-Containing Transcript; mRNA 3'-end processing	9	0	0.988	0.996851	48.6	92.4	107.6	14.99	16.1	High	High	High	High	High	High	1
O95373	Importin-7 OS=Homo sapiens GN=IPO7 PE=1 SV=1	0	129.724	25	20	69	19	1038	119.4	4.82	201.59	20	defense response;regulation of biological process;response to stimulus;transport	cytoplasm;cytosol;membrane;nucleus	enzyme regulator activity;protein binding;transporter activity	Pf03810, Pf08506	10527	IPO7	11		ENSG00000205339.9			0	1	0.829	0.365828	52.11	90.6	109.4	17.1	6.09	High	High	High	High	High	High	1
B4DV79	Eukaryotic translation initiation factor 3 subunit B OS=Homo sapiens GN=EIF3B PE=2 SV=1	0	129.533	42	28	84	28	738	85.1	5.26	203.65	28	cell organization and biogenesis;metabolic process;regulation of biological process	cytoplasm;cytosol	protein binding;RNA binding;structural molecule activity	Pf00076, Pf08662, Pf13893, Pf14259	8662	EIF3B	7	Translation Factors				1	0	1.016	0.961091	60.03	108.3	91.7	12.71	23.41	High	High	High	High	High	High	1	Acetyl [N-Term]
P22234	Multifunctional protein ADE2 OS=Homo sapiens GN=PAICS PE=1 SV=3	0	128.839	47	19	107	19	425	47	7.23	283.73	19	metabolic process	cytoplasm;cytosol;membrane	catalytic activity;nucleotide binding;protein binding	Pf00731, Pf01259	10606	PAICS	4		ENSG00000128050.8	Purine metabolism; Metabolic pathways	Purine ribonucleoside monophosphate biosynthesis	6	0	0.937	0.897489	60.55	87.9	112.1	20.49	21.43	High	High	High	High	High	High	1
P27694	Replication protein A 70 kDa DNA-binding subunit OS=Homo sapiens GN=RPA1 PE=1 SV=2	0	128.742	43	23	100	23	616	68.1	7.21	207.32	23	cell organization and biogenesis;cellular homeostasis;metabolic process;regulation of biological process;response to stimulus	nucleus	DNA binding;metal ion binding;protein binding	Pf01336, Pf01485, Pf04057, Pf08646	6117	RPA1	17	Homologous recombination; Retinoblastoma (RB) in Cancer; ATR Signaling; G1 to S cell cycle control; DNA Replication; Mismatch repair	ENSG00000132383.11	Fanconi anemia pathway; Nucleotide excision repair; Homologous recombination; Mismatch repair; DNA replication	Translesion Synthesis by POLH; Mismatch repair (MMR) directed by MSH2:MSH6 (MutSalpha); Activation of the pre-replicative complex; Termination of translesion DNA synthesis; Translesion synthesis by POLI; Formation of Incision Complex in GG-NER; Recognition of DNA damage by PCNA-containing replication complex; Translesion synthesis by REV1; Meiotic recombination; Removal of the Flap Intermediate; …	87	0	1.136	0.488474	56.47	109.8	90.2	6.22	3.25	High	High	High	High	High	High	1
Q14258	E3 ubiquitin/ISG15 ligase TRIM25 OS=Homo sapiens GN=TRIM25 PE=1 SV=2	0	128.406	51	25	85	2	630	70.9	8.09	191.53	25	defense response;metabolic process;regulation of biological process;response to stimulus	cytoplasm;cytosol	catalytic activity;metal ion binding;motor activity;protein binding;RNA binding	Pf00097, Pf00622, Pf01576, Pf13445, Pf13639, Pf13765, Pf13920, Pf13923, Pf14634, Pf15227	7706	TRIM25	17	RIG-I-like Receptor Signaling	ENSG00000121060.16	RIG-I-like receptor signaling pathway; Influenza A; NF-kappa B signaling pathway	Termination of translesion DNA synthesis; ISG15 antiviral mechanism; Interferon gamma signaling; Negative regulators of DDX58/IFIH1 signaling; NF-kB activation through FADD/RIP-1 pathway mediated by caspase-8 and -10; TRAF6 mediated NF-kB activation; TRAF6 mediated IRF7 activation; Ovarian tumor domain proteases; TRAF3-dependent IRF activation pathway	25	23	1.042	0.8799	52.46	101.4	98.6	8.4	5.84	High	High	High	High	High	High	1
A0A024QZ64	Fructose-bisphosphate aldolase OS=Homo sapiens GN=ALDOC PE=3 SV=1	0	128.399	52	16	90	12	364	39.4	6.87	307.77	16	cell differentiation;metabolic process;transport	cytoskeleton;cytosol;extracellular;mitochondrion;organelle lumen	catalytic activity;protein binding	Pf00274	230	ALDOC	17	Glycolysis and Gluconeogenesis	ENSG00000109107.13	Pentose phosphate pathway; Glycolysis / Gluconeogenesis; Carbon metabolism; Metabolic pathways; Biosynthesis of amino acids; Fructose and mannose metabolism	Gluconeogenesis; Glycolysis; Neutrophil degranulation	15	0	0.847	0.622616	32.45	92.1	107.9	2.9	9.19	High	High	High	High	High	High	1
Q59GW5	Tripartite motif-containing 25 variant (Fragment) OS=Homo sapiens PE=1 SV=1	0	128.269	49	24	85	1	644	72.2	8.06	174.83	24	defense response;metabolic process;regulation of biological process;response to stimulus	cytosol	catalytic activity;metal ion binding;motor activity;protein binding;RNA binding	Pf00097, Pf00622, Pf01576, Pf03938, Pf13445, Pf13639, Pf13765, Pf13920, Pf13923, Pf14634, Pf15227	7706	TRIM25	17					0	0	1.082	0.838059	30.04	93.3	106.7	34.5	37.67	High	High	High	High	High	High	1
A8K9A4	cDNA FLJ75154, highly similar to Homo sapiens heterogeneous nuclear ribonucleoprotein C (C1/C2), mRNA OS=Homo sapiens PE=2 SV=1	0	126.701	54	19	141	1	306	33.6	5.14	303.42	19	cell differentiation;cell organization and biogenesis;metabolic process;regulation of biological process	cytoskeleton;cytosol;extracellular;membrane;nucleus;spliceosomal complex	DNA binding;protein binding;RNA binding	Pf00076, Pf13893, Pf14259	3183	HNRNPC	14	mRNA Processing				1	0	0.289	3.58729e-09	8.9	41.9	158.1	43.26	102.32	High	High	High	High	High	High	1
P51610	Host cell factor 1 OS=Homo sapiens GN=HCFC1 PE=1 SV=2	0	126.178	18	23	77	23	2035	208.6	7.46	178.86	23	cell organization and biogenesis;metabolic process;regulation of biological process;response to stimulus	cytoplasm;membrane;nucleus	catalytic activity;protein binding	Pf01344, Pf13415, Pf13418, Pf13854, Pf13964	3054	HCFC1	X	Mitochondrial Gene Expression	ENSG00000172534.13	Herpes simplex infection	Transcriptional activation of mitochondrial biogenesis; HATs acetylate histones; UCH proteinases	12	0	1.015	0.95888	39.96	99.9	100.1	13.58	14.62	High	High	High	High	High	High	1
Q59EK6	TNF receptor-associated protein 1 variant (Fragment) OS=Homo sapiens PE=3 SV=1	0	125.904	42	25	80	25	703	79.9	8.21	218.9	25	metabolic process;regulation of biological process;response to stimulus	membrane;mitochondrion;organelle lumen	nucleotide binding;protein binding;RNA binding	Pf00183, Pf02518, Pf13589	10131	TRAP1	16	TNF alpha Signaling Pathway; TGF-beta Signaling Pathway				2	0	0.931	0.876222	38.9	92	108	5.75	15.13	High	High	High	High	High	High	1
P54136	Arginine--tRNA ligase, cytoplasmic OS=Homo sapiens GN=RARS PE=1 SV=2	0	125.739	48	26	85	26	660	75.3	6.68	193.39	26	metabolic process	cytoplasm;cytosol;membrane;mitochondrion;nucleus	catalytic activity;nucleotide binding;protein binding;RNA binding	Pf00750, Pf03485, Pf05746	5917	RARS	5	Amino Acid metabolism	ENSG00000113643.8	Aminoacyl-tRNA biosynthesis	Cytosolic tRNA aminoacylation; SeMet incorporation into proteins	10	0	0.93	0.915116	45.29	88.9	111.1	27.1	15.48	High	High	High	High	High	High	1
Q5VXV3	SET OS=Homo sapiens GN=SET PE=2 SV=1	0	125.48	43	10	57	2	290	33.5	4.32	198.08	10	cell organization and biogenesis;metabolic process;regulation of biological process;transport	cytoplasm;cytosol;endoplasmic reticulum;nucleus	DNA binding;enzyme regulator activity;protein binding	Pf00956	6418	SET	9	Histone Modifications	ENSG00000119335.16		HuR (ELAVL1) binds and stabilizes mRNA; Condensation of Prophase Chromosomes	9	0	0.396	0.000203491	16.88	43.7	156.3	91.6	62.71	Peak Found	Peak Found	Peak Found	High	High	High	1
P09960	Leukotriene A-4 hydrolase OS=Homo sapiens GN=LTA4H PE=1 SV=2	0	125.438	47	21	80	21	611	69.2	6.18	235.58	21	metabolic process;transport	cytoplasm;cytosol;extracellular;nucleus	catalytic activity;metal ion binding;protein binding;RNA binding	Pf01433, Pf09127, Pf13485	4048	LTA4H	12	Eicosanoid Synthesis	ENSG00000111144.9	Metabolic pathways; Arachidonic acid metabolism	Synthesis of Leukotrienes (LT) and Eoxins (EX); Neutrophil degranulation	11	0	1.031	0.919323	53.1	108.5	91.5	4.93	7.63	High	High	High	High	High	High	1
Q92499	ATP-dependent RNA helicase DDX1 OS=Homo sapiens GN=DDX1 PE=1 SV=2	0	125.38	41	21	62	21	740	82.4	7.23	186.55	21	cell organization and biogenesis;development;metabolic process;regulation of biological process;response to stimulus	cytoplasm;cytosol;membrane;nucleus	catalytic activity;DNA binding;nucleotide binding;protein binding;RNA binding	Pf00270, Pf00271, Pf00622	1653	DDX1	2	DDX1 as a regulatory component of the Drosha microprocessor; mRNA Processing	ENSG00000079785.14		tRNA processing in the nucleus	5	0	1.099	0.699392	54.02	101.4	98.6	7.93	9.19	High	High	High	High	High	High	1
Q6FHF5	Proliferating cell nuclear antigen (Fragment) OS=Homo sapiens GN=PCNA PE=2 SV=1	0	125.211	73	14	93	14	261	28.7	4.69	296.88	14	cell differentiation;cell organization and biogenesis;cell proliferation;cellular homeostasis;metabolic process;regulation of biological process;response to stimulus	nucleus	catalytic activity;DNA binding;enzyme regulator activity;protein binding	Pf00705, Pf02747	5111	PCNA	20	Cell Cycle; Retinoblastoma (RB) in Cancer; EGF/EGFR Signaling Pathway; G1 to S cell cycle control; DNA Replication; Senescence and Autophagy in Cancer				6	0	0.977	0.983413	39.56	102.2	97.8	15.21	13.42	High	High	High	High	High	High	1
B5BUB1	RuvB-like 1 (Fragment) OS=Homo sapiens GN=RUVBL1 PE=2 SV=1	0	125.076	53	19	82	19	456	50.2	6.42	234.3	19	cell division;cell organization and biogenesis;metabolic process;regulation of biological process;response to stimulus	cytosol;membrane;nucleus	catalytic activity;nucleotide binding;protein binding	Pf00004, Pf01078, Pf01695, Pf05496, Pf06068, Pf06414, Pf07726, Pf13191, Pf13207, Pf13238, Pf13245, Pf13481	8607	RUVBL1	3	Gastric Cancer Network 1				1	0	0.883	0.699392	48.8	96.4	103.6	4.33	6.43	High	High	High	High	High	High	1
P62081	40S ribosomal protein S7 OS=Homo sapiens GN=RPS7 PE=1 SV=1	0	124.927	60	13	62	13	194	22.1	10.1	197.85	13	cell organization and biogenesis;metabolic process;regulation of biological process;transport	cytoplasm;cytoskeleton;cytosol;membrane;nucleus;ribosome	protein binding;RNA binding;structural molecule activity	Pf01251	6201	RPS7	2	Cytoplasmic Ribosomal Proteins	ENSG00000171863.12	Ribosome	Peptide chain elongation; Eukaryotic Translation Termination; Viral mRNA Translation; Formation of the ternary complex, and subsequently, the 43S complex; L13a-mediated translational silencing of Ceruloplasmin expression; Selenocysteine synthesis; Nonsense Mediated Decay (NMD) independent of the Exon Junction Complex (EJC); Nonsense Mediated Decay (NMD) enhanced by the Exon Junction Complex (EJC)…	39	0	0.943	0.918643	54.2	97.8	102.2	21.33	19.98	High	High	High	High	High	High	1
A0A024RAI1	ARP3 actin-related protein 3 homolog (Yeast), isoform CRA_a OS=Homo sapiens GN=ACTR3 PE=3 SV=1	0	124.88	57	17	77	15	418	47.3	5.88	263.7	17	cell division;cell organization and biogenesis;cellular component movement;regulation of biological process;response to stimulus	cytoplasm;cytoskeleton;cytosol;membrane	nucleotide binding;protein binding;structural molecule activity	Pf00022	10096	ACTR3	2	Association Between Physico-Chemical Features and Toxicity Associated Pathways	ENSG00000115091.11		EPHB-mediated forward signaling; Clathrin-mediated endocytosis; RHO GTPases Activate WASPs and WAVEs; Regulation of actin dynamics for phagocytic cup formation	16	1	1.029	0.928167	50.34	100.2	99.8	13.22	19.9	High	High	High	High	High	High	1
P22061	Protein-L-isoaspartate(D-aspartate) O-methyltransferase OS=Homo sapiens GN=PCMT1 PE=1 SV=4	0	124.844	67	13	70	13	227	24.6	7.21	230.21	13	metabolic process	cytoplasm;cytosol	catalytic activity;protein binding	Pf01135, Pf01209, Pf05175, Pf06325, Pf08241, Pf12847, Pf13489, Pf13659, Pf13847	5110	PCMT1	6				Protein repair	2	0	1.032	0.896569	68.48	103.7	96.3	6.24	11.69	High	High	High	High	High	High	1
P05388	60S acidic ribosomal protein P0 OS=Homo sapiens GN=RPLP0 PE=1 SV=1	0	124.64	54	12	99	12	317	34.3	5.97	392.7	12	cell organization and biogenesis;metabolic process;regulation of biological process;response to stimulus;transport	cytoplasm;cytosol;endoplasmic reticulum;membrane;nucleus;ribosome	protein binding;RNA binding;structural molecule activity	Pf00428, Pf00466	6175	RPLP0	12	Cytoplasmic Ribosomal Proteins	ENSG00000089157.15	Ribosome	Peptide chain elongation; Gene and protein expression by JAK-STAT signaling after Interleukin-12 stimulation; Eukaryotic Translation Termination; Viral mRNA Translation; L13a-mediated translational silencing of Ceruloplasmin expression; Nonsense Mediated Decay (NMD) independent of the Exon Junction Complex (EJC); Selenocysteine synthesis; Nonsense Mediated Decay (NMD) enhanced by the Exon Junctio…	39	0	1.042	0.887217	69.76	100.7	99.3	4.62	11.43	High	High	High	High	High	High	1
Q9Y2X3	Nucleolar protein 58 OS=Homo sapiens GN=NOP58 PE=1 SV=1	0	124.389	42	19	70	19	529	59.5	8.92	183.94	19	cell growth;metabolic process	cytosol;membrane;nucleus	protein binding;RNA binding	Pf01798, Pf08060, Pf08156	51602	NOP58	2		ENSG00000055044.10	Ribosome biogenesis in eukaryotes	Major pathway of rRNA processing in the nucleolus and cytosol; rRNA modification in the nucleus and cytosol; SUMOylation of RNA binding proteins	11	0	0.896	0.756506	42.26	92.9	107.1	7.96	12.68	High	High	High	High	High	High	1
A4D0V4	Capping protein (Actin filament) muscle Z-line, alpha 2 OS=Homo sapiens GN=CAPZA2 PE=2 SV=1	0	124.019	65	13	63	11	286	32.9	5.85	243.68	13	cell organization and biogenesis;cellular component movement;coagulation;defense response;regulation of biological process;response to stimulus;transport	cytoskeleton;cytosol;extracellular;membrane	protein binding	Pf01267	830	CAPZA2	7		ENSG00000198898.13	Endocytosis	COPI-independent Golgi-to-ER retrograde traffic; Advanced glycosylation endproduct receptor signaling; COPI-mediated anterograde transport; MHC class II antigen presentation; HSP90 chaperone cycle for steroid hormone receptors (SHR); Factors involved in megakaryocyte development and platelet production	22	0	0.907	0.824184	58.11	95.4	104.6	28.44	17.47	High	High	High	High	High	High	1
P07942	Laminin subunit beta-1 OS=Homo sapiens GN=LAMB1 PE=1 SV=2	0	123.938	24	26	64	26	1786	197.9	4.94	180.5	26	cell differentiation;cell organization and biogenesis;cellular component movement;metabolic process;regulation of biological process;response to stimulus;transport	extracellular;membrane;organelle lumen	catalytic activity;motor activity;nucleotide binding;protein binding;signal transducer activity;structural molecule activity	Pf00015, Pf00053, Pf00055, Pf01576, Pf02841, Pf03938, Pf04156, Pf05103, Pf05335, Pf05667, Pf05698, Pf05701, Pf06428, Pf07111, Pf07767, Pf08317, Pf08647, Pf09731, Pf10174, Pf13476, Pf13514, Pf13851, Pf15346, Pf15619	3912	LAMB1	7	Alpha 6 Beta 4 signaling pathway; Focal Adhesion; Focal Adhesion-PI3K-Akt-mTOR-signaling pathway; Inflammatory Response Pathway	ENSG00000091136.13	Toxoplasmosis; Small cell lung cancer; Amoebiasis; ECM-receptor interaction; Focal adhesion; Pathways in cancer; PI3K-Akt signaling pathway	ECM proteoglycans; Post-translational protein phosphorylation; Regulation of Insulin-like Growth Factor (IGF) transport and uptake by Insulin-like Growth Factor Binding Proteins (IGFBPs); L1CAM interactions; Laminin interactions; Degradation of the extracellular matrix; MET activates PTK2 signaling; Non-integrin membrane-ECM interactions	28	0	1.042	0.887217	41.73	113.6	86.4	12.73	19.6	High	High	High	High	High	High	1
O60664	Perilipin-3 OS=Homo sapiens GN=PLIN3 PE=1 SV=3	0	123.713	55	17	72	17	434	47	5.44	213.44	17	transport	cytoplasm;cytosol;endosome;Golgi;membrane	protein binding	Pf03036	10226	PLIN3	19		ENSG00000105355.8		Triglyceride catabolism; Retrograde transport at the Trans-Golgi-Network	8	0	1.189	0.273966	48.01	110.2	89.8	5.33	18.98	High	High	High	High	High	High	1
P29144	Tripeptidyl-peptidase 2 OS=Homo sapiens GN=TPP2 PE=1 SV=4	0	123.582	31	26	60	26	1249	138.3	6.32	155.1	26	metabolic process	cytoplasm;cytosol;nucleus	catalytic activity;protein binding	Pf00082, Pf12580, Pf13739	7174	TPP2	13		ENSG00000134900.11		Antigen processing: Ubiquitination & Proteasome degradation	4	0	0.926	0.935199	40.52	94.7	105.3	6.13	13.71	High	High	High	High	High	High	1
A0A090N8G0	Glycyl-tRNA synthetase OS=Homo sapiens GN=GARS PE=4 SV=1	0	123.519	41	23	81	23	685	77.5	6.24	155.02	23	metabolic process	cytoplasm;cytosol;mitochondrion;organelle lumen	catalytic activity;nucleotide binding;protein binding	Pf00458, Pf00587, Pf03129	2617	GARS	7					0	0	0.892	0.718547	41.55	95.6	104.4	9.91	4.2	High	High	High	High	High	High	1	Acetyl [N-Term]
Q9Y230	RuvB-like 2 OS=Homo sapiens GN=RUVBL2 PE=1 SV=3	0	123.331	48	18	72	18	463	51.1	5.64	175.89	18	cell organization and biogenesis;metabolic process;regulation of biological process;response to stimulus	cytoplasm;cytosol;membrane;nucleus	catalytic activity;DNA binding;nucleotide binding;protein binding	Pf00004, Pf03796, Pf06068, Pf13481	10856	RUVBL2	19		ENSG00000183207.13		HATs acetylate histones; Telomere Extension By Telomerase	8	0	0.938	0.898309	32.55	97.4	102.6	6.49	12.28	High	High	High	High	High	High	1
O43175	D-3-phosphoglycerate dehydrogenase OS=Homo sapiens GN=PHGDH PE=1 SV=4	0	123.168	40	19	113	19	533	56.6	6.71	276.31	19	metabolic process	cytosol	catalytic activity;nucleotide binding	Pf00389, Pf02826	26227	PHGDH	1	Trans-sulfuration and one carbon metabolism	ENSG00000092621.11	Glycine, serine and threonine metabolism; Metabolic pathways; Biosynthesis of amino acids; Carbon metabolism	Serine biosynthesis	9	0	0.905	0.778923	38.41	93.6	106.4	8.78	11.78	High	High	High	High	High	High	1
Q9Y696	Chloride intracellular channel protein 4 OS=Homo sapiens GN=CLIC4 PE=1 SV=4	0	122.771	72	14	73	14	253	28.8	5.59	254.97	14	cell differentiation;cell organization and biogenesis;cellular homeostasis;metabolic process;regulation of biological process;response to stimulus;transport	cell surface;cytoplasm;cytoskeleton;cytosol;membrane;mitochondrion;nucleus	catalytic activity;protein binding;transporter activity	Pf00043, Pf13409, Pf13410, Pf13417, Pf14497	25932	CLIC4	1		ENSG00000169504.14			0	0	0.866	0.542312	47.69	94.2	105.8	8.32	12.23	High	High	High	High	High	High	1
H3BVG0	Nuclear pore complex protein Nup93 OS=Homo sapiens GN=NUP93 PE=1 SV=1	0	122.406	38	23	66	23	880	99.5	5.73	213.29	23	transport	membrane;nucleus	protein binding	Pf04097			16		ENSG00000102900.12			0	0	0.911	0.84009	31.66	93.2	106.8	6.64	8.9	High	High	High	High	High	High	1
P05023	Sodium/potassium-transporting ATPase subunit alpha-1 OS=Homo sapiens GN=ATP1A1 PE=1 SV=1	0	122.268	29	25	87	25	1023	112.8	5.49	190.36	25	cell communication;cellular homeostasis;metabolic process;regulation of biological process;response to stimulus;transport	endoplasmic reticulum;endosome;Golgi;membrane	catalytic activity;metal ion binding;nucleotide binding;protein binding;transporter activity	Pf00122, Pf00689, Pf00690, Pf00702, Pf08282, Pf12710, Pf13246	476	ATP1A1	1	Preimplantation Embryo	ENSG00000163399.15	Endocrine and other factor-regulated calcium reabsorption; Cardiac muscle contraction; Pancreatic secretion; Thyroid hormone signaling pathway; Bile secretion; Mineral absorption; Gastric acid secretion; Adrenergic signaling in cardiomyocytes; Protein digestion and absorption; Aldosterone-regulated sodium reabsorption; cGMP-PKG signaling pathway; Thyroid hormone synthesis; cAMP signaling pathway;…	Ion homeostasis; Ion transport by P-type ATPases	24	0	1.105	0.647909	54.86	100.1	99.9	11.91	9.07	High	High	High	High	High	High	1
E9KL48	Epididymis tissue sperm binding protein Li 18mP OS=Homo sapiens GN=GLUD1 PE=2 SV=1	0	122.139	41	18	77	18	558	61.4	7.8	197.83	18	cell organization and biogenesis;metabolic process;regulation of biological process	cytoplasm;mitochondrion;organelle lumen	catalytic activity;nucleotide binding;protein binding	Pf00208, Pf02812	2746	GLUD1	10	Amino Acid metabolism; Urea cycle and metabolism of amino groups	ENSG00000148672.8	D-Glutamine and D-glutamate metabolism; Alanine, aspartate and glutamate metabolism; Arginine biosynthesis; Metabolic pathways; Proximal tubule bicarbonate reclamation; Nitrogen metabolism; Carbon metabolism	Transcriptional activation of mitochondrial biogenesis; Amino acid synthesis and interconversion (transamination)	15	0	1.223	0.159958	53.69	110.3	89.7	9.8	6.49	High	High	High	High	High	High	1
P29692	Elongation factor 1-delta OS=Homo sapiens GN=EEF1D PE=1 SV=5	0	122.082	75	16	67	2	281	31.1	5.01	214.04	16	metabolic process;regulation of biological process;response to stimulus	cytoplasm;cytosol;endoplasmic reticulum;nucleus	DNA binding;protein binding;RNA binding;signal transducer activity	Pf00736, Pf10587	1936	EEF1D	8; CHR_HSCHR8_3_CTG7	Translation Factors	ENSG00000104529.17; ENSG00000273594.4	Herpes simplex infection	Eukaryotic Translation Elongation	5	13	0.914	0.821467	47.62	97.9	102.1	7.31	15.02	High	High	High	High	High	High	1
P20810	Calpastatin OS=Homo sapiens GN=CAST PE=1 SV=4	0	122.046	41	19	52	3	708	76.5	5.07	144.31	19	regulation of biological process	cytosol;endoplasmic reticulum;membrane	enzyme regulator activity;protein binding;RNA binding	Pf00748	831	CAST	5		ENSG00000153113.23		Degradation of the extracellular matrix; Deregulated CDK5 triggers multiple neurodegenerative pathways in Alzheimer's disease models	5	0	1.368	0.154982	39.2	112.8	87.2	16.57	33.53	High	High	High	Peak Found	Peak Found	Peak Found	1
P49773	Histidine triad nucleotide-binding protein 1 OS=Homo sapiens GN=HINT1 PE=1 SV=2	0	121.898	79	8	58	8	126	13.8	6.95	198.17	8	cell death;metabolic process;regulation of biological process;response to stimulus	cytoplasm;cytoskeleton;cytosol;membrane;nucleus	catalytic activity;nucleotide binding;protein binding	Pf01230, Pf11969	3094	HINT1	5		ENSG00000169567.11			0	0	1.035	0.90853	72.88	109.4	90.6	31.55	17.47	High	High	High	High	High	High	1
O15371	Eukaryotic translation initiation factor 3 subunit D OS=Homo sapiens GN=EIF3D PE=1 SV=1	0	121.841	55	18	73	18	548	63.9	6.05	228.22	18	cell organization and biogenesis;metabolic process;regulation of biological process	cytoplasm;cytosol;membrane	protein binding;RNA binding	Pf05091	8664	EIF3D	22	Translation Factors	ENSG00000100353.17	RNA transport	Formation of the ternary complex, and subsequently, the 43S complex; L13a-mediated translational silencing of Ceruloplasmin expression; Translation initiation complex formation; GTP hydrolysis and joining of the 60S ribosomal subunit; Formation of a pool of free 40S subunits; Ribosomal scanning and start codon recognition	13	0	1.038	0.880383	61.43	97.2	102.8	17.98	15.39	High	High	High	High	High	High	1
Q9BUF5	Tubulin beta-6 chain OS=Homo sapiens GN=TUBB6 PE=1 SV=1	0	121.49	52	17	169	5	446	49.8	4.88	312.22	17	cell organization and biogenesis	cytoplasm;cytoskeleton;nucleus	catalytic activity;nucleotide binding;structural molecule activity	Pf00091, Pf03953, Pf10644	84617	TUBB6	18	Pathogenic Escherichia coli infection; Parkin-Ubiquitin Proteasomal System pathway	ENSG00000176014.12	Phagosome; Pathogenic Escherichia coli infection; Gap junction	COPI-independent Golgi-to-ER retrograde traffic; COPI-dependent Golgi-to-ER retrograde traffic; Carboxyterminal post-translational modifications of tubulin; Recruitment of NuMA to mitotic centrosomes; Hedgehog 'off' state; Translocation of GLUT4 to the plasma membrane; Prefoldin mediated transfer of substrate to CCT/TriC; Microtubule-dependent trafficking of connexons from Golgi to the plasma mem…	65	0	0.934	0.973354	31.8	74.7	125.3	39.16	45.31	High	High	High	High	High	High	1
A0A024R0E5	Capping protein (Actin filament) muscle Z-line, alpha 1, isoform CRA_a OS=Homo sapiens GN=CAPZA1 PE=4 SV=1	0	121.248	69	14	73	12	286	32.9	5.69	253.89	14	cell organization and biogenesis;cellular component movement;coagulation;defense response;regulation of biological process;response to stimulus;transport	cytoplasm;cytoskeleton;cytosol;extracellular	protein binding	Pf01267	829	CAPZA1	1		ENSG00000116489.12	Endocytosis	COPI-independent Golgi-to-ER retrograde traffic; Gene and protein expression by JAK-STAT signaling after Interleukin-12 stimulation; Advanced glycosylation endproduct receptor signaling; Factors involved in megakaryocyte development and platelet production; COPI-mediated anterograde transport; MHC class II antigen presentation; HSP90 chaperone cycle for steroid hormone receptors (SHR); Interleuki…	26	2	1.087	0.738367	58.4	108.1	91.9	9.2	24.7	High	High	High	High	High	High	1
Q59GQ0	Actin related protein 2/3 complex subunit 1A variant (Fragment) OS=Homo sapiens PE=2 SV=1	0	121.136	46	14	42	13	401	45	8.6	121.09	14	cell organization and biogenesis;regulation of biological process;response to stimulus	cytoskeleton;cytosol	protein binding	Pf00400	10552	ARPC1A	7	Pathogenic Escherichia coli infection				1	1	1.018	0.954539	61.6	98.2	101.8	38.46	45.97	High	High	High	High	High	High	1
E7EX17	Eukaryotic translation initiation factor 4B OS=Homo sapiens GN=EIF4B PE=1 SV=1	0	120.65	27	16	88	16	616	69.7	5.67	171.94	16	cell organization and biogenesis;metabolic process;regulation of biological process	cytosol	catalytic activity;protein binding;RNA binding	Pf00076, Pf14259	1975	EIF4B	12	Translation Factors; Focal Adhesion-PI3K-Akt-mTOR-signaling pathway; Interferon type I signaling pathways	ENSG00000063046.17			3	0	0.857	0.49206	41.32	89.8	110.2	16.58	26.58	High	High	High	High	High	High	1
Q15555	Microtubule-associated protein RP/EB family member 2 OS=Homo sapiens GN=MAPRE2 PE=1 SV=1	0	120.571	50	14	92	13	327	37	5.57	229.32	14	cell division;cell proliferation;regulation of biological process;response to stimulus	cytoplasm;cytoskeleton	protein binding	Pf00307, Pf03271	10982	MAPRE2	18		ENSG00000166974.12			0	1	1.013	0.968419	65.53	99.3	100.7	2.03	11.93	High	High	High	High	High	High	1
B7Z475	cDNA FLJ55712, highly similar to F-box-like/WD repeat protein TBL1XR1 OS=Homo sapiens PE=2 SV=1	0	120.545	68	17	71	17	376	40.7	6.83	224.69	17	cell differentiation;cell organization and biogenesis;metabolic process;regulation of biological process;response to stimulus	nucleus	DNA binding;protein binding	Pf00400, Pf08662	79718	TBL1XR1	3					0	0	0.95	0.965144	37.22	97.9	102.1	7.25	7.41	High	High	High	High	High	High	1
Q06323	Proteasome activator complex subunit 1 OS=Homo sapiens GN=PSME1 PE=1 SV=1	0	120.434	67	19	77	19	249	28.7	6.02	183.74	19	metabolic process;regulation of biological process;response to stimulus;transport	cytoplasm;cytosol;proteasome	enzyme regulator activity;protein binding	Pf02251, Pf02252	5720	PSME1	14	Proteasome Degradation	ENSG00000092010.14	Antigen processing and presentation; Proteasome	Regulation of RAS by GAPs; CDT1 association with the CDC6:ORC:origin complex; Downstream TCR signaling; UCH proteinases; NIK-->noncanonical NF-kB signaling; Hh mutants that don't undergo autocatalytic processing are degraded by ERAD; SCF-beta-TrCP mediated degradation of Emi1; Cross-presentation of soluble exogenous antigens (endosomes); Separation of Sister Chromatids; Vpu mediated degradation o…	151	0	1.29	0.0421245	49.46	108.6	91.4	17	15.91	High	High	High	High	High	High	1
Q6FHZ0	Malate dehydrogenase OS=Homo sapiens GN=MDH2 PE=2 SV=1	0	120.176	62	16	120	16	338	35.5	8.68	326.33	16	metabolic process	membrane;mitochondrion;nucleus;organelle lumen	catalytic activity;nucleotide binding;protein binding;RNA binding	Pf00056, Pf01073, Pf01118, Pf02866, Pf13460	4191	MDH2	7	Glycolysis and Gluconeogenesis; TCA Cycle				2	0	1.012	0.968848	50.9	97.5	102.5	17.53	31.04	High	High	High	High	High	High	1
Q9BWD1	Acetyl-CoA acetyltransferase, cytosolic OS=Homo sapiens GN=ACAT2 PE=1 SV=2	0	120.08	57	13	56	13	397	41.3	6.92	202.96	13	metabolic process	cytoplasm;cytosol;mitochondrion;nucleus	catalytic activity;protein binding	Pf00108, Pf00109, Pf02803	39	ACAT2	6		ENSG00000120437.8	Tryptophan metabolism; Pyruvate metabolism; Fatty acid degradation; Fatty acid metabolism; Metabolic pathways; Carbon metabolism; Butanoate metabolism; Synthesis and degradation of ketone bodies; Lysine degradation; Valine, leucine and isoleucine degradation; Propanoate metabolism; Glyoxylate and dicarboxylate metabolism; Fat digestion and absorption; Terpenoid backbone biosynthesis	Cholesterol biosynthesis	18	0	1.025	0.921587	78.7	98.9	101.1	28.1	23.41	High	High	High	High	High	High	1	Acetyl [N-Term]
B2R659	cDNA, FLJ92803, highly similar to Homo sapiens hydroxysteroid (17-beta) dehydrogenase 4 (HSD17B4), mRNA OS=Homo sapiens PE=2 SV=1	0	120.034	37	19	66	19	736	79.6	8.9	205.71	19	cell differentiation;metabolic process	membrane;mitochondrion;organelle lumen	catalytic activity;protein binding	Pf00106, Pf01575, Pf02036, Pf08659, Pf13452, Pf13561, Pf14864	3295	HSD17B4	5	Steroid Biosynthesis		Metabolic pathways; Primary bile acid biosynthesis; Peroxisome		4	0	1.138	0.538846	52.1	105.2	94.8	12.2	8.99	High	High	High	High	High	High	1
B4DM78	cDNA FLJ58199, highly similar to Fragile X mental retardation syndrome-related protein 1 OS=Homo sapiens PE=2 SV=1	0	119.995	52	20	71	1	565	63	6.77	178.68	20	cell death;cell differentiation;regulation of biological process	cytoplasm;cytosol;membrane	protein binding;RNA binding	Pf00013, Pf12235, Pf13014	8087	FXR1	3					0	0	0.684	0.691842	31.82	94.8	105.2	32.85	76.49	Peak Found	Peak Found	High	Peak Found	Not Found	High	1
Q15366	Poly(rC)-binding protein 2 OS=Homo sapiens GN=PCBP2 PE=1 SV=1	0	119.825	76	16	99	9	365	38.6	6.79	297.87	16	defense response;metabolic process;regulation of biological process;response to stimulus	cytoplasm;cytosol;membrane;nucleus	DNA binding;protein binding;RNA binding	Pf00013, Pf13014	5094	PCBP2	12	mRNA Processing	ENSG00000197111.15		Negative regulators of DDX58/IFIH1 signaling; mRNA Splicing - Major Pathway	9	3	1.114	0.598937	57.55	108.6	91.4	7.76	23.74	High	High	High	High	High	High	1	Acetyl [N-Term]
A0A024RDG1	Vesicle docking protein p115, isoform CRA_a OS=Homo sapiens GN=VDP PE=4 SV=1	0	119.65	30	19	70	19	962	107.8	4.91	197.68	19	cell organization and biogenesis;metabolic process;transport	cytoplasm;cytosol;endoplasmic reticulum;Golgi;membrane	protein binding;RNA binding;transporter activity	Pf02403, Pf04111, Pf04869, Pf04871, Pf13166, Pf13514	8615	USO1	4		ENSG00000138768.14		COPII (Coat Protein 2) Mediated Vesicle Transport; COPI-mediated anterograde transport; Golgi Cisternae Pericentriolar Stack Reorganization	14	0	0.955	0.978483	42.17	100.6	99.4	3.57	12.77	High	High	High	High	High	High	1
V9HW90	Epididymis luminal protein 75 OS=Homo sapiens GN=HEL-75 PE=2 SV=1	0	119.609	66	18	71	18	522	56.2	8.5	246.29	18	cellular homeostasis;metabolic process;regulation of biological process;response to stimulus	cytoplasm;cytosol;mitochondrion;organelle lumen	antioxidant activity;catalytic activity;nucleotide binding	Pf00070, Pf02852, Pf07992, Pf13738	2936	GSR	8	Glutathione metabolism; Selenium Micronutrient Network; NRF2 pathway; Amino Acid metabolism; One carbon metabolism and related pathways; Oxidative Stress; Sulfation Biotransformation Reaction; Metapathway biotransformation	ENSG00000104687.12	Glutathione metabolism; Thyroid hormone synthesis	Detoxification of Reactive Oxygen Species	13	0	1.029	0.927858	39.94	105.8	94.2	8.95	12.69	High	High	High	High	High	High	1
A0A024R718	Pre-B-cell colony enhancing factor 1, isoform CRA_a OS=Homo sapiens GN=PBEF1 PE=4 SV=1	0	119.486	49	20	84	20	491	55.5	7.15	184.43	20	cell communication;metabolic process;regulation of biological process;response to stimulus	cytoplasm;cytosol;extracellular;nucleus	catalytic activity;protein binding	Pf04095	10135	NAMPT	7	Adipogenesis; NAD metabolism, sirtuins and aging; NAD+ metabolism; NAD+ biosynthetic pathways	ENSG00000105835.11	NOD-like receptor signaling pathway; Metabolic pathways; Nicotinate and nicotinamide metabolism	BMAL1:CLOCK,NPAS2 activates circadian gene expression; Nicotinamide salvaging	14	0	1.226	0.15104	45.44	104.4	95.6	12.68	16.97	High	High	High	High	High	High	1
Q92621	Nuclear pore complex protein Nup205 OS=Homo sapiens GN=NUP205 PE=1 SV=3	0	119.334	17	30	71	30	2012	227.8	6.19	131.9	30	cell organization and biogenesis;metabolic process;regulation of biological process;transport	membrane;nucleus	protein binding;structural molecule activity	Pf11894	23165	NUP205	7		ENSG00000155561.14	RNA transport	Rev-mediated nuclear export of HIV RNA; ISG15 antiviral mechanism; NEP/NS2 Interacts with the Cellular Export Machinery; tRNA processing in the nucleus; Transcriptional regulation by small RNAs; Nuclear Pore Complex (NPC) Disassembly; Regulation of Glucokinase by Glucokinase Regulatory Protein; Vpr-mediated nuclear import of PICs; Regulation of HSF1-mediated heat shock response; snRNP Assembly; S…	64	0	0.897	0.809414	36.56	87.7	112.3	12.81	14.94	High	High	High	High	High	High	1
Q15293	Reticulocalbin-1 OS=Homo sapiens GN=RCN1 PE=1 SV=1	0	119.306	60	18	74	18	331	38.9	5	203.42	18	metabolic process	endoplasmic reticulum;organelle lumen	metal ion binding;protein binding	Pf13499	5954	RCN1	11		ENSG00000049449.8		Post-translational protein phosphorylation; Regulation of Insulin-like Growth Factor (IGF) transport and uptake by Insulin-like Growth Factor Binding Proteins (IGFBPs)	4	0	1.084	0.756147	59.38	109.4	90.6	7.77	17.56	High	High	High	High	High	High	1
Q8WUM4	Programmed cell death 6-interacting protein OS=Homo sapiens GN=PDCD6IP PE=1 SV=1	0	119.159	37	24	64	24	868	96	6.52	124.65	24	cell death;cell division;cell organization and biogenesis;regulation of biological process;transport	cytoplasm;cytoskeleton;cytosol;extracellular;membrane	protein binding	Pf03097, Pf08391, Pf13949	10015	PDCD6IP	3		ENSG00000170248.13	Endocytosis	Budding and maturation of HIV virion; Uptake and function of anthrax toxins	9	0	0.984	0.985098	34.67	98	102	11.84	10.85	High	High	High	High	High	High	1
Q59FD4	Hexokinase 1 isoform HKI variant (Fragment) OS=Homo sapiens PE=2 SV=1	0	118.841	35	26	68	24	949	105.7	6.84	154.89	26	cellular homeostasis;metabolic process;regulation of biological process	cytosol;membrane;mitochondrion	catalytic activity;nucleotide binding;protein binding	Pf00349, Pf03727	3098	HK1	10	Cori Cycle; Photodynamic therapy-induced HIF-1 survival signaling; Glycolysis and Gluconeogenesis		Fructose and mannose metabolism; Galactose metabolism; Glycolysis / Gluconeogenesis; Insulin signaling pathway; Type II diabetes mellitus; Carbohydrate digestion and absorption; HIF-1 signaling pathway; Neomycin, kanamycin and gentamicin biosynthesis; Amino sugar and nucleotide sugar metabolism; Central carbon metabolism in cancer; Starch and sucrose metabolism; Metabolic pathways; Carbon metabol…		16	2	1.164	0.364589	52.47	103.8	96.2	22.72	21.29	High	High	High	High	High	High	1
Q59EF6	Calpain 2, large [catalytic] subunit variant (Fragment) OS=Homo sapiens PE=2 SV=1	0	118.818	33	17	61	17	729	83.1	5.06	155.12	17	cell organization and biogenesis;metabolic process;regulation of biological process;response to stimulus	chromosome;cytoplasm;cytoskeleton;cytosol;endoplasmic reticulum;Golgi;membrane;nucleus;vacuole	catalytic activity;metal ion binding;protein binding	Pf00648, Pf01067, Pf13833	824	CAPN2	1	Integrin-mediated Cell Adhesion; VEGFA-VEGFR2 Signaling Pathway		Protein processing in endoplasmic reticulum; Apoptosis; Focal adhesion; Alzheimer's disease		6	0	1.021	0.945663	43.2	101.8	98.2	5.78	12.4	High	High	High	High	High	High	1
A0A087X2D8	C-Jun-amino-terminal kinase-interacting protein 4 OS=Homo sapiens GN=SPAG9 PE=1 SV=1	0	118.773	26	23	49	1	1312	145.1	5.17	116.56	23		cytosol	protein binding	Pf09744			17		ENSG00000008294.20			0	0	0.807	0.799512	11.36	89.3	110.7	2.03	29.61	Peak Found	Peak Found	Peak Found	Peak Found	Peak Found	High	1
Q9UHX1	Poly(U)-binding-splicing factor PUF60 OS=Homo sapiens GN=PUF60 PE=1 SV=1	0	118.67	46	21	70	8	559	59.8	5.29	177.21	21	cell death;cellular homeostasis;metabolic process;regulation of biological process	nucleus	catalytic activity;DNA binding;protein binding;RNA binding	Pf00076, Pf13893, Pf14259	22827	PUF60	8; CHR_HSCHR8_3_CTG7		ENSG00000274081.4; ENSG00000179950.13	Spliceosome	mRNA Splicing - Major Pathway	5	12	1.033	0.897015	49.09	101.7	98.3	7.42	9.02	High	High	High	High	High	High	1
B4DPV7	cDNA FLJ54534, highly similar to Homo sapiens cysteinyl-tRNA synthetase (CARS), transcript variant 3, mRNA OS=Homo sapiens PE=2 SV=1	0	118.629	39	25	76	25	809	92	7.08	169.09	25	metabolic process	cytoplasm;cytosol	catalytic activity;metal ion binding;nucleotide binding;protein binding;RNA binding	Pf01406, Pf09334	833	CARS	11					0	0	0.884	0.756147	37.93	92.3	107.7	19.57	10.31	High	High	High	High	High	High	1
P31150	Rab GDP dissociation inhibitor alpha OS=Homo sapiens GN=GDI1 PE=1 SV=2	0	118.57	59	22	72	14	447	50.6	5.14	182.4	22	metabolic process;regulation of biological process;response to stimulus;transport	cytoplasm;cytosol;Golgi	catalytic activity;enzyme regulator activity;protein binding	Pf00996	2664	GDI1	X	Integrated Breast Cancer Pathway	ENSG00000203879.11		RAB GEFs exchange GTP for GDP on RABs; Rho GTPase cycle	8	0	1.474	0.000989742	49.46	125.5	74.5	11.94	18.95	High	High	High	High	High	High	1
A8K916	cDNA FLJ78481, highly similar to Homo sapiens adaptor-related protein complex 2, beta 1 subunit, mRNA OS=Homo sapiens PE=2 SV=1	0	118.542	30	25	85	12	951	105.6	5.31	159.54	25	cell organization and biogenesis;cellular component movement;metabolic process;regulation of biological process;response to stimulus;transport	cytoplasm;cytosol;membrane	protein binding;transporter activity	Pf01602, Pf02883, Pf09066, Pf12717, Pf13646	163	AP2B1	17	EGF/EGFR Signaling Pathway				1	12	1.052	0.85466	55.64	107.4	92.6	10.19	11.43	High	High	High	High	High	High	1
B2R7T8	cDNA, FLJ93598, highly similar to Homo sapiens capping protein (actin filament) muscle Z-line, beta (CAPZB), mRNA OS=Homo sapiens PE=2 SV=1	0	118.503	49	16	92	16	272	30.6	6	241.65	16	cell organization and biogenesis;cellular component movement;coagulation;regulation of biological process;transport	cytoplasm;cytoskeleton;cytosol	protein binding	Pf01115	832	CAPZB	1					0	0	1.037	0.904133	52.36	105.4	94.6	4.73	7.16	High	High	High	High	High	High	1
Q15084	Protein disulfide-isomerase A6 OS=Homo sapiens GN=PDIA6 PE=1 SV=1	0	118.02	48	16	74	16	440	48.1	5.08	224.06	16	cellular homeostasis;metabolic process;regulation of biological process;response to stimulus;transport	cytosol;endoplasmic reticulum;membrane;organelle lumen	catalytic activity;protein binding	Pf00085, Pf13098, Pf13848, Pf13899, Pf13905	10130	PDIA6	2	Photodynamic therapy-induced unfolded protein response	ENSG00000143870.12	Protein processing in endoplasmic reticulum	Post-translational protein phosphorylation; Regulation of Insulin-like Growth Factor (IGF) transport and uptake by Insulin-like Growth Factor Binding Proteins (IGFBPs); XBP1(S) activates chaperone genes	9	0	0.948	0.936291	51.02	94.4	105.6	4.73	10.93	High	High	High	High	High	High	1
Q08J23	tRNA (cytosine(34)-C(5))-methyltransferase OS=Homo sapiens GN=NSUN2 PE=1 SV=2	0	117.862	34	21	60	21	767	86.4	6.77	153.63	21	cell division;metabolic process	cytoplasm;cytoskeleton;nucleus	catalytic activity;RNA binding	Pf01189, Pf13659	54888	NSUN2	5		ENSG00000037474.14		tRNA modification in the nucleus and cytosol	3	0	0.961	0.985148	48.44	96.9	103.1	9.97	7.45	High	High	High	High	High	High	1
Q9Y4J8	Dystrobrevin alpha OS=Homo sapiens GN=DTNA PE=1 SV=2	0	117.017	38	19	62	19	743	83.8	6.89	186.39	19	cell communication;metabolic process;regulation of biological process;response to stimulus	cytoplasm;membrane	metal ion binding;protein binding	Pf00569, Pf02403, Pf04111, Pf05400, Pf06637, Pf09068, Pf09069, Pf10174, Pf11932, Pf13874, Pf15376	1837	DTNA	18		ENSG00000134769.21			0	0	1.101	0.690791	51.34	103.8	96.2	9.23	23.85	High	High	High	High	High	High	1
P48634	Protein PRRC2A OS=Homo sapiens GN=PRRC2A PE=1 SV=3	0	116.941	20	26	51	26	2157	228.7	9.45	110.46	26	cell differentiation	cytoplasm;membrane;nucleus	protein binding;RNA binding	Pf07001	7916	PRRC2A	6		ENSG00000204469.12			0	0	0.881	0.788573	29.55	105.9	94.1	7.55	18.26	High	High	High	High	High	High	1
P62424	60S ribosomal protein L7a OS=Homo sapiens GN=RPL7A PE=1 SV=2	0	116.774	42	16	95	16	266	30	10.61	229.48	16	cell organization and biogenesis;metabolic process;transport	cytoplasm;cytosol;membrane;nucleus;ribosome	protein binding;RNA binding;structural molecule activity	Pf01248	6130	RPL7A	9; CHR_HG2030_PATCH	Cytoplasmic Ribosomal Proteins	ENSG00000280858.2; ENSG00000148303.16	Ribosome	Peptide chain elongation; Eukaryotic Translation Termination; Viral mRNA Translation; L13a-mediated translational silencing of Ceruloplasmin expression; Nonsense Mediated Decay (NMD) independent of the Exon Junction Complex (EJC); Selenocysteine synthesis; Nonsense Mediated Decay (NMD) enhanced by the Exon Junction Complex (EJC); GTP hydrolysis and joining of the 60S ribosomal subunit; Major path…	34	0	0.965	0.969566	44.36	102.4	97.6	5.77	25.42	High	High	High	High	High	High	1
Q32Q12	Nucleoside diphosphate kinase OS=Homo sapiens GN=NME1-NME2 PE=2 SV=1	0	116.664	64	14	107	3	292	32.6	8.48	256.5	14	metabolic process	cytosol	catalytic activity;nucleotide binding	Pf00334	654364	NME1-NME2	17		ENSG00000011052.21			0	14	1.047	0.873759	61.48	99.9	100.1	4.13	7.78	High	High	Peak Found	High	High	High	1
Q15691	Microtubule-associated protein RP/EB family member 1 OS=Homo sapiens GN=MAPRE1 PE=1 SV=3	0	116.486	55	13	80	12	268	30	5.14	239.97	13	cell division;cell organization and biogenesis;cell proliferation;regulation of biological process	cytoplasm;cytoskeleton;cytosol;Golgi	protein binding;RNA binding	Pf00307, Pf03271	22919	MAPRE1	20	Regulation of Microtubule Cytoskeleton	ENSG00000101367.8		Regulation of PLK1 Activity at G2/M Transition; AURKA Activation by TPX2; Anchoring of the basal body to the plasma membrane; Recruitment of NuMA to mitotic centrosomes; Recruitment of mitotic centrosome proteins and complexes; Loss of Nlp from mitotic centrosomes; Amplification of signal from unattached kinetochores via a MAD2 inhibitory signal; Separation of Sister Chromatids; Resolution of Sis…	30	1	0.999	0.978516	53.42	94.9	105.1	15.56	20.01	High	High	High	High	High	High	1
P62195	26S protease regulatory subunit 8 OS=Homo sapiens GN=PSMC5 PE=1 SV=1	0	116.319	55	19	75	17	406	45.6	7.55	200.99	19	metabolic process;regulation of biological process;response to stimulus;transport	cytoplasm;cytosol;membrane;nucleus;proteasome	catalytic activity;nucleotide binding;protein binding;RNA binding	Pf00004, Pf00910, Pf01057, Pf01078, Pf05496, Pf06068, Pf06414, Pf07724, Pf07726, Pf07728, Pf13191, Pf13207, Pf13401	5705	PSMC5	17	Proteasome Degradation; Parkin-Ubiquitin Proteasomal System pathway	ENSG00000087191.12	Epstein-Barr virus infection; Proteasome	Regulation of RAS by GAPs; CDT1 association with the CDC6:ORC:origin complex; Downstream TCR signaling; UCH proteinases; NIK-->noncanonical NF-kB signaling; Hh mutants that don't undergo autocatalytic processing are degraded by ERAD; SCF-beta-TrCP mediated degradation of Emi1; Cross-presentation of soluble exogenous antigens (endosomes); Separation of Sister Chromatids; Vpu mediated degradation o…	152	0	0.862	0.592072	45.57	97.8	102.2	13.24	8.39	High	High	High	High	High	High	1
O76021	Ribosomal L1 domain-containing protein 1 OS=Homo sapiens GN=RSL1D1 PE=1 SV=3	0	115.562	42	25	72	25	490	54.9	10.13	137.68	25	cell differentiation;metabolic process;regulation of biological process	membrane;nucleus	protein binding;RNA binding	Pf06030, Pf11797	26156	RSL1D1	16	Senescence and Autophagy in Cancer	ENSG00000171490.12			1	0	0.855	0.477686	38	90.1	109.9	14.57	8.2	High	High	High	High	High	High	1
Q9H1E3	Nuclear ubiquitous casein and cyclin-dependent kinase substrate 1 OS=Homo sapiens GN=NUCKS1 PE=1 SV=1	0	115.322	44	11	46	11	243	27.3	5.08	136.84	11	cell organization and biogenesis;cellular homeostasis;metabolic process;regulation of biological process;response to stimulus	chromosome;cytoplasm;nucleus	DNA binding;protein binding;RNA binding		64710	NUCKS1	1		ENSG00000069275.12			0	0	1.005	0.973354	79.75	111.9	88.1	50.58	49.35	High	High	High	High	High	High	1
P62805	Histone H4 OS=Homo sapiens GN=HIST1H4A PE=1 SV=2	0	115.234	58	12	216	12	103	11.4	11.36	452.47	12	cell organization and biogenesis;metabolic process;regulation of biological process;response to stimulus	chromosome;extracellular;membrane;nucleus	DNA binding;protein binding;RNA binding	Pf00125, Pf02969, Pf15630	8359; 8361; 8360; 8363; 8370; 554313; 8365; 8364; 121504; 8367; 8294; 8366; 8362; 8368	HIST1H4A; HIST1H4F; HIST1H4D; HIST1H4J; HIST2H4A; HIST2H4B; HIST1H4H; HIST1H4C; HIST4H4; HIST1H4E; HIST1H4I; HIST1H4B; HIST1H4K; HIST1H4L	6; 1; 12	Gastric Cancer Network 1; Histone Modifications; Type II interferon signaling (IFNG)	ENSG00000197061.4; ENSG00000275126.1; ENSG00000273542.1; ENSG00000197238.4; ENSG00000197837.3; ENSG00000276966.2; ENSG00000158406.4; ENSG00000270882.2; ENSG00000274618.1; ENSG00000278637.1; ENSG00000277157.1; ENSG00000278705.1; ENSG00000270276.2; ENSG00000276180.1	Viral carcinogenesis; Systemic lupus erythematosus; Alcoholism	SIRT1 negatively regulates rRNA expression; RMTs methylate histone arginines; Nonhomologous End-Joining (NHEJ); Activation of anterior HOX genes in hindbrain development during early embryogenesis; NoRC negatively regulates rRNA expression; Meiotic synapsis; Transcriptional regulation by small RNAs; Meiotic recombination; PRC2 methylates histones and DNA; Recruitment and ATM-mediated phosphorylat…	82	0	1.156	0.399323	58.6	121.8	78.2	15.88	49.91	High	High	High	High	High	High	1
P49419	Alpha-aminoadipic semialdehyde dehydrogenase OS=Homo sapiens GN=ALDH7A1 PE=1 SV=5	0	115.208	51	18	67	18	539	58.5	7.99	204.12	18	metabolic process	cytoplasm;cytosol;mitochondrion;nucleus;organelle lumen	catalytic activity;protein binding	Pf00171	501	ALDH7A1	5	Amino Acid metabolism	ENSG00000164904.17	Lysine degradation; Biosynthesis of amino acids; beta-Alanine metabolism; Lysine biosynthesis; Arginine and proline metabolism; Glycerolipid metabolism; Glycine, serine and threonine metabolism; Metabolic pathways; Ascorbate and aldarate metabolism; Glycolysis / Gluconeogenesis; Fatty acid degradation; Pyruvate metabolism; Valine, leucine and isoleucine degradation; Histidine metabolism; Tryptoph…	Lysine catabolism; Choline catabolism	21	0	0.97	0.980651	47.14	89	111	21.92	26.29	High	High	High	High	High	High	1
Q86UY0	Protein BLOC1S5-TXNDC5 OS=Homo sapiens GN=TXNDC5 PE=2 SV=1	0	115.025	55	18	82	18	360	40.3	5.83	241.93	18	cellular homeostasis;regulation of biological process		catalytic activity;protein binding	Pf00085, Pf13098, Pf13905	100526836	BLOC1S5-TXNDC5	6					0	0	0.809	0.216382	33.8	90.9	109.1	19.78	19.59	High	High	High	High	High	High	1
Q9BSJ8	Extended synaptotagmin-1 OS=Homo sapiens GN=ESYT1 PE=1 SV=1	0	114.975	31	22	58	22	1104	122.8	5.83	171.71	22	metabolic process;transport	endoplasmic reticulum;membrane	metal ion binding;protein binding	Pf00168	23344	ESYT1	12		ENSG00000139641.12		Glycosphingolipid metabolism	4	0	0.963	0.983413	46.23	97.4	102.6	27.41	39.69	High	High	High	High	High	High	1
P63241	Eukaryotic translation initiation factor 5A-1 OS=Homo sapiens GN=EIF5A PE=1 SV=2	0	114.743	52	12	86	12	154	16.8	5.24	220.71	12	cell death;cellular homeostasis;metabolic process;regulation of biological process;response to stimulus;transport	cytoplasm;cytosol;endoplasmic reticulum;membrane;nucleus	protein binding;RNA binding	Pf01287	1984	EIF5A	17	Translation Factors; eIF5A regulation in response to inhibition of the nuclear export system	ENSG00000132507.17		Hypusine synthesis from eIF5A-lysine	6	0	0.867	0.553964	51.74	89.3	110.7	12.24	14.16	High	High	High	High	High	High	1
A8K6X3	cDNA FLJ78679, highly similar to Homo sapiens DEAD (Asp-Glu-Ala-Asp) box polypeptide 46 (DDX46), mRNA OS=Homo sapiens PE=2 SV=1	0	114.711	32	25	63	25	1032	117.4	9.29	152.1	25	metabolic process;regulation of biological process	cytoplasm;membrane;nucleus	catalytic activity;nucleotide binding;RNA binding	Pf00270, Pf00271	9879	DDX46	5					0	0	0.908	0.835077	45.03	91.1	108.9	8.81	16.19	High	High	High	High	High	High	1
Q14444	Caprin-1 OS=Homo sapiens GN=CAPRIN1 PE=1 SV=2	0	114.449	30	13	49	13	709	78.3	5.25	165.02	13	cell differentiation;regulation of biological process	cytoplasm;cytosol;membrane	protein binding;RNA binding	Pf12287	4076	CAPRIN1	11		ENSG00000135387.20			0	0	1.034	0.890557	48.99	103.3	96.7	16.04	17.14	High	High	High	High	High	High	1
Q14669	E3 ubiquitin-protein ligase TRIP12 OS=Homo sapiens GN=TRIP12 PE=1 SV=1	0	114.383	18	24	56	18	1992	220.3	8.48	129.62	24	metabolic process;regulation of biological process;response to stimulus	cytoplasm;cytosol;nucleus	catalytic activity;protein binding	Pf00632, Pf02825	9320	TRIP12	2		ENSG00000153827.13	Ubiquitin mediated proteolysis	Antigen processing: Ubiquitination & Proteasome degradation	5	6	0.904	0.853138	40.69	93.2	106.8	10.17	25.04	High	High	High	High	High	High	1
P35221	Catenin alpha-1 OS=Homo sapiens GN=CTNNA1 PE=1 SV=1	0	114.08	38	25	63	25	906	100	6.29	183.18	25	cell organization and biogenesis;regulation of biological process;response to stimulus	cytoplasm;cytoskeleton;cytosol;Golgi;membrane	protein binding;RNA binding;structural molecule activity	Pf01044	1495	CTNNA1	5	Arrhythmogenic Right Ventricular Cardiomyopathy; Apoptosis-related network due to altered Notch3 in ovarian cancer; VEGFA-VEGFR2 Signaling Pathway; White fat cell differentiation	ENSG00000044115.20	Leukocyte transendothelial migration; Tight junction; Pathways in cancer; Hippo signaling pathway; Arrhythmogenic right ventricular cardiomyopathy (ARVC); Bacterial invasion of epithelial cells; Adherens junction; Endometrial cancer	Adherens junctions interactions; CDO in myogenesis; VEGFR2 mediated vascular permeability; RHO GTPases activate IQGAPs	27	0	0.991	0.983413	46.57	92.1	107.9	16.8	14.77	High	High	High	High	High	High	1
P26641	Elongation factor 1-gamma OS=Homo sapiens GN=EEF1G PE=1 SV=3	0	114.066	33	16	86	14	437	50.1	6.67	186.7	16	metabolic process;response to stimulus	cytoplasm;cytosol;endoplasmic reticulum;membrane;nucleus	catalytic activity;protein binding;RNA binding	Pf00043, Pf00647, Pf02798, Pf13409, Pf13410, Pf13417, Pf14497	1937	EEF1G	11	Translation Factors	ENSG00000254772.9	Legionellosis	Eukaryotic Translation Elongation	5	2	1.055	0.843392	67.23	100.8	99.2	17.29	24.83	High	High	High	High	High	High	1
D3DPU2	Adenylyl cyclase-associated protein OS=Homo sapiens GN=CAP1 PE=3 SV=1	0	114.062	50	18	90	18	475	51.6	8.02	220.51	18	cell organization and biogenesis;cellular component movement;regulation of biological process;response to stimulus;transport	cytoskeleton;extracellular;membrane;organelle lumen	protein binding	Pf01213, Pf07986, Pf08603	10487	CAP1	1	Angiopoietin Like Protein 8 Regulatory Pathway; Insulin Signaling				2	0	1.07	0.797587	39.99	105.7	94.3	12.23	15.9	High	High	High	High	High	High	1
Q9NTK5	Obg-like ATPase 1 OS=Homo sapiens GN=OLA1 PE=1 SV=2	0	114.044	57	16	64	16	396	44.7	7.81	133.68	16	metabolic process;transport	cytoplasm;cytosol;extracellular;membrane;nucleus;organelle lumen	catalytic activity;metal ion binding;nucleotide binding;protein binding	Pf01926, Pf02421, Pf06071	29789	OLA1	2		ENSG00000138430.15		Platelet degranulation	4	0	0.918	0.835077	33.9	100.2	99.8	6.58	9.89	High	High	High	High	High	High	1
Q93009	Ubiquitin carboxyl-terminal hydrolase 7 OS=Homo sapiens GN=USP7 PE=1 SV=2	0	113.734	27	23	54	23	1102	128.2	5.55	147.5	23	cell organization and biogenesis;development;metabolic process;regulation of biological process;response to stimulus	chromosome;cytoplasm;cytosol;nucleus	catalytic activity;protein binding	Pf00443, Pf00917, Pf12436, Pf13423, Pf14533	7874	USP7	16	Regulation of toll-like receptor signaling pathway	ENSG00000187555.14	Epstein-Barr virus infection; Viral carcinogenesis; Herpes simplex infection; FoxO signaling pathway	Synthesis of active ubiquitin: roles of E1 and E2 enzymes; Ub-specific processing proteases; Gap-filling DNA repair synthesis and ligation in TC-NER; Regulation of TP53 Degradation; Dual incision in TC-NER; Formation of TC-NER Pre-Incision Complex; Regulation of PTEN localization	29	0	0.842	0.562679	31.78	78	122	19.01	20.01	High	High	High	High	High	High	1	Acetyl [N-Term]
Q9BUJ2	Heterogeneous nuclear ribonucleoprotein U-like protein 1 OS=Homo sapiens GN=HNRNPUL1 PE=1 SV=2	0	113.622	33	23	71	22	856	95.7	6.92	180.38	23	metabolic process;regulation of biological process;response to stimulus	nucleus	protein binding;RNA binding	Pf00622, Pf02037, Pf13671	11100	HNRNPUL1	19		ENSG00000105323.16	Influenza A	mRNA Splicing - Major Pathway	5	0	1.079	0.778923	52.33	98	102	7.23	14.81	High	High	High	High	High	High	1
Q15019	Septin-2 OS=Homo sapiens GN=SEPT2 PE=1 SV=1	0	113.41	55	13	72	13	361	41.5	6.6	263.28	13	cell differentiation;cell division;cell organization and biogenesis;regulation of biological process;response to stimulus	chromosome;cytoplasm;cytoskeleton;cytosol;membrane;nucleus	nucleotide binding;protein binding	Pf00071, Pf00735, Pf01926	4735	SEPT2	2		ENSG00000168385.17	Bacterial invasion of epithelial cells	Anchoring of the basal body to the plasma membrane	4	0	1.052	0.855532	58.54	96.6	103.4	6.27	4.13	High	High	High	High	High	High	1
O60271	C-Jun-amino-terminal kinase-interacting protein 4 OS=Homo sapiens GN=SPAG9 PE=1 SV=4	0	113.367	25	23	49	1	1321	146.1	5.15	112.28	23	cell differentiation;cell organization and biogenesis;regulation of biological process;transport	cytoplasm;cytosol	protein binding;structural molecule activity	Pf09744	9043	SPAG9	17		ENSG00000008294.20		CDO in myogenesis	3	21	0.996	0.97106	39.12	106	94	4.09	10.88	Not Found	Not Found	Not Found	High	Peak Found	Not Found	1
G3V4C1	Heterogeneous nuclear ribonucleoproteins C1/C2 OS=Homo sapiens GN=HNRNPC PE=1 SV=1	0	113.17	52	19	146	1	292	32.2	5.08	315.32	19			RNA binding	Pf00076, Pf13893, Pf14259			14		ENSG00000092199.17			0	19	0.876	0.613585	49.84	95.4	104.6	6.33	5.27	High	High	High	High	High	High	1
Q53GL5	Isocitrate dehydrogenase 2 (NADP+), mitochondrial variant (Fragment) OS=Homo sapiens PE=2 SV=1	0	112.901	49	21	92	20	452	50.9	8.48	185.73	21	cell organization and biogenesis;metabolic process;regulation of biological process	cytosol;membrane;mitochondrion;organelle lumen	catalytic activity;metal ion binding;nucleotide binding	Pf00180	3418	IDH2	15	TCA Cycle				1	1	0.955	0.95779	50.06	97.9	102.1	15.17	18.62	High	High	High	High	High	High	1
Q9H4A4	Aminopeptidase B OS=Homo sapiens GN=RNPEP PE=1 SV=2	0	112.869	42	20	68	20	650	72.5	5.74	182.99	20	metabolic process	extracellular;membrane	catalytic activity;metal ion binding	Pf01433, Pf09127, Pf13485	6051	RNPEP	1		ENSG00000176393.10			0	0	1.045	0.865259	42.05	95.9	104.1	9.75	18.47	High	High	High	High	High	High	1
P26196	Probable ATP-dependent RNA helicase DDX6 OS=Homo sapiens GN=DDX6 PE=1 SV=2	0	112.784	43	16	56	16	483	54.4	8.66	163.36	16	cell organization and biogenesis;metabolic process;regulation of biological process	cytoplasm;cytosol;membrane;mitochondrion;nucleus	catalytic activity;nucleotide binding;protein binding;RNA binding	Pf00270, Pf00271, Pf14617	1656	DDX6	11		ENSG00000110367.11	RNA degradation	mRNA decay by 5' to 3' exoribonuclease	4	0	0.942	0.968848	52.92	98.4	101.6	9.27	0.96	High	High	High	High	High	High	1
P50570	Dynamin-2 OS=Homo sapiens GN=DNM2 PE=1 SV=2	0	112.767	33	21	58	6	870	98	7.44	150.31	21	cell organization and biogenesis;metabolic process;regulation of biological process;response to stimulus;transport	cytoplasm;cytoskeleton;cytosol;endosome;Golgi;membrane;nucleus	catalytic activity;nucleotide binding;protein binding	Pf00169, Pf00350, Pf01031, Pf02212	1785	DNM2	19	Synaptic Vesicle Pathway	ENSG00000079805.16	Fc gamma R-mediated phagocytosis; Endocrine and other factor-regulated calcium reabsorption; Endocytosis; Synaptic vesicle cycle; Bacterial invasion of epithelial cells; Phospholipase D signaling pathway	Formation of annular gap junctions; Toll Like Receptor 4 (TLR4) Cascade; Clathrin-mediated endocytosis; NOSTRIN mediated eNOS trafficking; Golgi Associated Vesicle Biogenesis; Recycling pathway of L1; Lysosome Vesicle Biogenesis; Retrograde neurotrophin signalling; MHC class II antigen presentation	37	15	1.007	0.973132	62.64	104.3	95.7	18.61	9.74	High	High	High	High	High	High	1
A0A024R4X0	NADH-cytochrome b5 reductase OS=Homo sapiens GN=CYB5R3 PE=3 SV=1	0	112.422	75	14	55	14	291	33.2	7.58	168.54	14	metabolic process;transport	cytoplasm;endoplasmic reticulum;extracellular;membrane;mitochondrion;organelle lumen	catalytic activity;nucleotide binding;protein binding	Pf00175, Pf00970, Pf08030	1727	CYB5R3	22					0	0	1.096	0.720877	68.25	104.3	95.7	5.37	27.49	High	High	High	High	High	High	1
A0A087WZH7	Myristoylated alanine-rich C-kinase substrate OS=Homo sapiens GN=MARCKS PE=1 SV=1	0	112.344	53	12	78	11	330	31.6	4.72	299.2	12			protein binding									0	1	0.944	0.921794	47.85	95.8	104.2	30.85	39.08	High	High	High	High	High	High	1
A0MNP2	CDW11/WDR57 OS=Homo sapiens GN=WDR57 PE=2 SV=1	0	112.341	55	15	54	15	357	39.3	8.1	186.04	15	cell organization and biogenesis;metabolic process	cytosol;nucleus;spliceosomal complex	protein binding;RNA binding	Pf00400	9410	SNRNP40	1	mRNA Processing	ENSG00000060688.12	Spliceosome	mRNA Splicing - Major Pathway; mRNA Splicing - Minor Pathway	7	0	0.904	0.855532	35.84	90.5	109.5	18.41	4.61	High	High	High	High	High	High	1
V9HWC7	Epididymis secretory sperm binding protein Li 128m OS=Homo sapiens GN=HEL-S-128m PE=2 SV=1	0	112.321	67	15	90	15	224	25	6.38	213.43	15	cellular homeostasis;metabolic process;regulation of biological process;response to stimulus;transport	cytoplasm;cytosol;extracellular;membrane;nucleus;organelle lumen;vacuole	antioxidant activity;catalytic activity;protein binding	Pf00578, Pf08534, Pf10417	9588	PRDX6	1	NRF2 pathway	ENSG00000117592.8	Metabolic pathways	Neutrophil degranulation; Detoxification of Reactive Oxygen Species	8	0	0.84	0.385688	49.84	81.5	118.5	3.87	18.52	High	High	High	High	High	High	1
J3KN67	Tropomyosin alpha-3 chain OS=Homo sapiens GN=TPM3 PE=1 SV=1	0	112.302	56	23	117	1	285	33.2	4.77	186.99	23	cell organization and biogenesis;cellular component movement	cytoskeleton;cytosol	protein binding;structural molecule activity	Pf00261, Pf12718	7170	TPM3	1	Striated Muscle Contraction	ENSG00000143549.19			1	1	0.843	0.789866	51.58	111.3	88.7	81.49	89.73	High	High	Peak Found	High	High	Peak Found	1
P08133	Annexin A6 OS=Homo sapiens GN=ANXA6 PE=1 SV=3	0	112.247	44	23	68	9	673	75.8	5.6	147.64	23	cell organization and biogenesis;cellular homeostasis;regulation of biological process;response to stimulus;transport	cytoplasm;membrane;mitochondrion	metal ion binding;nucleotide binding;protein binding;transporter activity	Pf00191	309	ANXA6	5	Calcium Regulation in the Cardiac Cell; Prostaglandin Synthesis and Regulation	ENSG00000197043.13		Smooth Muscle Contraction	4	13	0.956	0.973354	44.43	97.3	102.7	9.33	14.62	High	High	High	High	High	High	1
Q8N163	Cell cycle and apoptosis regulator protein 2 OS=Homo sapiens GN=CCAR2 PE=1 SV=2	0	112.235	36	23	84	23	923	102.8	5.22	214.88	23	cell death;cell organization and biogenesis;metabolic process;regulation of biological process;response to stimulus	cytoplasm;nucleus;organelle lumen;spliceosomal complex	enzyme regulator activity;protein binding;RNA binding	Pf14443, Pf14444	57805	CCAR2; KIAA1967	8		ENSG00000158941.16		Regulation of HSF1-mediated heat shock response	4	0	0.919	0.878884	37.21	98.6	101.4	11.22	11.45	High	High	High	High	High	High	1
P52209	6-phosphogluconate dehydrogenase, decarboxylating OS=Homo sapiens GN=PGD PE=1 SV=3	0	112.164	52	19	93	19	483	53.1	7.23	251.38	19	metabolic process	cytoplasm;cytosol;nucleus	catalytic activity	Pf00393, Pf03446	5226	PGD	1	Pentose Phosphate Pathway; NRF2 pathway	ENSG00000142657.20	Glutathione metabolism; Metabolic pathways; Pentose phosphate pathway; Carbon metabolism	Pentose phosphate pathway (hexose monophosphate shunt)	9	0	1.163	0.367826	64.11	107.7	92.3	4.53	5.63	High	High	High	High	High	High	1
A0A024R978	Chromosome 1 open reading frame 24, isoform CRA_a OS=Homo sapiens GN=C1orf24 PE=4 SV=1	0	112.14	25	17	64	17	928	103.1	4.78	165.73	17	regulation of biological process;response to stimulus	cytoplasm;cytosol;membrane	protein binding		116496	FAM129A	1		ENSG00000135842.16			0	0	1.525	0.000849186	49.74	120.3	79.7	4.35	15.75	High	High	High	High	High	High	1
Q9Y3I0	tRNA-splicing ligase RtcB homolog OS=Homo sapiens GN=RTCB PE=1 SV=1	0	111.891	39	16	63	16	505	55.2	7.23	149.92	16	metabolic process	cytoplasm;cytosol;membrane;nucleus	catalytic activity;metal ion binding;nucleotide binding;protein binding;RNA binding	Pf01139	51493	C22orf28; RTCB	22		ENSG00000100220.11		tRNA processing in the nucleus	3	0	0.894	0.795578	43.3	98.1	101.9	13.01	15.71	High	High	High	High	High	High	1
O60832	H/ACA ribonucleoprotein complex subunit 4 OS=Homo sapiens GN=DKC1 PE=1 SV=3	0	111.749	41	18	54	18	514	57.6	9.42	150.17	18	cell organization and biogenesis;cell proliferation;metabolic process;regulation of biological process	cytoplasm;nucleus	catalytic activity;protein binding;RNA binding	Pf01472, Pf01509, Pf08068	1736	DKC1	X		ENSG00000130826.17	Ribosome biogenesis in eukaryotes	rRNA modification in the nucleus and cytosol; Telomere Extension By Telomerase	10	0	1.04	0.891071	47.83	96.1	103.9	27.77	14.33	High	High	High	High	High	High	1
P23396	40S ribosomal protein S3 OS=Homo sapiens GN=RPS3 PE=1 SV=2	0	111.687	74	19	128	13	243	26.7	9.66	232.06	19	cell death;cell division;cell organization and biogenesis;metabolic process;regulation of biological process;response to stimulus;transport	cytoplasm;cytoskeleton;cytosol;endoplasmic reticulum;membrane;mitochondrion;nucleus;organelle lumen;ribosome	catalytic activity;DNA binding;protein binding;RNA binding;structural molecule activity	Pf00189, Pf07650	6188	RPS3	11	Cytoplasmic Ribosomal Proteins	ENSG00000149273.14	Ribosome	Peptide chain elongation; Eukaryotic Translation Termination; Viral mRNA Translation; Formation of the ternary complex, and subsequently, the 43S complex; L13a-mediated translational silencing of Ceruloplasmin expression; Selenocysteine synthesis; Nonsense Mediated Decay (NMD) independent of the Exon Junction Complex (EJC); Nonsense Mediated Decay (NMD) enhanced by the Exon Junction Complex (EJC)…	38	8	0.935	0.888532	41.62	101.1	98.9	8.91	0.72	High	High	High	High	High	High	1
D2CFK9	Nucleolar GTP-binding protein 1 OS=Homo sapiens GN=GTPBP4 PE=3 SV=1	0	111.617	40	18	64	18	634	73.9	9.5	141.62	18	cell differentiation;regulation of biological process;response to stimulus	cytoplasm;cytosol;Golgi;membrane;nucleus	catalytic activity;nucleotide binding;protein binding;RNA binding	Pf00009, Pf01926, Pf02421, Pf06858, Pf08155, Pf08477	23560	GTPBP4	10		ENSG00000107937.18	Ribosome biogenesis in eukaryotes		1	0	0.843	0.499064	31.96	87.4	112.6	5.14	13.24	High	High	High	High	High	High	1
A0A024RAR8	Type 1 tumor necrosis factor receptor shedding aminopeptidase regulator, isoform CRA_a OS=Homo sapiens GN=ARTS-1 PE=4 SV=1	0	111.454	28	22	59	22	941	107.1	6.34	139.02	22	cell communication;cell differentiation;metabolic process;regulation of biological process;response to stimulus	cytosol;endoplasmic reticulum;extracellular;membrane;organelle lumen	catalytic activity;metal ion binding;protein binding	Pf01433, Pf11838, Pf13485	51752	ERAP1	5					0	0	1.271	0.104603	55.53	112.5	87.5	18.18	30.33	High	High	High	High	High	High	1
A0A024RBC7	Calcium-transporting ATPase OS=Homo sapiens GN=ATP2B1 PE=3 SV=1	0	111.298	25	23	52	23	1220	134.6	5.91	146.03	23	cell communication;cellular homeostasis;response to stimulus;transport	membrane;nucleus	catalytic activity;metal ion binding;nucleotide binding;protein binding;transporter activity	Pf00122, Pf00689, Pf00690, Pf00702, Pf08282, Pf12424, Pf12710, Pf13246	490	ATP2B1	12	Calcium Regulation in the Cardiac Cell	ENSG00000070961.15	Mineral absorption; Endocrine and other factor-regulated calcium reabsorption; Salivary secretion; Adrenergic signaling in cardiomyocytes; cGMP-PKG signaling pathway; Calcium signaling pathway; cAMP signaling pathway; Pancreatic secretion		9	0	1.141	0.499064	50.37	113.6	86.4	14.87	10.63	High	High	High	High	High	High	1
Q53Z07	NPC-A-16 OS=Homo sapiens GN=RPL9 PE=2 SV=1	0	111.189	63	11	71	11	192	21.9	9.95	225.51	11	cell organization and biogenesis;metabolic process;transport	cytosol;membrane;nucleus;ribosome	protein binding;RNA binding;structural molecule activity	Pf00347	6133	RPL9	4	Cytoplasmic Ribosomal Proteins	ENSG00000163682.15	Ribosome	Peptide chain elongation; Eukaryotic Translation Termination; Viral mRNA Translation; L13a-mediated translational silencing of Ceruloplasmin expression; Nonsense Mediated Decay (NMD) independent of the Exon Junction Complex (EJC); Selenocysteine synthesis; Nonsense Mediated Decay (NMD) enhanced by the Exon Junction Complex (EJC); GTP hydrolysis and joining of the 60S ribosomal subunit; Major path…	34	0	1.098	0.684048	69.71	94.1	105.9	14.36	19.5	High	High	High	High	High	High	1
P17812	CTP synthase 1 OS=Homo sapiens GN=CTPS1 PE=1 SV=2	0	110.942	46	20	60	17	591	66.6	6.46	151.82	20	cell proliferation;metabolic process;response to stimulus	cytosol;membrane	catalytic activity;nucleotide binding;protein binding	Pf00117, Pf06418, Pf07722	1503	CTPS1	1		ENSG00000171793.13	Metabolic pathways; Pyrimidine metabolism	Interconversion of nucleotide di- and triphosphates	5	3	1.001	0.977358	49.92	103.3	96.7	6.98	10.37	High	High	High	High	High	High	1
Q12788	Transducin beta-like protein 3 OS=Homo sapiens GN=TBL3 PE=1 SV=2	0	110.779	36	18	63	18	808	89	6.9	172.56	18	metabolic process	nucleus	protein binding;RNA binding	Pf00400, Pf08625	10607	TBL3	16		ENSG00000183751.14	Ribosome biogenesis in eukaryotes	Major pathway of rRNA processing in the nucleolus and cytosol; rRNA modification in the nucleus and cytosol	6	0	0.893	0.835077	37.68	97.7	102.3	3.26	6.16	High	High	High	High	High	High	1
E9PKG1	Protein arginine N-methyltransferase 1 OS=Homo sapiens GN=PRMT1 PE=1 SV=1	0	110.677	70	18	74	18	325	37.7	6.15	177.51	18	metabolic process		catalytic activity	Pf05175, Pf06325, Pf08241, Pf12847, Pf13649, Pf13847			19		ENSG00000126457.21			0	0	0.958	0.961091	57.05	90.4	109.6	14.58	23.37	High	High	High	High	High	High	1
Q59HE3	Calpastatin isoform a variant (Fragment) OS=Homo sapiens PE=2 SV=1	0	110.585	35	19	53	3	784	84.2	5.35	130.94	19	regulation of biological process	cytosol;endoplasmic reticulum;membrane	enzyme regulator activity;protein binding;RNA binding	Pf00748	831	CAST	5					0	16	1.072	0.866876	50.98	106.7	93.3	24.72	10.97	High	Peak Found	High	High	Peak Found	Peak Found	1
Q15459	Splicing factor 3A subunit 1 OS=Homo sapiens GN=SF3A1 PE=1 SV=1	0	110.565	36	24	89	24	793	88.8	5.22	216.16	24	cell organization and biogenesis;metabolic process;regulation of biological process	nucleus;spliceosomal complex	protein binding;RNA binding	Pf00240, Pf01805, Pf12230, Pf14560	10291	SF3A1	22	mRNA Processing	ENSG00000099995.18	Spliceosome	mRNA Splicing - Major Pathway	6	0	0.9	0.788573	44.2	95.2	104.8	8.82	1.71	High	High	High	High	High	High	1
P63104	14-3-3 protein zeta/delta OS=Homo sapiens GN=YWHAZ PE=1 SV=1	0	109.893	65	17	113	12	245	27.7	4.79	284.22	17	cell organization and biogenesis;metabolic process;regulation of biological process;response to stimulus;transport	cytoplasm;cytosol;membrane;mitochondrion;nucleus	catalytic activity;protein binding;RNA binding	Pf00244	7534	YWHAZ	8	Cell Cycle; Prolactin Signaling Pathway; Pathogenic Escherichia coli infection; Myometrial Relaxation and Contraction Pathways; Calcium Regulation in the Cardiac Cell; Sudden Infant Death Syndrome (SIDS) Susceptibility Pathways	ENSG00000164924.17	Hippo signaling pathway; Pathogenic Escherichia coli infection; Cell cycle; Epstein-Barr virus infection; Viral carcinogenesis; Oocyte meiosis; Hepatitis B; PI3K-Akt signaling pathway	Chk1/Chk2(Cds1) mediated inactivation of Cyclin B:Cdk1 complex; Interleukin-3, 5 and GM-CSF signaling; KSRP (KHSRP) binds and destabilizes mRNA; Activation of BAD and translocation to mitochondria ; GP1b-IX-V activation signalling; Translocation of GLUT4 to the plasma membrane; Rap1 signalling; Deactivation of the beta-catenin transactivating complex; TP53 Regulates Metabolic Genes; RHO GTPases a…	51	0	1.018	0.95955	39.84	100.3	99.7	19.65	11.38	High	High	High	High	High	High	1	Acetyl [N-Term]
B4DZJ6	cDNA FLJ54706, highly similar to Ubiquitin-associated protein 2-like OS=Homo sapiens PE=2 SV=1	0	109.633	31	15	66	1	897	93.9	8.32	209.89	15	regulation of biological process	cytoplasm	protein binding;RNA binding	Pf12478	9898	UBAP2L	1					0	0	0.758	0.675559	17.19	82.7	117.3	14.23	24.59	High	Peak Found	Peak Found	High	High	High	1
O94973	AP-2 complex subunit alpha-2 OS=Homo sapiens GN=AP2A2 PE=1 SV=2	0	109.521	26	19	72	15	939	103.9	6.96	189.23	19	cell organization and biogenesis;cellular component movement;metabolic process;regulation of biological process;response to stimulus;transport	cytosol;membrane	protein binding;transporter activity	Pf01602, Pf02296, Pf02883, Pf13646	161	AP2A2	11	Synaptic Vesicle Pathway	ENSG00000183020.13	Synaptic vesicle cycle; Huntington's disease; Endocrine and other factor-regulated calcium reabsorption; Endocytosis	Cargo recognition for clathrin-mediated endocytosis; Nef Mediated CD8 Down-regulation; Nef Mediated CD4 Down-regulation; Recycling pathway of L1; LDL clearance; EPH-ephrin mediated repulsion of cells; Neutrophil degranulation; Retrograde neurotrophin signalling; VLDLR internalisation and degradation; WNT5A-dependent internalization of FZD2, FZD5 and ROR2; MHC class II antigen presentation; WNT5A-…	43	4	1.059	0.835077	51.77	104.8	95.2	32.22	42.76	High	High	High	High	High	High	1
O75367	Core histone macro-H2A.1 OS=Homo sapiens GN=H2AFY PE=1 SV=4	0	109.472	42	12	78	12	372	39.6	9.79	279.23	12	cell organization and biogenesis;regulation of biological process	chromosome;nucleus	DNA binding;enzyme regulator activity;protein binding	Pf00125, Pf01661	9555	H2AFY	5	H19 action Rb-E2F1 signaling and CDK-beta-catenin activity	ENSG00000113648.16	Systemic lupus erythematosus; Alcoholism		3	0	1.002	0.974889	52.78	98.8	101.2	3.32	12.3	High	High	High	High	High	High	1
P52292	Importin subunit alpha-1 OS=Homo sapiens GN=KPNA2 PE=1 SV=1	0	109.222	36	14	73	14	529	57.8	5.4	235.89	14	metabolic process;regulation of biological process;transport	cytoplasm;cytosol;membrane;nucleus	protein binding;RNA binding;transporter activity	Pf00514, Pf01749, Pf13513, Pf13646	3838	KPNA2	17		ENSG00000182481.8	Influenza A	ISG15 antiviral mechanism; NS1 Mediated Effects on Host Pathways; Sensing of DNA Double Strand Breaks	15	0	1.008	0.971973	68.05	106.5	93.5	8.53	5.46	High	High	High	High	High	High	1
O75694	Nuclear pore complex protein Nup155 OS=Homo sapiens GN=NUP155 PE=1 SV=1	0	109.217	24	21	46	21	1391	155.1	6.16	139.19	21	cell organization and biogenesis;metabolic process;regulation of biological process;transport	membrane;nucleus	protein binding;structural molecule activity;transporter activity	Pf03177, Pf08801	9631	NUP155	5		ENSG00000113569.15	RNA transport	Rev-mediated nuclear export of HIV RNA; ISG15 antiviral mechanism; NEP/NS2 Interacts with the Cellular Export Machinery; tRNA processing in the nucleus; Transcriptional regulation by small RNAs; Nuclear Pore Complex (NPC) Disassembly; Regulation of Glucokinase by Glucokinase Regulatory Protein; Vpr-mediated nuclear import of PICs; Regulation of HSF1-mediated heat shock response; snRNP Assembly; S…	64	0	0.829	0.533051	34.04	74.8	125.2	45.93	37.7	High	High	High	High	High	High	1
A7E2E1	SWI/SNF related, matrix associated, actin dependent regulator of chromatin, subfamily a, member 4 OS=Homo sapiens GN=SMARCA4 PE=2 SV=1	0	109.205	19	25	63	25	1647	184.5	7.88	144.47	25	cell organization and biogenesis;metabolic process;regulation of biological process;response to stimulus	membrane;nucleus	catalytic activity;DNA binding;nucleotide binding;protein binding	Pf00176, Pf00270, Pf00271, Pf00439, Pf07529, Pf07533, Pf08880, Pf11496, Pf14619	6597	SMARCA4	19	Preimplantation Embryo; Hematopoietic Stem Cell Gene Regulation by GABP alpha/beta Complex	ENSG00000127616.17		RUNX1 interacts with co-factors whose precise effect on RUNX1 targets is not known; RMTs methylate histone arginines; Formation of the beta-catenin:TCF transactivating complex; Interleukin-7 signaling	18	0	0.956	0.968848	51.55	92	108	10.91	7.38	High	High	High	High	High	High	1
P62136	Serine/threonine-protein phosphatase PP1-alpha catalytic subunit OS=Homo sapiens GN=PPP1CA PE=1 SV=1	0	108.906	62	16	70	5	330	37.5	6.33	170.98	16	cell division;metabolic process;regulation of biological process;response to stimulus	cytoplasm;cytosol;membrane;nucleus	catalytic activity;metal ion binding;protein binding	Pf00149	5499	PPP1CA	11	Nicotine Activity on Dopaminergic Neurons; Common Pathways Underlying Drug Addiction	ENSG00000172531.14	Focal adhesion; Hippo signaling pathway; Dopaminergic synapse; Alcoholism; mRNA surveillance pathway; Long-term potentiation; Amphetamine addiction; Platelet activation; Herpes simplex infection; Proteoglycans in cancer; Vascular smooth muscle contraction; cAMP signaling pathway; Adrenergic signaling in cardiomyocytes; Inflammatory mediator regulation of TRP channels; Oxytocin signaling pathway; …	Signaling by GPCR; Triglyceride catabolism; DARPP-32 events; Downregulation of TGF-beta receptor signaling; Circadian Clock	35	11	1.043	0.883864	41.09	105.1	94.9	6.11	4.07	High	High	High	High	High	High	1
Q5T9W8	Heat shock protein HSP 90-beta (Fragment) OS=Homo sapiens GN=HSP90AB1 PE=4 SV=1	0	108.655	53	13	198	1	168	19.1	5.06	740.07	13	cell organization and biogenesis;metabolic process;regulation of biological process;response to stimulus;transport	cell surface;cytoplasm;cytosol;extracellular;membrane;mitochondrion;nucleus;organelle lumen	enzyme regulator activity;nucleotide binding;protein binding;RNA binding	Pf00183	3326	HSP90AB1	6	NRF2 pathway; Focal Adhesion-PI3K-Akt-mTOR-signaling pathway				2	0	0.734	0.741802	61.12	84.7	115.3	91.74		Peak Found	Peak Found	High	Not Found	Not Found	Peak Found	1
O94776	Metastasis-associated protein MTA2 OS=Homo sapiens GN=MTA2 PE=1 SV=1	0	108.314	48	24	79	22	668	75	9.66	155.75	24	cell organization and biogenesis;metabolic process;regulation of biological process	membrane;nucleus	catalytic activity;DNA binding;metal ion binding;protein binding	Pf00249, Pf00320, Pf01426, Pf01448	9219	MTA2	11		ENSG00000149480.6		ERCC6 (CSB) and EHMT2 (G9a) positively regulate rRNA expression; Regulation of TP53 Activity through Acetylation; Regulation of PTEN gene transcription; HDACs deacetylate histones; RNA Polymerase I Transcription Initiation	20	2	1.045	0.859242	44.65	98.2	101.8	10.68	18.68	High	High	High	High	High	High	1
Q9BW34	EEF1D protein (Fragment) OS=Homo sapiens GN=EEF1D PE=2 SV=2	0	108.074	36	15	57	1	550	60.8	7.55	163.89	15	metabolic process;regulation of biological process;response to stimulus	cytoplasm;cytosol;endoplasmic reticulum;nucleus	DNA binding;protein binding;RNA binding;signal transducer activity	Pf00736, Pf10587	1936	EEF1D	8	Translation Factors				1	0	0.881	0.906851	49.67	107	93	46.03	40.54	High	High	High	High	High	High	1
Q5SW79	Centrosomal protein of 170 kDa OS=Homo sapiens GN=CEP170 PE=1 SV=1	0	108.053	21	23	61	2	1584	175.2	7.11	116.04	23		cytoplasm;cytoskeleton;cytosol;membrane	protein binding	Pf00498, Pf15308	9859	CEP170	1; CHR_HSCHR1_3_CTG32_1		ENSG00000276725.4; ENSG00000143702.15			0	20	1.173	0.490832	42.39	103.6	96.4	15.32	19.41	Peak Found	Peak Found	High	Peak Found	Peak Found	High	1
P46459	Vesicle-fusing ATPase OS=Homo sapiens GN=NSF PE=1 SV=3	0	107.961	38	26	70	26	744	82.5	6.95	130.45	26	cell organization and biogenesis;metabolic process;regulation of biological process;response to stimulus;transport	cytoplasm;cytosol;membrane	catalytic activity;metal ion binding;nucleotide binding;protein binding;RNA binding	Pf00004, Pf00910, Pf01078, Pf02359, Pf02933, Pf05272, Pf05496, Pf06068, Pf07724, Pf07728, Pf13173, Pf13191, Pf13207, Pf13401	4905	NSF	17; CHR_HSCHR17_1_CTG5; CHR_HSCHR17_2_CTG5	Synaptic Vesicle Pathway; Brain-Derived Neurotrophic Factor (BDNF) signaling pathway	ENSG00000073969.18; ENSG00000278174.3; ENSG00000276262.2	GABAergic synapse; Synaptic vesicle cycle; Vasopressin-regulated water reabsorption	COPI-dependent Golgi-to-ER retrograde traffic; Intra-Golgi traffic; COPII (Coat Protein 2) Mediated Vesicle Transport; COPI-mediated anterograde transport; Retrograde transport at the Trans-Golgi-Network; Trafficking of GluR2-containing AMPA receptors	25	0	0.99	0.994301	45.69	96.1	103.9	13.4	9.47	High	High	High	High	High	High	1
B3KN06	Coronin OS=Homo sapiens PE=2 SV=1	0	107.924	34	20	81	20	474	53.2	6.93	149.59	20	cell organization and biogenesis;cellular component movement;regulation of biological process;response to stimulus;transport	cytoplasm;cytoskeleton	protein binding	Pf00400, Pf08953, Pf08954	23603	CORO1C	12					0	0	1.107	0.639415	57.7	110	90	15.67	21.03	High	High	High	High	High	High	1
A0A0A0MR02	Voltage-dependent anion-selective channel protein 2 (Fragment) OS=Homo sapiens GN=VDAC2 PE=4 SV=1	0	107.801	60	12	74	12	282	30.3	7.81	245.52	12	regulation of biological process;transport	membrane;mitochondrion;nucleus	nucleotide binding;protein binding;transporter activity	Pf01459	7417	VDAC2	10		ENSG00000165637.13			0	0	1.091	0.721827	61.22	103.7	96.3	25.77	40.09	High	High	High	High	High	High	1
B9EIS5	PCM1 protein OS=Homo sapiens GN=PCM1 PE=2 SV=1	0	107.787	17	24	57	24	2016	227.5	5.03	128.59	24	cell organization and biogenesis;cellular component movement;regulation of biological process;response to stimulus;transport	cytoplasm;cytosol;membrane	protein binding		5108	PCM1	8					0	0	1.036	0.921794	48.98	103.2	96.8	24.92	25.38	High	High	High	High	High	High	1
A8K6Q8	cDNA FLJ75881, highly similar to Homo sapiens transferrin receptor (p90, CD71) (TFRC), mRNA OS=Homo sapiens PE=2 SV=1	0	107.738	35	22	102	22	760	84.8	6.61	221.39	22	cell differentiation;cell organization and biogenesis;cellular homeostasis;metabolic process;regulation of biological process;response to stimulus;transport	cell surface;endosome;extracellular;membrane	protein binding;receptor activity;RNA binding;transporter activity	Pf02225, Pf04253, Pf04389	7037	TFRC	3					0	0	0.837	0.367826	28.47	92.2	107.8	6.61	2.25	High	High	High	High	High	High	1
Q8WZ56	Serine/threonine-protein phosphatase OS=Homo sapiens PE=2 SV=1	0	107.555	61	14	54	2	309	35.6	5.43	185.95	14	cell organization and biogenesis;metabolic process;regulation of biological process;response to stimulus	cytosol;nucleus	catalytic activity;metal ion binding;protein binding	Pf00149	5516	PPP2CB	8	Serotonin Transporter Activity; Dopamine metabolism; Wnt Signaling Pathway and Pluripotency; Exercise-induced Circadian Regulation; Glycogen Metabolism; Monoamine Transport				6	14	0.998	0.973354	62.97	100.8	99.2	23.87	28.12	High	High	High	High	High	High	1
P55795	Heterogeneous nuclear ribonucleoprotein H2 OS=Homo sapiens GN=HNRNPH2 PE=1 SV=1	0	107.41	48	17	91	7	449	49.2	6.3	227.57	17	metabolic process	cytosol;membrane;nucleus	protein binding;RNA binding	Pf00076, Pf08080, Pf14259	3188	HNRNPH2	X	mRNA Processing	ENSG00000126945.8		mRNA Splicing - Major Pathway	5	0	1.061	0.893013	59.78	92.5	107.5	33.59	23.61	High	High	High	High	High	High	1	Acetyl [N-Term]
P61247	40S ribosomal protein S3a OS=Homo sapiens GN=RPS3A PE=1 SV=2	0	107.265	57	17	117	17	264	29.9	9.73	183.55	17	cell differentiation;cell organization and biogenesis;metabolic process;regulation of biological process;transport	cytoplasm;cytosol;endoplasmic reticulum;nucleus;ribosome	protein binding;RNA binding;structural molecule activity	Pf01015	6189	RPS3A	4	Cytoplasmic Ribosomal Proteins	ENSG00000145425.9	Ribosome	Peptide chain elongation; Eukaryotic Translation Termination; Viral mRNA Translation; Formation of the ternary complex, and subsequently, the 43S complex; L13a-mediated translational silencing of Ceruloplasmin expression; Selenocysteine synthesis; Nonsense Mediated Decay (NMD) independent of the Exon Junction Complex (EJC); Nonsense Mediated Decay (NMD) enhanced by the Exon Junction Complex (EJC)…	38	0	0.955	0.957354	51.18	95	105	8.14	14.26	High	High	High	High	High	High	1
A8K5W7	cDNA FLJ75180, highly similar to Homo sapiens mitochondrial isoleucine tRNA synthetase, mRNA OS=Homo sapiens PE=2 SV=1	0	107.225	34	22	60	22	940	105.9	6.42	129.23	22	metabolic process;regulation of biological process	cytoplasm;cytosol;mitochondrion;organelle lumen	catalytic activity;nucleotide binding;RNA binding	Pf00133, Pf06827, Pf08264, Pf09334, Pf13603	55699	IARS2	1					0	0	1.057	0.851157	48.57	96.9	103.1	14.68	8.92	High	High	High	High	High	High	1
B4DY09	Interleukin enhancer-binding factor 2 OS=Homo sapiens GN=ILF2 PE=2 SV=1	0	107.133	48	12	88	12	352	38.9	4.94	235.4	12	metabolic process;regulation of biological process;response to stimulus;transport	extracellular;membrane;nucleus;organelle lumen	catalytic activity;DNA binding;nucleotide binding;protein binding;RNA binding	Pf07528	3608	ILF2	1	B Cell Receptor Signaling Pathway	ENSG00000143621.16			1	0	0.936	0.89253	50.52	93.4	106.6	19.9	28.21	High	High	High	High	High	High	1
P31930	Cytochrome b-c1 complex subunit 1, mitochondrial OS=Homo sapiens GN=UQCRC1 PE=1 SV=3	0	106.779	48	16	62	15	480	52.6	6.37	184.21	16	metabolic process;response to stimulus;transport	cytosol;membrane;mitochondrion	catalytic activity;metal ion binding;protein binding;transporter activity	Pf00675, Pf05193, Pf08367	7384	UQCRC1	3	Electron Transport Chain	ENSG00000010256.10	Oxidative phosphorylation; Metabolic pathways; Parkinson's disease; Cardiac muscle contraction; Non-alcoholic fatty liver disease (NAFLD); Alzheimer's disease; Huntington's disease	Respiratory electron transport	12	1	1.064	0.796776	45.84	101.7	98.3	4	12.18	High	High	High	High	High	High	1
P42765	3-ketoacyl-CoA thiolase, mitochondrial OS=Homo sapiens GN=ACAA2 PE=1 SV=2	0	106.649	55	15	47	15	397	41.9	8.09	148.42	15	cell organization and biogenesis;metabolic process;regulation of biological process;response to stimulus	membrane;mitochondrion;organelle lumen	catalytic activity;protein binding;RNA binding	Pf00108, Pf02801, Pf02803	10449	ACAA2	18	Fatty Acid Biosynthesis	ENSG00000167315.17	Fatty acid metabolism; Metabolic pathways; Fatty acid degradation; Valine, leucine and isoleucine degradation; Fatty acid elongation	Mitochondrial Fatty Acid Beta-Oxidation	10	0	1.11	0.656294	70.25	121.4	78.6	30.7	13.58	High	High	High	High	High	High	1
Q14151	Scaffold attachment factor B2 OS=Homo sapiens GN=SAFB2 PE=1 SV=1	0	106.56	27	20	61	9	953	107.4	6.16	167.3	20	cell differentiation;metabolic process;regulation of biological process	cytoplasm;nucleus	DNA binding;protein binding;RNA binding	Pf00076, Pf02037, Pf13893, Pf14259	9667	SAFB2	19		ENSG00000130254.11			0	0	0.845	0.652778	54.43	89.4	110.6	41.94	44.97	High	High	High	High	High	High	1
P27348	14-3-3 protein theta OS=Homo sapiens GN=YWHAQ PE=1 SV=1	0	106.545	58	17	95	11	245	27.7	4.78	245.01	17	cell organization and biogenesis;regulation of biological process;response to stimulus;transport	cytoplasm;cytosol;membrane;mitochondrion	protein binding	Pf00244	10971	YWHAQ	2	Cell Cycle; Pathogenic Escherichia coli infection; Primary Focal Segmental Glomerulosclerosis FSGS; IL-3 Signaling Pathway; Myometrial Relaxation and Contraction Pathways; Calcium Regulation in the Cardiac Cell; Sudden Infant Death Syndrome (SIDS) Susceptibility Pathways	ENSG00000134308.13	Hepatitis B; Hippo signaling pathway; Viral carcinogenesis; PI3K-Akt signaling pathway; Oocyte meiosis; Epstein-Barr virus infection; Pathogenic Escherichia coli infection; Cell cycle	Translocation of GLUT4 to the plasma membrane; Chk1/Chk2(Cds1) mediated inactivation of Cyclin B:Cdk1 complex; TP53 Regulates Metabolic Genes; Activation of BAD and translocation to mitochondria ; RHO GTPases activate PKNs	37	3	0.923	0.845307	40.71	100.8	99.2	11.78	10.7	High	High	High	High	High	High	1
P25786	Proteasome subunit alpha type-1 OS=Homo sapiens GN=PSMA1 PE=1 SV=1	0	106.287	75	19	66	19	263	29.5	6.61	133.97	19	metabolic process;regulation of biological process;response to stimulus;transport	cytoplasm;cytosol;nucleus;proteasome	catalytic activity;protein binding;RNA binding	Pf00227, Pf10584	5682	PSMA1	11	Proteasome Degradation	ENSG00000129084.17	Proteasome	Regulation of RAS by GAPs; CDT1 association with the CDC6:ORC:origin complex; Downstream TCR signaling; UCH proteinases; NIK-->noncanonical NF-kB signaling; Hh mutants that don't undergo autocatalytic processing are degraded by ERAD; SCF-beta-TrCP mediated degradation of Emi1; Cross-presentation of soluble exogenous antigens (endosomes); Separation of Sister Chromatids; Vpu mediated degradation o…	150	0	1.041	0.890557	79.7	110	90	76.62	91.43	High	High	High	High	High	High	1
D6RER5	Septin-11 OS=Homo sapiens GN=SEPT11 PE=1 SV=1	0	106.267	49	19	73	8	432	49.8	6.68	178.4	19			nucleotide binding	Pf00735			4		ENSG00000138758.11			0	10	0.939	0.942348	33.89	98.9	101.1	3.26	36.79	High	High	High	High	High	High	1
H0YIV4	Nucleosome assembly protein 1-like 1 (Fragment) OS=Homo sapiens GN=NAP1L1 PE=1 SV=1	0	106.183	35	11	53	9	385	44.7	4.49	206.69	11	cell organization and biogenesis	nucleus		Pf00956			12		ENSG00000187109.13			0	0	0.903	0.856694	73.17	115.4	84.6	57.7	46.26	High	High	High	High	High	High	1
P67775	Serine/threonine-protein phosphatase 2A catalytic subunit alpha isoform OS=Homo sapiens GN=PPP2CA PE=1 SV=1	0	105.949	59	13	51	1	309	35.6	5.54	183.26	13	cell death;cell organization and biogenesis;metabolic process;regulation of biological process;response to stimulus	chromosome;cytoplasm;cytoskeleton;cytosol;membrane;mitochondrion;nucleus	catalytic activity;metal ion binding;protein binding	Pf00149	5515	PPP2CA	5	TNF alpha Signaling Pathway; Brain-Derived Neurotrophic Factor (BDNF) signaling pathway; Dopamine metabolism; Mesodermal Commitment Pathway; Association Between Physico-Chemical Features and Toxicity Associated Pathways; Focal Adhesion-PI3K-Akt-mTOR-signaling pathway; Wnt Signaling Pathway and Pluripotency; Glycogen Metabolism	ENSG00000113575.9	Oocyte meiosis; AMPK signaling pathway; Tight junction; Dopaminergic synapse; Hepatitis C; mRNA surveillance pathway; Adrenergic signaling in cardiomyocytes; TGF-beta signaling pathway; Sphingolipid signaling pathway; Long-term depression; Hippo signaling pathway; Chagas disease (American trypanosomiasis); PI3K-Akt signaling pathway	Glycolysis; AXIN missense mutants destabilize the destruction complex; PP2A-mediated dephosphorylation of key metabolic factors; APC truncation mutants have impaired AXIN binding; CTLA4 inhibitory signaling; Activated TLR4 signalling; Separation of Sister Chromatids; MASTL Facilitates Mitotic Progression; S37 mutants of beta-catenin aren't phosphorylated; S33 mutants of beta-catenin aren't phosph…	145	0	1.012	0.973354	87.83	100.6	99.4	82.62	71.21	High	Peak Found	High	High	High	High	1
P13645	Keratin, type I cytoskeletal 10 OS=Homo sapiens GN=KRT10 PE=1 SV=6	0	105.755	44	22	74	20	584	58.8	5.21	154.92	22	cell death;cell differentiation;metabolic process	cytoplasm;cytoskeleton;cytosol;membrane;nucleus	structural molecule activity	Pf00038, Pf04111	3858	KRT10	17		ENSG00000186395.7	Staphylococcus aureus infection	Formation of the cornified envelope	4	3	0.763	0.0710351	42.82	80	120	40.54	21.41	High	High	High	High	High	High	1
P43487	Ran-specific GTPase-activating protein OS=Homo sapiens GN=RANBP1 PE=1 SV=1	0	105.323	64	8	50	3	201	23.3	5.29	194.8	8	cell organization and biogenesis;metabolic process;regulation of biological process;response to stimulus;transport	cytoplasm;cytosol;nucleus	enzyme regulator activity;protein binding	Pf00638	5902	RANBP1	22		ENSG00000099901.16	HTLV-I infection; Viral carcinogenesis	Rev-mediated nuclear export of HIV RNA	10	5	0.974	0.978034	46.93	97.8	102.2	24.29	27.01	High	High	High	High	High	High	1
O14974	Protein phosphatase 1 regulatory subunit 12A OS=Homo sapiens GN=PPP1R12A PE=1 SV=1	0	105.316	30	24	65	24	1030	115.2	5.4	153.83	24	cell organization and biogenesis;metabolic process;regulation of biological process;response to stimulus	chromosome;cytoplasm;cytoskeleton;cytosol	enzyme regulator activity;protein binding;signal transducer activity	Pf00023, Pf03961, Pf12796, Pf13606, Pf13637, Pf13857	4659	PPP1R12A	12	Focal Adhesion; Regulation of Actin Cytoskeleton	ENSG00000058272.16	Regulation of actin cytoskeleton; Vascular smooth muscle contraction; Platelet activation; Focal adhesion; cGMP-PKG signaling pathway; cAMP signaling pathway; Proteoglycans in cancer; Oxytocin signaling pathway	RHO GTPases activate PAKs; RHO GTPases Activate ROCKs; Regulation of PLK1 Activity at G2/M Transition; RHO GTPases activate PKNs; RHO GTPases activate CIT	22	0	1.11	0.64815	42.3	104.9	95.1	13.51	4.92	High	High	High	High	High	High	1
B4DZF2	cDNA FLJ59571, highly similar to Eukaryotic translation initiation factor 4gamma 2 OS=Homo sapiens PE=2 SV=1	0	105.049	29	23	68	23	980	110.2	7.94	141.31	23	cell death;metabolic process;regulation of biological process	cytosol;membrane	protein binding;RNA binding	Pf02020, Pf02847, Pf02854	1982	EIF4G2	11	Exercise-induced Circadian Regulation				1	0	1.131	0.538994	39.62	107.2	92.8	3.4	2.39	High	High	High	High	High	High	1
Q53FB0	Chloride intracellular channel 1 variant (Fragment) OS=Homo sapiens PE=2 SV=1	0	104.823	69	14	82	14	241	27	5.17	261.26	14	metabolic process;regulation of biological process;response to stimulus;transport	cytoplasm;membrane;mitochondrion;nucleus	catalytic activity;protein binding;transporter activity	Pf00043, Pf13409, Pf13410, Pf13417	1192	CLIC1	6					0	0	1.112	0.610832	67.66	111.7	88.3	18.29	23.77	High	High	High	High	High	High	1
V9HWI3	Cathepsin D (Lysosomal aspartyl peptidase), isoform CRA_a OS=Homo sapiens GN=HEL-S-130P PE=2 SV=1	0	104.794	44	14	79	14	412	44.5	6.54	191.42	14	metabolic process;transport	extracellular;membrane;organelle lumen;vacuole	catalytic activity;protein binding	Pf00026, Pf07966, Pf14541, Pf14543	1509	CTSD	11	Prolactin Signaling Pathway	ENSG00000117984.13	Tuberculosis; Apoptosis; Sphingolipid signaling pathway; Lysosome	Collagen degradation; Metabolism of Angiotensinogen to Angiotensins; Neutrophil degranulation; MHC class II antigen presentation	16	0	1.334	0.0160165	67	116.5	83.5	19.72	32.37	High	High	High	High	High	High	1
P20042	Eukaryotic translation initiation factor 2 subunit 2 OS=Homo sapiens GN=EIF2S2 PE=1 SV=2	0	104.561	53	16	61	16	333	38.4	5.8	171.34	16	cell proliferation;metabolic process;transport	cytoplasm;cytosol;nucleus	metal ion binding;protein binding;RNA binding	Pf01873, Pf04147	8894	EIF2S2	20	Translation Factors; Brain-Derived Neurotrophic Factor (BDNF) signaling pathway	ENSG00000125977.6	RNA transport	Formation of the ternary complex, and subsequently, the 43S complex; L13a-mediated translational silencing of Ceruloplasmin expression; ABC-family proteins mediated transport; Translation initiation complex formation; GTP hydrolysis and joining of the 60S ribosomal subunit; Recycling of eIF2:GDP; Ribosomal scanning and start codon recognition	16	0	0.999	0.979371	76.22	98.7	101.3	17	22.05	High	High	High	High	High	High	1
P35659	Protein DEK OS=Homo sapiens GN=DEK PE=1 SV=1	0	104.365	47	18	61	18	375	42.6	8.56	118.85	18	cell organization and biogenesis;metabolic process;regulation of biological process;response to stimulus	nucleus	DNA binding;protein binding;RNA binding	Pf02037, Pf08766	7913	DEK	6		ENSG00000124795.14		Transcriptional regulation by the AP-2 (TFAP2) family of transcription factors; B-WICH complex positively regulates rRNA expression	7	0	1.033	0.914672	54.05	98.8	101.2	12.46	11.06	High	High	High	High	High	High	1
Q6IAU5	PPM1G protein OS=Homo sapiens GN=PPM1G PE=2 SV=1	0	104.266	48	16	52	16	546	59.2	4.36	157.03	16	metabolic process;regulation of biological process	cytoplasm;membrane;nucleus	catalytic activity;metal ion binding;protein binding	Pf00481	5496	PPM1G	2	mRNA Processing	ENSG00000115241.10			1	0	1.034	0.91092	55.17	104.9	95.1	8.57	16.62	High	High	High	High	High	High	1
A0A024R4U3	Tubulin tyrosine ligase-like family, member 12, isoform CRA_a OS=Homo sapiens GN=TTLL12 PE=4 SV=1	0	104.122	44	18	52	18	644	74.4	5.53	151.77	18	metabolic process		catalytic activity;nucleotide binding	Pf03133	23170	TTLL12	22		ENSG00000100304.12		Carboxyterminal post-translational modifications of tubulin	3	0	0.922	0.921794	56.27	99.6	100.4	12.11	10.84	High	High	High	High	High	High	1
P54577	Tyrosine--tRNA ligase, cytoplasmic OS=Homo sapiens GN=YARS PE=1 SV=4	0	104.063	48	24	65	24	528	59.1	7.05	128.15	24	cell death;metabolic process;regulation of biological process;response to stimulus	cytoplasm;cytosol	catalytic activity;nucleotide binding;protein binding;RNA binding;signal transducer activity	Pf00579, Pf01588	8565	YARS	1		ENSG00000134684.10	Aminoacyl-tRNA biosynthesis	Cytosolic tRNA aminoacylation	5	0	0.869	0.677806	42.49	89.3	110.7	4.88	1.93	High	High	High	High	High	High	1
B2RBE0	cDNA, FLJ95462, highly similar to Homo sapiens fatty-acid-Coenzyme A ligase, long-chain 3 (FACL3),mRNA OS=Homo sapiens PE=2 SV=1	0	103.963	33	17	65	15	720	80.3	8.46	177.17	17	cell organization and biogenesis;metabolic process;regulation of biological process;response to stimulus;transport	endoplasmic reticulum;Golgi;membrane	catalytic activity;nucleotide binding;protein binding	Pf00501	2181	ACSL3	2	Fatty Acid Beta Oxidation; Fatty Acid Biosynthesis; Mitochondrial LC-Fatty Acid Beta-Oxidation				3	2	0.893	0.795602	39.04	102.6	97.4	25.94	16	High	High	High	High	High	High	1	Acetyl [N-Term]
Q9UKM9	RNA-binding protein Raly OS=Homo sapiens GN=RALY PE=1 SV=1	0	103.897	58	12	53	2	306	32.4	9.17	149.87	12	metabolic process;regulation of biological process	nucleus;spliceosomal complex	protein binding;RNA binding	Pf00076, Pf13893, Pf14259	22913	RALY	20		ENSG00000125970.11			0	10	0.971	0.973354	58.23	95.2	104.8	16.57	18.87	High	High	High	High	High	High	1
E9PB90	Hexokinase-2 OS=Homo sapiens GN=HK2 PE=1 SV=1	0	103.675	32	22	59	20	889	98.9	6.04	138.55	22	cellular homeostasis;metabolic process		catalytic activity;nucleotide binding	Pf00349, Pf03727			2		ENSG00000159399.9			0	0	0.496	3.15656e-08	12.24	59.6	140.4	11.44	26.58	High	High	High	High	High	High	1
D9IAI1	Epididymis secretory protein Li 34 OS=Homo sapiens GN=HEL-S-34 PE=2 SV=1	0	103.47	76	11	71	11	187	21	7.53	280.59	11	metabolic process;regulation of biological process;response to stimulus	cytoplasm;cytosol;nucleus	enzyme regulator activity;nucleotide binding;protein binding;RNA binding	Pf01161	5037	PEBP1	12	EGF/EGFR Signaling Pathway	ENSG00000089220.4		Paradoxical activation of RAF signaling by kinase inactive BRAF; Signaling by BRAF and RAF fusions; MAP2K and MAPK activation; Negative regulation of MAPK pathway; Signaling by RAS mutants; Signaling by high-kinase activity BRAF mutants; Signaling by moderate kinase activity BRAF mutants; Interleukin-20 family signaling	19	0	0.959	0.963784	41.79	95.6	104.4	34.24	38.13	High	High	High	High	High	High	1
P26583	High mobility group protein B2 OS=Homo sapiens GN=HMGB2 PE=1 SV=2	0	103.403	51	15	85	12	209	24	7.81	160.79	15	cell organization and biogenesis;cellular component movement;defense response;metabolic process;regulation of biological process;response to stimulus	chromosome;cytoplasm;extracellular;nucleus	DNA binding;protein binding;RNA binding	Pf00505, Pf09011	3148	HMGB2	4	Retinoblastoma (RB) in Cancer; Ectoderm Differentiation	ENSG00000164104.11		Activation of DNA fragmentation factor	7	1	1.094	0.706065	75.93	94.6	105.4	13.41	19.09	High	High	High	High	High	High	1
B5MDF5	GTP-binding nuclear protein Ran OS=Homo sapiens GN=RAN PE=4 SV=1	0	103.299	44	12	80	12	233	26.2	7.01	214.77	12	cell division;cell organization and biogenesis;metabolic process;regulation of biological process;response to stimulus;transport	chromosome;cytoplasm;cytosol;endosome;membrane;nucleus	catalytic activity;metal ion binding;nucleotide binding;protein binding;RNA binding;transporter activity	Pf00025, Pf00071, Pf08477	5901	RAN	12	Androgen receptor signaling pathway; miRNA Biogenesis	ENSG00000132341.11			2	0	0.929	0.866787	42.41	98.1	101.9	3.27	2.05	High	High	High	High	High	High	1
P32322	Pyrroline-5-carboxylate reductase 1, mitochondrial OS=Homo sapiens GN=PYCR1 PE=1 SV=2	0	103.28	45	12	51	11	319	33.3	7.61	151.4	12	metabolic process;regulation of biological process;response to stimulus	mitochondrion;organelle lumen	catalytic activity;nucleotide binding;protein binding	Pf01210, Pf03807, Pf14748	5831	PYCR1	17	Amino Acid metabolism; Urea cycle and metabolism of amino groups	ENSG00000183010.16	Metabolic pathways; Biosynthesis of amino acids; Arginine and proline metabolism	Amino acid synthesis and interconversion (transamination)	8	1	0.94	0.942348	46.42	104.9	95.1	19.85	20.35	High	High	High	High	High	High	1
A8K9T9	cDNA FLJ75059, highly similar to Homo sapiens phosphoribosylformylglycinamidine synthase (FGAR amidotransferase) (PFAS), mRNA OS=Homo sapiens PE=2 SV=1	0	103.22	24	19	46	19	1338	144.6	5.8	144.51	19	metabolic process;response to stimulus	cytoplasm;cytosol	catalytic activity;metal ion binding;nucleotide binding	Pf00586, Pf02769, Pf13507	5198	PFAS	17			Purine metabolism; Metabolic pathways		2	0	0.873	0.756147	42.65	90.9	109.1	16.96	15.13	High	High	High	High	High	High	1
O00154	Cytosolic acyl coenzyme A thioester hydrolase OS=Homo sapiens GN=ACOT7 PE=1 SV=3	0	103.191	62	18	62	18	380	41.8	8.54	163.23	18	metabolic process	cytoplasm;cytosol;mitochondrion	catalytic activity;protein binding	Pf03061	11332	ACOT7	1		ENSG00000097021.19	Fatty acid elongation; Biosynthesis of unsaturated fatty acids	Mitochondrial Fatty Acid Beta-Oxidation	6	0	0.902	0.818773	43.1	99.6	100.4	5.87	20.04	High	High	High	High	High	High	1
B2RTS4	Centrosomal protein 170kDa OS=Homo sapiens GN=CEP170 PE=2 SV=1	0	103.186	21	22	64	1	1486	164.5	7.24	124.23	22		cytosol;membrane	protein binding	Pf00498, Pf15308	9859	CEP170	1					0	0	1.346	0.673403	45.02	114.7	85.3	21.46	46.11	High	High	High	High	High	High	1
Q2VPA0	Lon protease homolog (Fragment) OS=Homo sapiens GN=LONP1 PE=2 SV=1	0	102.766	27	18	57	18	848	95	6.71	177.33	18	cell organization and biogenesis;metabolic process;response to stimulus	cytosol;membrane;mitochondrion;nucleus;organelle lumen	catalytic activity;DNA binding;nucleotide binding;protein binding;RNA binding	Pf00004, Pf00910, Pf02190, Pf05362, Pf05496, Pf07724, Pf07728, Pf08298, Pf13173, Pf13191, Pf13207, Pf13401, Pf13541	9361	LONP1	19					0	0	0.872	0.756147	41.55	87.2	112.8	3.85	16.76	High	High	High	High	High	High	1
Q15046	Lysine--tRNA ligase OS=Homo sapiens GN=KARS PE=1 SV=3	0	102.674	39	18	75	18	597	68	6.35	179.42	18	metabolic process;regulation of biological process;response to stimulus	cytoplasm;cytosol;extracellular;membrane;mitochondrion;nucleus;organelle lumen	catalytic activity;nucleotide binding;protein binding;RNA binding	Pf00152, Pf00587, Pf01336	3735	KARS	16		ENSG00000065427.14	Aminoacyl-tRNA biosynthesis	Mitochondrial tRNA aminoacylation; Cytosolic tRNA aminoacylation; SeMet incorporation into proteins	10	0	0.86	0.509937	38.68	96.4	103.6	10	6.64	High	High	High	High	High	High	1
A0A024QZK8	Heterogeneous nuclear ribonucleoprotein H3 (2H9), isoform CRA_a OS=Homo sapiens GN=HNRPH3 PE=4 SV=1	0	102.521	55	13	70	12	346	36.9	6.87	234.79	13	cell differentiation;metabolic process	nucleus;spliceosomal complex	protein binding;RNA binding	Pf00076, Pf14259	3189	HNRNPH3	10		ENSG00000096746.17			0	0	1.096	0.699229	72.94	104.8	95.2	20.8	9.78	High	High	High	High	High	High	1	Acetyl [N-Term]
O00629	Importin subunit alpha-3 OS=Homo sapiens GN=KPNA4 PE=1 SV=1	0	102.421	37	11	50	8	521	57.9	4.96	174.98	11	regulation of biological process;response to stimulus;transport	cytoplasm;cytosol;nucleus	protein binding;transporter activity	Pf00514, Pf01749, Pf13513, Pf13646	3840	KPNA4	3	Leptin signaling pathway	ENSG00000186432.8		NS1 Mediated Effects on Host Pathways; ISG15 antiviral mechanism	11	3	0.81	0.443019	37.54	94.3	105.7	11.77	5.23	High	High	High	High	High	High	1
O15397	Importin-8 OS=Homo sapiens GN=IPO8 PE=1 SV=2	0	102.045	25	19	65	18	1037	119.9	5.16	166.1	19	regulation of biological process;response to stimulus;transport	cytoplasm;cytosol;nucleus	protein binding;transporter activity	Pf03810, Pf08506	10526	IPO8	12		ENSG00000133704.9		Transcriptional regulation by small RNAs	3	0	0.96	0.973354	48.2	99.3	100.7	16.77	6.61	High	High	High	High	High	High	1
B3KMC9	cDNA FLJ10711 fis, clone NT2RP3000917, highly similar to 5'-3' exoribonuclease 2 (EC 3.1.11.-) OS=Homo sapiens PE=2 SV=1	0	101.847	33	21	51	21	950	108.5	7.47	141.6	21	cell differentiation;metabolic process;regulation of biological process	membrane;nucleus	catalytic activity;DNA binding;metal ion binding;protein binding;RNA binding	Pf03159	22803	XRN2	20	mRNA Processing				1	0	0.898	0.837091	34.44	102.8	97.2	8.83	7.18	High	High	High	High	High	High	1
Q02878	60S ribosomal protein L6 OS=Homo sapiens GN=RPL6 PE=1 SV=3	0	101.795	46	19	91	19	288	32.7	10.58	125.75	19	cell organization and biogenesis;metabolic process;regulation of biological process;transport	cytosol;membrane;nucleus;ribosome	DNA binding;protein binding;RNA binding;structural molecule activity	Pf01159, Pf03868	6128	RPL6	12	Cytoplasmic Ribosomal Proteins	ENSG00000089009.15	Ribosome	Peptide chain elongation; Eukaryotic Translation Termination; Viral mRNA Translation; L13a-mediated translational silencing of Ceruloplasmin expression; Nonsense Mediated Decay (NMD) independent of the Exon Junction Complex (EJC); Selenocysteine synthesis; Nonsense Mediated Decay (NMD) enhanced by the Exon Junction Complex (EJC); GTP hydrolysis and joining of the 60S ribosomal subunit; Major path…	34	0	0.817	0.258699	33.34	94.9	105.1	8.47	10.74	High	High	High	High	High	High	1
A0MNN4	CDW3/SMU1 OS=Homo sapiens GN=SMU1 PE=2 SV=1	0	101.759	38	14	49	14	513	57.5	7.18	141.83	14	cell organization and biogenesis;metabolic process;regulation of biological process	cytoplasm;nucleus;spliceosomal complex	protein binding	Pf00400	55234	SMU1	9		ENSG00000122692.8			0	0	0.896	0.846323	43.82	99.9	100.1	13.44	27.25	High	High	High	High	High	High	1
A8K401	Prohibitin, isoform CRA_a OS=Homo sapiens GN=PHB PE=2 SV=1	0	101.647	76	15	76	15	272	29.8	5.76	197.54	15	cell differentiation;cell organization and biogenesis;metabolic process;regulation of biological process;response to stimulus;transport	cell surface;cytoplasm;endosome;membrane;mitochondrion;nucleus	DNA binding;protein binding	Pf01145	5245	PHB	17	Integrated Breast Cancer Pathway	ENSG00000167085.11		Paradoxical activation of RAF signaling by kinase inactive BRAF; Processing of SMDT1; RAF activation; Signaling by RAS mutants; Signaling by moderate kinase activity BRAF mutants; Interleukin-20 family signaling	19	0	0.93	0.873456	33.32	98.9	101.1	5.68	4.51	High	High	High	High	High	High	1
Q86VP6	Cullin-associated NEDD8-dissociated protein 1 OS=Homo sapiens GN=CAND1 PE=1 SV=2	0	101.425	23	23	62	21	1230	136.3	5.78	131.59	23	cell differentiation;cell organization and biogenesis;cellular homeostasis;metabolic process;regulation of biological process;transport	cytoplasm;cytosol;extracellular;Golgi;membrane;nucleus;organelle lumen	protein binding	Pf08623, Pf12755, Pf13513	55832	CAND1	12	Endoderm Differentiation	ENSG00000111530.12		Neutrophil degranulation; Iron uptake and transport; Neddylation	9	2	1.096	0.702153	43.96	100.1	99.9	10.53	7.55	High	High	High	High	High	High	1
P13693	Translationally-controlled tumor protein OS=Homo sapiens GN=TPT1 PE=1 SV=1	0	101.363	73	9	49	9	172	19.6	4.93	182.44	9	cell differentiation;cellular homeostasis;regulation of biological process;response to stimulus;transport	cytoplasm;cytosol;endosome;nucleus	metal ion binding;protein binding;RNA binding	Pf00838	7178	TPT1	13		ENSG00000133112.16			0	0	1.504	0.000135664	102.98	128.4	71.6	35.45	37.45	High	High	High	High	High	High	1
A0A024R7T3	Heterogeneous nuclear ribonucleoprotein F, isoform CRA_a OS=Homo sapiens GN=HNRPF PE=4 SV=1	0	101.31	55	13	51	11	415	45.6	5.58	145.23	13	metabolic process;regulation of biological process;response to stimulus	cytosol;membrane;nucleus;spliceosomal complex	protein binding;RNA binding	Pf00076, Pf08080, Pf14259	3185	HNRNPF	10	Mecp2 and Associated Rett Syndrome	ENSG00000169813.16		Gene and protein expression by JAK-STAT signaling after Interleukin-12 stimulation; mRNA Splicing - Major Pathway; FGFR2 alternative splicing; Interleukin-12 family signaling	15	0	0.865	0.620527	39.67	98.3	101.7	5.68	15.67	High	High	High	High	High	High	1
P15531	Nucleoside diphosphate kinase A OS=Homo sapiens GN=NME1 PE=1 SV=1	0	101.148	70	10	92	1	152	17.1	6.19	205.33	10	cell differentiation;cellular homeostasis;metabolic process;regulation of biological process;response to stimulus;transport	cytoplasm;cytosol;membrane;mitochondrion;nucleus	catalytic activity;DNA binding;metal ion binding;nucleotide binding;protein binding;RNA binding	Pf00334	4830	NME1	17		ENSG00000239672.7	Pyrimidine metabolism; Purine metabolism; Metabolic pathways	Interconversion of nucleotide di- and triphosphates	6	0	0.599	2.45115e-06	7.62	73.1	126.9	8.89	26.62	High	High	High	High	High	High	1
Q5JR04	Mov10, Moloney leukemia virus 10, homolog (Mouse), isoform CRA_a OS=Homo sapiens GN=MOV10 PE=4 SV=1	0	101.076	31	21	65	21	947	107.1	8.79	170.55	21	metabolic process;regulation of biological process;response to stimulus	cytosol	catalytic activity;nucleotide binding;protein binding;RNA binding	Pf13086, Pf13087, Pf13245, Pf13401, Pf13604	4343	MOV10	1		ENSG00000155363.18			0	0	1.019	0.928881	45.19	98.5	101.5	7.77	9.56	High	High	High	High	High	High	1
Q15717	ELAV-like protein 1 OS=Homo sapiens GN=ELAVL1 PE=1 SV=2	0	101.037	52	15	67	14	326	36.1	9.17	178.11	15	development;metabolic process;regulation of biological process	cytoplasm;cytosol;membrane;nucleus	protein binding;RNA binding	Pf00076, Pf13893, Pf14259	1994	ELAVL1	19	AMP-activated Protein Kinase (AMPK) Signaling; Endoderm Differentiation; Preimplantation Embryo; Focal Adhesion-PI3K-Akt-mTOR-signaling pathway	ENSG00000066044.14	AMPK signaling pathway	HuR (ELAVL1) binds and stabilizes mRNA; mRNA Splicing - Major Pathway	11	1	1.095	0.702393	54.42	106.8	93.2	17.77	27.05	High	High	High	High	High	High	1
P35908	Keratin, type II cytoskeletal 2 epidermal OS=Homo sapiens GN=KRT2 PE=1 SV=2	0	101.036	43	21	60	15	639	65.4	8	110.7	21	cell death;cell organization and biogenesis;cell proliferation;cellular component movement;metabolic process	cytoskeleton;cytosol;membrane;nucleus	protein binding;structural molecule activity	Pf00038, Pf08614, Pf12128, Pf13166	3849	KRT2	12		ENSG00000172867.3		Formation of the cornified envelope	3	3	0.685	0.00666068	31.95	84.1	115.9	30.04	17.23	High	High	High	High	High	High	1
A0A024RCR6	HLA-B associated transcript 3, isoform CRA_a OS=Homo sapiens GN=BAT3 PE=4 SV=1	0	100.914	29	19	42	19	1126	118.6	5.6	110.29	19	cell death;cell differentiation;cell organization and biogenesis;metabolic process;regulation of biological process;response to stimulus;transport	cytoplasm;cytosol;membrane;nucleus	protein binding	Pf00240, Pf11976, Pf12057, Pf13881	7917	BAG6	6; CHR_HSCHR6_MHC_DBB_CTG1; CHR_HSCHR6_MHC_MCF_CTG1; CHR_HSCHR6_MHC_MANN_CTG1		ENSG00000227761.10; ENSG00000234651.10; ENSG00000228760.10			0	0	0.93	0.946968	44.23	111.1	88.9	15.01	9.38	High	High	High	High	High	High	1	Acetyl [N-Term]
A0A024R8R4	Nuclear protein localization 4 homolog (S. cerevisiae), isoform CRA_a OS=Homo sapiens GN=NPLOC4 PE=4 SV=1	0	100.866	41	20	45	20	608	68.1	6.38	128.74	20	cell organization and biogenesis;metabolic process;regulation of biological process;response to stimulus;transport	cytoplasm;cytosol;endoplasmic reticulum;membrane;nucleus	metal ion binding;protein binding	Pf05020, Pf05021, Pf11543	55666	NPLOC4	17		ENSG00000182446.13	Protein processing in endoplasmic reticulum	Translesion Synthesis by POLH	5	0	0.93	0.940748	53.06	104.7	95.3	29.34	20.86	High	High	High	High	High	High	1
P62906	60S ribosomal protein L10a OS=Homo sapiens GN=RPL10A PE=1 SV=2	0	100.824	54	15	83	15	217	24.8	9.94	179.54	15	cell organization and biogenesis;metabolic process;response to stimulus;transport	cytosol;membrane;nucleus;ribosome	protein binding;RNA binding;structural molecule activity	Pf00687	4736	RPL10A	6	Cytoplasmic Ribosomal Proteins	ENSG00000198755.10	Ribosome	Peptide chain elongation; Eukaryotic Translation Termination; Viral mRNA Translation; L13a-mediated translational silencing of Ceruloplasmin expression; Nonsense Mediated Decay (NMD) independent of the Exon Junction Complex (EJC); Selenocysteine synthesis; Nonsense Mediated Decay (NMD) enhanced by the Exon Junction Complex (EJC); GTP hydrolysis and joining of the 60S ribosomal subunit; Major path…	34	0	0.924	0.849354	38.7	95.3	104.7	8.51	2.61	High	High	High	High	High	High	1
Q15020	Squamous cell carcinoma antigen recognized by T-cells 3 OS=Homo sapiens GN=SART3 PE=1 SV=1	0	100.743	28	20	45	20	963	109.9	5.57	110.5	20	cell organization and biogenesis;cell proliferation;metabolic process;regulation of biological process	cytoplasm;nucleus	protein binding;RNA binding	Pf00076, Pf13893, Pf14259	9733	SART3	12		ENSG00000075856.11			0	0	0.889	0.813556	44.97	105.6	94.4	32.2	19.8	High	High	High	High	High	High	1
P22695	Cytochrome b-c1 complex subunit 2, mitochondrial OS=Homo sapiens GN=UQCRC2 PE=1 SV=3	0	100.619	41	12	56	12	453	48.4	8.63	171.85	12	metabolic process;transport	membrane;mitochondrion	catalytic activity;metal ion binding;protein binding	Pf00675, Pf05193	7385	UQCRC2	16; CHR_HG926_PATCH	Electron Transport Chain	ENSG00000140740.10; ENSG00000284493.1	Alzheimer's disease; Metabolic pathways; Huntington's disease; Oxidative phosphorylation; Parkinson's disease; Cardiac muscle contraction; Non-alcoholic fatty liver disease (NAFLD)	Respiratory electron transport	12	0	1.104	0.679725	35.47	110.3	89.7	4.68	9.44	High	High	High	High	High	High	1
A0A087WZ13	Ribonucleoprotein PTB-binding 1 OS=Homo sapiens GN=RAVER1 PE=1 SV=1	0	100.481	40	17	49	17	739	77.8	8.84	154.28	17			RNA binding	Pf00076, Pf13893, Pf14259			19		ENSG00000161847.13			0	0	0.938	0.961091	48.24	91	109	12.97	5.88	High	High	High	High	High	High	1
Q7L2H7	Eukaryotic translation initiation factor 3 subunit M OS=Homo sapiens GN=EIF3M PE=1 SV=1	0	100.467	44	13	42	13	374	42.5	5.63	126.62	13	metabolic process	cytoplasm;cytosol	protein binding;RNA binding	Pf01399	10480	EIF3M	11		ENSG00000149100.12		Formation of the ternary complex, and subsequently, the 43S complex; L13a-mediated translational silencing of Ceruloplasmin expression; Translation initiation complex formation; GTP hydrolysis and joining of the 60S ribosomal subunit; Formation of a pool of free 40S subunits; Ribosomal scanning and start codon recognition	11	0	0.925	0.930221	73.21	97.4	102.6	0.98	19.36	High	High	High	High	High	High	1
Q53HS0	Glutaminyl-tRNA synthetase variant (Fragment) OS=Homo sapiens PE=2 SV=1	0	100.323	38	22	58	22	775	87.7	7.24	151.55	22	metabolic process;regulation of biological process	cytoplasm;cytosol;organelle lumen	catalytic activity;enzyme regulator activity;nucleotide binding;protein binding	Pf00749, Pf03950, Pf04557, Pf04558	5859	QARS	3					0	0	0.851	0.614059	40.87	95.7	104.3	8.89	15.43	High	High	High	High	High	High	1
A8KA19	cDNA FLJ75831, highly similar to Homo sapiens exportin, tRNA (nuclear export receptor for tRNAs) (XPOT), mRNA OS=Homo sapiens PE=2 SV=1	0	100.303	28	22	72	22	962	109.8	5.39	153.76	22	transport	cytoplasm;cytosol;nucleus	protein binding;RNA binding	Pf08389	11260	XPOT	12			RNA transport		1	0	0.899	0.807361	43.9	100.1	99.9	1.91	18.88	High	High	High	High	High	High	1
Q9NUU7	ATP-dependent RNA helicase DDX19A OS=Homo sapiens GN=DDX19A PE=1 SV=1	0	100.168	51	16	46	1	478	53.9	6.58	145.51	16	metabolic process;regulation of biological process;transport	cytoplasm;membrane;nucleus;spliceosomal complex	catalytic activity;nucleotide binding;protein binding;RNA binding	Pf00270, Pf00271	55308	DDX19A	16		ENSG00000168872.16			0	0	0.809	0.795283	38.7	89.5	110.5	20.87	53.86	High	High	High	High	High	High	1
Q08945	FACT complex subunit SSRP1 OS=Homo sapiens GN=SSRP1 PE=1 SV=1	0	99.993	27	18	66	18	709	81	6.87	162.91	18	metabolic process;regulation of biological process;response to stimulus	chromosome;nucleus	DNA binding;protein binding;RNA binding	Pf00505, Pf03531, Pf08512, Pf09011	6749	SSRP1	11		ENSG00000149136.8		HIV elongation arrest and recovery; TP53 Regulates Transcription of DNA Repair Genes; Tat-mediated HIV elongation arrest and recovery; Formation of RNA Pol II elongation complex ; Formation of HIV elongation complex in the absence of HIV Tat; Regulation of TP53 Activity through Phosphorylation; RNA Polymerase II Pre-transcription Events; Pausing and recovery of HIV elongation; Pausing and recover…	24	0	1.09	0.72807	44.17	101.9	98.1	14.83	19.81	High	High	High	High	High	High	1
Q9UHB9	Signal recognition particle subunit SRP68 OS=Homo sapiens GN=SRP68 PE=1 SV=2	0	99.905	39	18	51	18	627	70.7	8.56	135.85	18	cell organization and biogenesis;response to stimulus;transport	cytoplasm;cytosol;endoplasmic reticulum;nucleus;ribosome	protein binding;RNA binding		6730	SRP68	17		ENSG00000167881.14	Protein export	SRP-dependent cotranslational protein targeting to membrane	4	0	1.001	0.968848	42.87	108.4	91.6	19.16	31.89	High	High	High	High	High	High	1
Q09161	Nuclear cap-binding protein subunit 1 OS=Homo sapiens GN=NCBP1 PE=1 SV=1	0	99.767	28	17	40	17	790	91.8	6.43	110.9	17	cell organization and biogenesis;metabolic process;regulation of biological process;response to stimulus;transport	cytoplasm;cytosol;mitochondrion;nucleus	protein binding;RNA binding	Pf02854, Pf09088, Pf09090	4686	NCBP1	9	mRNA Processing	ENSG00000136937.12	mRNA surveillance pathway; Spliceosome; RNA transport	Signaling by FGFR2 IIIa TM; RNA polymerase II transcribes snRNA genes; Abortive elongation of HIV-1 transcript in the absence of Tat; Formation of HIV-1 elongation complex containing HIV-1 Tat; Formation of the HIV-1 Early Elongation Complex; SLBP independent Processing of Histone Pre-mRNAs; mRNA Splicing - Major Pathway; FGFR2 alternative splicing; mRNA Splicing - Minor Pathway; Cleavage of Grow…	61	0	1.007	0.961091	56.97	102.6	97.4	2.35	9.79	High	High	High	High	High	High	1
Q92896	Golgi apparatus protein 1 OS=Homo sapiens GN=GLG1 PE=1 SV=2	0	99.723	23	20	56	20	1179	134.5	6.9	138.99	20	cellular component movement;regulation of biological process	Golgi;membrane	protein binding	Pf00839	2734	GLG1	16		ENSG00000090863.11	Cell adhesion molecules (CAMs)	Cell surface interactions at the vascular wall	3	0	1.027	0.921105	55.88	99.6	100.4	22.08	4.55	High	High	High	High	High	High	1
J3KR97	Tubulin-specific chaperone D OS=Homo sapiens GN=TBCD PE=1 SV=1	0	99.527	23	19	60	19	1230	136.5	6.34	171.62	19	cell organization and biogenesis;metabolic process;regulation of biological process	cytoplasm	enzyme regulator activity;protein binding	Pf12612	6904	TBCD	17		ENSG00000141556.20			0	0	1.024	0.935842	49.72	95.4	104.6	10.51	10.38	High	High	High	High	High	High	1
Q5T5C7	Serine--tRNA ligase, cytoplasmic OS=Homo sapiens GN=SARS PE=1 SV=1	0	99.473	43	17	59	17	536	61.3	7.06	139.67	17	metabolic process;regulation of biological process	cytoplasm;cytosol;nucleus	catalytic activity;DNA binding;nucleotide binding;protein binding;RNA binding	Pf00587, Pf02403	6301	SARS	1		ENSG00000031698.12			0	0	0.96	0.973354	48.1	98.5	101.5	19.86	16.51	High	High	High	High	High	High	1
O60341	Lysine-specific histone demethylase 1A OS=Homo sapiens GN=KDM1A PE=1 SV=2	0	99.444	28	16	59	16	852	92.8	6.52	176.2	16	cell organization and biogenesis;coagulation;development;metabolic process;regulation of biological process;response to stimulus	nucleus	catalytic activity;DNA binding;nucleotide binding;protein binding	Pf01593, Pf04433, Pf13450, Pf13870	23028	KDM1A	1	Androgen receptor signaling pathway	ENSG00000004487.15		Activated PKN1 stimulates transcription of AR (androgen receptor) regulated genes KLK2 and KLK3; Regulation of PTEN gene transcription; HDACs deacetylate histones; HDMs demethylate histones; Factors involved in megakaryocyte development and platelet production	16	0	0.889	0.822969	44.19	87.7	112.3	14.63	19.99	High	High	High	High	High	High	1
Q13561	Dynactin subunit 2 OS=Homo sapiens GN=DCTN2 PE=1 SV=4	0	99.396	52	15	58	15	401	44.2	5.21	162.81	15	cell organization and biogenesis;cell proliferation;regulation of biological process;transport	chromosome;cytoplasm;cytoskeleton;cytosol;membrane	catalytic activity;motor activity;protein binding	Pf04912	10540	DCTN2	12		ENSG00000175203.15	Vasopressin-regulated water reabsorption; Huntington's disease	COPI-independent Golgi-to-ER retrograde traffic; Regulation of PLK1 Activity at G2/M Transition; AURKA Activation by TPX2; Anchoring of the basal body to the plasma membrane; Recruitment of NuMA to mitotic centrosomes; Recruitment of mitotic centrosome proteins and complexes; Loss of Nlp from mitotic centrosomes; COPI-mediated anterograde transport; MHC class II antigen presentation; HSP90 chaper…	35	0	0.993	0.974599	57.02	95	105	21.53	14.67	High	High	High	High	High	High	1
V9HW04	Serine/threonine-protein phosphatase OS=Homo sapiens GN=HEL-S-80p PE=2 SV=1	0	99.265	59	15	65	6	327	37.2	6.19	150.25	15	cell division;metabolic process;regulation of biological process;response to stimulus	cytoplasm;cytosol;nucleus	catalytic activity;metal ion binding;protein binding	Pf00149	5500	PPP1CB	2	Common Pathways Underlying Drug Addiction; G13 Signaling Pathway	ENSG00000213639.9	Oxytocin signaling pathway; Alcoholism; Amphetamine addiction; Oocyte meiosis; Dopaminergic synapse; Proteoglycans in cancer; Long-term potentiation; Insulin resistance; cGMP-PKG signaling pathway; Inflammatory mediator regulation of TRP channels; Vascular smooth muscle contraction; mRNA surveillance pathway; Focal adhesion; cAMP signaling pathway; Herpes simplex infection; Regulation of actin cy…	Triglyceride catabolism; RHO GTPases activate PAKs; RHO GTPases Activate ROCKs; Regulation of PLK1 Activity at G2/M Transition; Downregulation of TGF-beta receptor signaling; RHO GTPases activate CIT; RHO GTPases activate PKNs; Circadian Clock	43	0	1.156	0.459589	29.15	103.6	96.4	11.41	16.76	High	High	High	High	High	High	1
Q8WX93	Palladin OS=Homo sapiens GN=PALLD PE=1 SV=3	0	99.264	20	22	56	22	1383	150.5	7.09	114.57	22	cell organization and biogenesis;cellular component movement	cytoplasm;cytoskeleton;cytosol;membrane;nucleus	protein binding	Pf00047, Pf07679, Pf13895, Pf13927	23022	PALLD	4					0	0	1.054	0.835077	52.26	109.7	90.3	7.44	28.33	High	High	High	High	High	High	1
E9KL44	Epididymis tissue sperm binding protein Li 14m OS=Homo sapiens PE=2 SV=1	0	99.228	33	14	45	14	763	82.9	9.04	137.6	14	metabolic process;response to stimulus	membrane;mitochondrion	catalytic activity;nucleotide binding;protein binding	Pf00378, Pf00725, Pf02737	3030	HADHA	2	Fatty Acid Beta Oxidation; Mitochondrial LC-Fatty Acid Beta-Oxidation; Valproic acid pathway; Sudden Infant Death Syndrome (SIDS) Susceptibility Pathways	ENSG00000084754.10	Butanoate metabolism; Fatty acid metabolism; Metabolic pathways; beta-Alanine metabolism; Propanoate metabolism; Valine, leucine and isoleucine degradation; Biosynthesis of unsaturated fatty acids; Lysine degradation; Fatty acid degradation; Tryptophan metabolism; Fatty acid elongation; Carbon metabolism	Beta oxidation of hexanoyl-CoA to butanoyl-CoA; Beta oxidation of lauroyl-CoA to decanoyl-CoA-CoA; Beta oxidation of palmitoyl-CoA to myristoyl-CoA; Beta oxidation of myristoyl-CoA to lauroyl-CoA; Acyl chain remodeling of CL; Beta oxidation of decanoyl-CoA to octanoyl-CoA-CoA; mitochondrial fatty acid beta-oxidation of unsaturated fatty acids; Beta oxidation of octanoyl-CoA to hexanoyl-CoA	31	0	1.128	0.565594	43.58	107.1	92.9	9.31	18.29	High	High	High	High	High	High	1
P16152	Carbonyl reductase [NADPH] 1 OS=Homo sapiens GN=CBR1 PE=1 SV=3	0	99.217	64	14	64	11	277	30.4	8.32	179.16	14	cell differentiation;metabolic process	cytoplasm;cytosol	catalytic activity	Pf00106, Pf01370, Pf08659, Pf13561	873; 54093	CBR1; SETD4	21	NRF2 pathway	ENSG00000159228.12	Chemical carcinogenesis; Metabolism of xenobiotics by cytochrome P450; Metabolic pathways; Arachidonic acid metabolism	Synthesis of Prostaglandins (PG) and Thromboxanes (TX)	10	3	1.042	0.88752	63.3	98	102	12.69	23.74	High	High	High	High	High	High	1
B4DZF1	cDNA FLJ56541, highly similar to Ubiquilin-2 OS=Homo sapiens PE=2 SV=1	0	99.203	37	11	63	7	512	55	5.55	236.78	11	metabolic process;regulation of biological process	cytoplasm;cytosol;membrane;nucleus;vacuole	protein binding	Pf00240, Pf00627, Pf09770, Pf11976	29978	UBQLN2	X					0	4	1.061	0.836353	53.33	102.7	97.3	26.53	29.23	High	High	High	High	High	High	1
A0A024QZ30	Succinate dehydrogenase complex, subunit A, flavoprotein (Fp), isoform CRA_b OS=Homo sapiens GN=SDHA PE=4 SV=1	0	99.164	38	16	53	16	664	72.6	7.39	147.16	16	metabolic process;transport	membrane;mitochondrion	catalytic activity;nucleotide binding;protein binding	Pf00890, Pf02910	6389	SDHA	5	Electron Transport Chain; TCA Cycle and Deficiency of Pyruvate Dehydrogenase complex (PDHc); Amino Acid metabolism; TCA Cycle	ENSG00000073578.16	Alzheimer's disease; Carbon metabolism; Non-alcoholic fatty liver disease (NAFLD); Parkinson's disease; Citrate cycle (TCA cycle); Oxidative phosphorylation; Huntington's disease; Metabolic pathways	Respiratory electron transport; Citric acid cycle (TCA cycle)	18	0	0.891	0.795602	44.43	105	95	13.91	18.81	High	High	High	High	High	High	1
Q96AG4	Leucine-rich repeat-containing protein 59 OS=Homo sapiens GN=LRRC59 PE=1 SV=1	0	99.125	50	14	73	14	307	34.9	9.57	199.57	14		endoplasmic reticulum;membrane;nucleus	protein binding;RNA binding	Pf12799, Pf13855	55379	LRRC59	17		ENSG00000108829.9			0	0	0.874	0.599746	40.19	90.7	109.3	17.26	29.28	High	High	High	High	High	High	1
Q96PK6	RNA-binding protein 14 OS=Homo sapiens GN=RBM14 PE=1 SV=2	0	99.12	36	20	57	20	669	69.4	9.67	148.08	20	cell organization and biogenesis;defense response;metabolic process;regulation of biological process;response to stimulus	cytoplasm;nucleus	protein binding;RNA binding	Pf00076, Pf13893, Pf14259	10432; 100526737	RBM14; RBM14-RBM4	11		ENSG00000239306.4		RUNX2 regulates bone development	5	0	1.035	0.887217	59.34	106.3	93.7	23.4	27.54	High	High	High	High	High	High	1
A0A024RAH8	DEAD (Asp-Glu-Ala-Asp) box polypeptide 18, isoform CRA_b OS=Homo sapiens GN=DDX18 PE=3 SV=1	0	99.114	45	22	51	22	670	75.4	9.5	125.79	22	metabolic process;response to stimulus	chromosome;cytoplasm;membrane;nucleus	catalytic activity;DNA binding;nucleotide binding;protein binding;RNA binding	Pf00270, Pf00271, Pf04851, Pf13959	8886	DDX18	2		ENSG00000088205.12			0	0	0.915	0.855511	58.5	95.5	104.5	29.37	47.64	High	High	High	High	High	High	1
A0A024R284	Ubiquilin 1, isoform CRA_b OS=Homo sapiens GN=UBQLN1 PE=4 SV=1	0	98.841	28	10	57	5	589	62.5	5.11	223.15	10	cell communication;cell organization and biogenesis;metabolic process;regulation of biological process;response to stimulus	cytoplasm;cytosol;endoplasmic reticulum;membrane;nucleus;proteasome;vacuole	protein binding	Pf00240, Pf00627, Pf11976	29979	UBQLN1	9		ENSG00000135018.13	Protein processing in endoplasmic reticulum	Cargo recognition for clathrin-mediated endocytosis	5	0	0.846	0.709381	26.42	93.2	106.8	6.71	37.09	High	High	High	High	High	High	1
Q96IR1	RPS4X protein (Fragment) OS=Homo sapiens GN=RPS4X PE=2 SV=2	0	98.641	67	18	94	18	243	27.2	9.94	162.47	18	cell organization and biogenesis;development;metabolic process;regulation of biological process;transport	cytosol;membrane;ribosome	protein binding;RNA binding;structural molecule activity	Pf00900, Pf08071	6191	RPS4X	X	Cytoplasmic Ribosomal Proteins				1	0	0.891	0.709381	42.54	94.9	105.1	4.26	10.84	High	High	High	High	High	High	1
P49756	RNA-binding protein 25 OS=Homo sapiens GN=RBM25 PE=1 SV=3	0	98.53	28	18	73	18	843	100.1	6.32	185.4	18	metabolic process;regulation of biological process	cytoplasm;nucleus;spliceosomal complex	protein binding;RNA binding	Pf00076, Pf01480, Pf14259	58517	RBM25	14		ENSG00000119707.13	Spliceosome		1	0	0.88	0.736492	33.1	97.6	102.4	6.47	7.77	High	High	High	High	High	High	1
Q59G12	Lamina-associated polypeptide 2, isoforms beta/gamma variant (Fragment) OS=Homo sapiens PE=2 SV=1	0	98.113	49	14	81	1	378	41.8	9.23	202.25	14	regulation of biological process	chromosome;membrane;nucleus	DNA binding;protein binding	Pf03020, Pf08198	7112	TMPO	12					0	0	1.442	0.730246	62.73	121	79	24.49	64.8	Peak Found	Peak Found	Peak Found	High	High	Peak Found	1
E9PGZ1	Caldesmon OS=Homo sapiens GN=CALD1 PE=1 SV=1	0	97.983	42	19	66	1	536	61.7	6.11	159.6	19			protein binding	Pf02029			7		ENSG00000122786.19			0	0	0.825	0.790231	11.73	88.9	111.1	13.15	13.14	High	High	Peak Found	High	High	High	1
P36871	Phosphoglucomutase-1 OS=Homo sapiens GN=PGM1 PE=1 SV=3	0	97.824	45	18	55	7	562	61.4	6.76	117.04	18	metabolic process;transport	cytoplasm;cytoskeleton;cytosol;extracellular	catalytic activity;metal ion binding;protein binding	Pf00408, Pf02878, Pf02879, Pf02880	5236	PGM1	1	Ectoderm Differentiation; Glycogen Metabolism; Glucuronidation	ENSG00000079739.15	Purine metabolism; Pentose phosphate pathway; Amino sugar and nucleotide sugar metabolism; Galactose metabolism; Metabolic pathways; Glycolysis / Gluconeogenesis; Starch and sucrose metabolism	Neutrophil degranulation; Galactose catabolism; Glycogen breakdown (glycogenolysis); Glycogen synthesis; Defective PGM1 causes PGM1-CDG (CDG1t)	23	10	0.944	0.954908	41.73	99.5	100.5	10.82	8.22	High	High	High	High	High	High	1
M0QZM1	Heterogeneous nuclear ribonucleoprotein M (Fragment) OS=Homo sapiens GN=HNRNPM PE=1 SV=1	0	97.49	60	18	94	1	383	40	6.73	214.35	18	metabolic process		RNA binding	Pf00076, Pf13893, Pf14259			19		ENSG00000099783.11			0	0	0.811	0.756147	24.38	89.6	110.4	18.11	35.68	High	High	Peak Found	High	Peak Found	Peak Found	1
A0A024RC47	Zinc finger protein 24 (KOX 17), isoform CRA_b OS=Homo sapiens GN=ZNF24 PE=4 SV=1	0	97.372	47	14	59	13	368	42.1	6.21	137.42	14	metabolic process;regulation of biological process	nucleus	DNA binding;metal ion binding;protein binding	Pf00096, Pf02023, Pf13465	7572	ZNF24	18					0	1	1.001	0.973354	56.48	102.8	97.2	33.52	42.29	High	High	High	High	High	High	1
O00231	26S proteasome non-ATPase regulatory subunit 11 OS=Homo sapiens GN=PSMD11 PE=1 SV=3	0	97.367	48	18	66	18	422	47.4	6.48	126.66	18	cell differentiation;cell organization and biogenesis;metabolic process;regulation of biological process;response to stimulus;transport	cytoplasm;cytosol;extracellular;membrane;nucleus;organelle lumen;proteasome	catalytic activity;protein binding;structural molecule activity	Pf01399	5717	PSMD11	17	Proteasome Degradation; Parkin-Ubiquitin Proteasomal System pathway	ENSG00000108671.9	Proteasome; Epstein-Barr virus infection	Regulation of RAS by GAPs; CDT1 association with the CDC6:ORC:origin complex; Downstream TCR signaling; UCH proteinases; NIK-->noncanonical NF-kB signaling; Hh mutants that don't undergo autocatalytic processing are degraded by ERAD; SCF-beta-TrCP mediated degradation of Emi1; Neutrophil degranulation; Cross-presentation of soluble exogenous antigens (endosomes); Separation of Sister Chromatids; …	153	0	1	0.978034	57.79	98.2	101.8	10.68	24.82	High	High	High	High	High	High	1
O75390	Citrate synthase, mitochondrial OS=Homo sapiens GN=CS PE=1 SV=2	0	97.33	41	14	55	14	466	51.7	8.32	131.03	14	metabolic process	mitochondrion;nucleus;organelle lumen	catalytic activity;RNA binding	Pf00285	1431	CS	12	TCA Cycle and Deficiency of Pyruvate Dehydrogenase complex (PDHc); Amino Acid metabolism; TCA Cycle	ENSG00000062485.18	Citrate cycle (TCA cycle); Metabolic pathways; Carbon metabolism; 2-Oxocarboxylic acid metabolism; Glyoxylate and dicarboxylate metabolism; Biosynthesis of amino acids	Mitochondrial protein import; Metabolism of proteins; Citric acid cycle (TCA cycle)	15	0	0.992	0.987887	63.64	91.3	108.7	16.06	11.76	High	High	High	High	High	High	1
Q9Y3F4	Serine-threonine kinase receptor-associated protein OS=Homo sapiens GN=STRAP PE=1 SV=1	0	97.025	54	15	61	15	350	38.4	5.12	135.24	15	cell organization and biogenesis;metabolic process;regulation of biological process	cytoplasm;cytosol;nucleus	protein binding;RNA binding	Pf00400	11171	STRAP	12	TGF-beta Signaling Pathway	ENSG00000023734.10	RNA transport	Downregulation of TGF-beta receptor signaling	7	0	0.818	0.302296	30.42	96.4	103.6	4.5	12.51	High	High	High	High	High	High	1
E7EX44	Caldesmon OS=Homo sapiens GN=CALD1 PE=1 SV=1	0	96.981	41	19	61	1	557	64.1	7.02	155.63	19		cytoskeleton;membrane	protein binding	Pf02029			7		ENSG00000122786.19			0	18	0.958	0.978034	47.25	100.6	99.4	26.3	17.33	High	Peak Found	Peak Found	Peak Found	Peak Found	Peak Found	1
F5GZS6	4F2 cell-surface antigen heavy chain OS=Homo sapiens GN=SLC3A2 PE=1 SV=1	0	96.959	35	17	52	17	599	64.8	5.1	159.27	17	metabolic process	cytosol;membrane;nucleus	catalytic activity	Pf00128			11		ENSG00000168003.16			0	0	0.75	0.0876117	37.03	92.2	107.8	10.27	20.77	High	High	High	High	High	High	1
B4DZ08	cDNA FLJ51705, highly similar to Aconitate hydratase, mitochondrial (EC 4.2.1.3) OS=Homo sapiens PE=2 SV=1	0	96.946	39	21	55	21	761	83.4	7.72	133.41	21	metabolic process;response to stimulus	mitochondrion;organelle lumen	catalytic activity;metal ion binding	Pf00330, Pf00694	50	ACO2	22	TCA Cycle				1	0	1.081	0.795602	63.67	92.4	107.6	4.12	23.02	High	High	High	High	High	High	1
Q96QK1	Vacuolar protein sorting-associated protein 35 OS=Homo sapiens GN=VPS35 PE=1 SV=2	0	96.778	31	21	60	21	796	91.6	5.49	134.2	21	cell organization and biogenesis;regulation of biological process;response to stimulus;transport	cytoplasm;cytosol;endosome;membrane;mitochondrion;vacuole	protein binding;transporter activity	Pf03635	55737	VPS35	16		ENSG00000069329.16	Endocytosis	WNT ligand biogenesis and trafficking	4	0	1.085	0.734097	51.4	104.3	95.7	3.01	5.14	High	High	High	High	High	High	1
Q63HL4	NADPH--cytochrome P450 reductase OS=Homo sapiens GN=DKFZp686G04235 PE=2 SV=1	0	96.718	36	20	54	3	680	77	5.58	144.91	20	metabolic process;regulation of biological process;response to stimulus	cytoplasm;endoplasmic reticulum;membrane;mitochondrion	catalytic activity;nucleotide binding;protein binding	Pf00175, Pf00258, Pf00667	5447	POR	7					0	16	0.807	0.273966	33.48	89.2	110.8	11.61	17.45	Peak Found	High	High	Peak Found	Peak Found	High	1
B2RWN5	HEAT repeat containing 1 OS=Homo sapiens GN=HEATR1 PE=2 SV=1	0	96.508	15	22	40	22	2144	242.1	6.55	82.38	22	metabolic process;regulation of biological process	membrane;mitochondrion	protein binding;RNA binding	Pf08146, Pf12397	55127	HEATR1	1			Ribosome biogenesis in eukaryotes		1	0	0.828	0.628344	38.5	95.4	104.6	13.6	21.49	High	High	High	High	High	High	1
P08237	ATP-dependent 6-phosphofructokinase, muscle type OS=Homo sapiens GN=PFKM PE=1 SV=2	0	96.487	32	18	46	17	780	85.1	7.99	111.59	18	cell organization and biogenesis;cellular homeostasis;metabolic process;regulation of biological process	cytoplasm;cytosol;membrane;nucleus	catalytic activity;metal ion binding;nucleotide binding;protein binding	Pf00365	5213	PFKM	12	Insulin Signaling; Glycolysis and Gluconeogenesis	ENSG00000152556.15	Pentose phosphate pathway; Carbon metabolism; Metabolic pathways; Glycolysis / Gluconeogenesis; Fructose and mannose metabolism; Central carbon metabolism in cancer; RNA degradation; Biosynthesis of amino acids; AMPK signaling pathway; Galactose metabolism	Glycolysis	16	0	1.037	0.885061	53.78	99.4	100.6	21.29	20.19	High	High	High	High	High	High	1
A0A024R3W7	Eukaryotic translation elongation factor 1 beta 2, isoform CRA_a OS=Homo sapiens GN=EEF1B2 PE=3 SV=1	0	96.144	62	10	54	8	225	24.7	4.67	190.06	10	metabolic process;response to stimulus	cytoplasm;cytosol;endoplasmic reticulum;nucleus	protein binding;RNA binding	Pf00736, Pf14497	1933	EEF1B2	2; CHR_HSCHR2_6_CTG7_2	Translation Factors	ENSG00000283391.1; ENSG00000114942.13		Eukaryotic Translation Elongation	4	0	0.774	0.0833972	32.28	93.2	106.8	18.27	25.99	High	High	High	High	High	High	1
Q9C0C9	E2/E3 hybrid ubiquitin-protein ligase UBE2O OS=Homo sapiens GN=UBE2O PE=1 SV=3	0	95.862	20	17	38	17	1292	141.2	5.12	98.27	17	metabolic process;regulation of biological process;transport	cytoplasm;cytosol;nucleus	catalytic activity;nucleotide binding;protein binding;RNA binding	Pf00179	63893	UBE2O	17		ENSG00000175931.12	Ubiquitin mediated proteolysis	Antigen processing: Ubiquitination & Proteasome degradation	5	0	0.974	0.985098	46.75	101.3	98.7	8.47	19.06	High	High	High	High	High	High	1
Q14247	Src substrate cortactin OS=Homo sapiens GN=CTTN PE=1 SV=2	0	95.795	49	21	59	21	550	61.5	5.4	153.46	21	cell organization and biogenesis;cellular component movement;regulation of biological process;transport	cytoplasm;cytoskeleton;cytosol;Golgi;membrane	protein binding	Pf00018, Pf02218, Pf07653, Pf14604	2017	CTTN	11	Pathogenic Escherichia coli infection; Hepatitis C and Hepatocellular Carcinoma	ENSG00000085733.15	Pathogenic Escherichia coli infection; Shigellosis; Proteoglycans in cancer; Tight junction; Bacterial invasion of epithelial cells	RHO GTPases activate PAKs; Clathrin-mediated endocytosis	14	0	1.005	0.968848	58.42	105.3	94.7	24.34	10.45	High	High	High	High	High	High	1
A0A024RC37	Uncharacterized protein OS=Homo sapiens GN=P15RS PE=4 SV=1	0	95.78	53	16	68	15	312	35.7	7.55	147.75	16	metabolic process;regulation of biological process		protein binding	Pf04818	55197	RPRD1A	18		ENSG00000141425.17		RNA polymerase II transcribes snRNA genes	3	1	1.047	0.858122	76.31	103.5	96.5	14.88	6.21	High	High	High	High	High	High	1
J3KN16	Proteasome-associated protein ECM29 homolog OS=Homo sapiens GN=KIAA0368 PE=1 SV=1	0	95.605	15	21	42	21	2017	223.6	8.75	114.24	21	cell organization and biogenesis;metabolic process	endoplasmic reticulum;endosome;membrane;nucleus;proteasome	protein binding;structural molecule activity	Pf12755, Pf13001	23392	KIAA0368	9		ENSG00000136813.14			0	0	0.969	0.973354	55.85	110.4	89.6	60.6	74.61	High	High	High	High	High	High	1
E5KLM1	Mitochondrial dynamin-like 120 kDa protein OS=Homo sapiens PE=4 SV=1	0	95.086	28	22	55	22	997	115.8	7.87	113.91	22	cell death;cell organization and biogenesis;cellular component movement;cellular homeostasis;metabolic process;regulation of biological process;response to stimulus;transport	cytosol;membrane;mitochondrion	catalytic activity;metal ion binding;nucleotide binding;protein binding	Pf00350, Pf01926	4976	OPA1	3					0	0	0.912	0.887228	38.61	96.8	103.2	14.66	16.63	High	High	High	High	High	High	1
C9J2Y9	DNA-directed RNA polymerase OS=Homo sapiens GN=POLR2B PE=1 SV=2	0	94.629	24	20	49	20	1167	133	7.15	108.27	20	metabolic process;regulation of biological process;response to stimulus	membrane;nucleus	catalytic activity;DNA binding;metal ion binding;protein binding;RNA binding	Pf00562, Pf04560, Pf04561, Pf04563, Pf04565, Pf04566, Pf04567	5431	POLR2B	4	Eukaryotic Transcription Initiation	ENSG00000047315.15			1	0	0.993	0.985098	42.57	102.4	97.6	3.36	4.11	High	High	High	High	High	High	1
P23526	Adenosylhomocysteinase OS=Homo sapiens GN=AHCY PE=1 SV=4	0	94.609	44	18	82	18	432	47.7	6.34	144.82	18	defense response;metabolic process;response to stimulus;transport	cytoplasm;cytosol;nucleus	catalytic activity;nucleotide binding;protein binding	Pf00670, Pf02254, Pf02826, Pf05221	191	AHCY	20	Folate Metabolism; Trans-sulfuration pathway; One Carbon Metabolism; Trans-sulfuration and one carbon metabolism	ENSG00000101444.12	Metabolic pathways; Cysteine and methionine metabolism	Metabolism of ingested SeMet, Sec, MeSec into H2Se; Defective AHCY causes Hypermethioninemia with S-adenosylhomocysteine hydrolase deficiency (HMAHCHD); Sulfur amino acid metabolism; Methylation	18	0	0.789	0.131051	27.86	91.5	108.5	4.99	7.26	High	High	High	High	High	High	1
P17980	26S protease regulatory subunit 6A OS=Homo sapiens GN=PSMC3 PE=1 SV=3	0	94.43	54	18	61	18	439	49.2	5.24	161.8	18	metabolic process;regulation of biological process;response to stimulus;transport	cytoplasm;cytosol;extracellular;membrane;nucleus;organelle lumen;proteasome	catalytic activity;enzyme regulator activity;nucleotide binding;protein binding	Pf00004, Pf01078, Pf05496, Pf07724, Pf07728, Pf13191	5702	PSMC3	11	Proteasome Degradation; Parkin-Ubiquitin Proteasomal System pathway	ENSG00000165916.8	Epstein-Barr virus infection; Proteasome	Regulation of RAS by GAPs; CDT1 association with the CDC6:ORC:origin complex; Downstream TCR signaling; UCH proteinases; NIK-->noncanonical NF-kB signaling; Hh mutants that don't undergo autocatalytic processing are degraded by ERAD; SCF-beta-TrCP mediated degradation of Emi1; Neutrophil degranulation; Cross-presentation of soluble exogenous antigens (endosomes); Separation of Sister Chromatids; …	153	0	0.935	0.924045	49.97	104.4	95.6	12.29	21.88	High	High	High	High	High	High	1
A0A024R8A7	HCG31253, isoform CRA_a OS=Homo sapiens GN=hCG_31253 PE=4 SV=1	0	94.344	42	19	50	16	572	61.6	8.38	119.14	19	metabolic process;regulation of biological process	cytoplasm;membrane;nucleus	DNA binding;protein binding;RNA binding	Pf00013, Pf07650, Pf13014	8939	FUBP3	9		ENSG00000107164.15			0	0	1.024	0.921794	52.52	104.5	95.5	16.64	5.39	High	High	High	High	High	High	1
Q96T88	E3 ubiquitin-protein ligase UHRF1 OS=Homo sapiens GN=UHRF1 PE=1 SV=1	0	94.215	41	25	67	25	793	89.8	7.56	128.96	25	cell organization and biogenesis;cell proliferation;metabolic process;regulation of biological process;response to stimulus	nucleus	catalytic activity;DNA binding;metal ion binding;nucleotide binding;protein binding	Pf00097, Pf00240, Pf00628, Pf02182, Pf11976, Pf12148, Pf13639, Pf13923, Pf14634	29128	UHRF1	19	Pathways Affected in Adenoid Cystic Carcinoma	ENSG00000276043.4		DNA methylation	4	0	0.801	0.376122	35.36	95	105	11.54	19.09	High	High	High	High	High	High	1
E9PKP7	Nucleolar transcription factor 1 OS=Homo sapiens GN=UBTF PE=1 SV=1	0	93.762	28	18	54	18	745	87.4	9.89	113.67	18		nucleus	DNA binding	Pf00505, Pf09011, Pf14887			17		ENSG00000108312.14			0	0	0.862	0.618427	36.81	89	111	22	13.46	High	High	High	High	High	High	1
Q14684	Ribosomal RNA processing protein 1 homolog B OS=Homo sapiens GN=RRP1B PE=1 SV=3	0	93.747	36	18	59	18	758	84.4	9.76	127.16	18	metabolic process;regulation of biological process;response to stimulus	cytosol;nucleus	protein binding;RNA binding	Pf05997	23076	RRP1B	21		ENSG00000160208.12			0	0	0.755	0.171609	19.56	92.2	107.8	8.41	7.67	High	High	High	High	High	High	1
B0YIW5	Archain 1, isoform CRA_b OS=Homo sapiens GN=ARCN1 PE=2 SV=1	0	93.538	47	22	68	22	511	57.2	6.21	159.95	22	response to stimulus;transport	cytoplasm;cytosol;endoplasmic reticulum;Golgi;membrane	RNA binding	Pf00928	372	ARCN1	11	miR-517 relationship with ARCN1 and USP1	ENSG00000095139.13		COPI-dependent Golgi-to-ER retrograde traffic; COPI-mediated anterograde transport	12	0	0.942	0.95017	49.55	93.8	106.2	17.06	19.28	High	High	High	High	High	High	1
H7BXH2	Serine/threonine-protein phosphatase 6 regulatory subunit 3 OS=Homo sapiens GN=PPP6R3 PE=1 SV=1	0	93.532	33	21	42	20	827	92.4	4.63	93.29	21	cell organization and biogenesis;regulation of biological process	cytosol;membrane	protein binding	Pf04499	55291	PPP6R3	11		ENSG00000110075.14			0	1	0.953	0.969566	57.17	79.4	120.6	24.07	31.89	High	High	High	High	High	High	1
Q13409	Cytoplasmic dynein 1 intermediate chain 2 OS=Homo sapiens GN=DYNC1I2 PE=1 SV=3	0	93.406	36	15	44	6	638	71.4	5.2	117.59	15	cell division;cell organization and biogenesis;cellular component movement;regulation of biological process;transport	cytoplasm;cytoskeleton;cytosol;extracellular;Golgi;mitochondrion;organelle lumen	catalytic activity;motor activity;protein binding	Pf00400, Pf11540	1781	DYNC1I2	2		ENSG00000077380.15	Vasopressin-regulated water reabsorption; Salmonella infection; Phagosome	COPI-independent Golgi-to-ER retrograde traffic; Regulation of PLK1 Activity at G2/M Transition; AURKA Activation by TPX2; Anchoring of the basal body to the plasma membrane; Recruitment of NuMA to mitotic centrosomes; Recruitment of mitotic centrosome proteins and complexes; Loss of Nlp from mitotic centrosomes; Amplification of signal from unattached kinetochores via a MAD2 inhibitory signal; S…	48	9	0.942	0.968848	61.61	100.7	99.3	14.6	16.94	High	High	Peak Found	High	High	Peak Found	1
Q9NTI5	Sister chromatid cohesion protein PDS5 homolog B OS=Homo sapiens GN=PDS5B PE=1 SV=1	0	93.326	20	22	44	19	1447	164.6	8.47	87.09	22	cell division;cell organization and biogenesis;cell proliferation;metabolic process;regulation of biological process;response to stimulus	chromosome;cytosol;nucleus	DNA binding;nucleotide binding;protein binding		23047	PDS5B	13		ENSG00000083642.18		Cohesin Loading onto Chromatin; Establishment of Sister Chromatid Cohesion; Separation of Sister Chromatids; Resolution of Sister Chromatid Cohesion	12	0	0.969	0.982868	60.94	106.8	93.2	29.87	12.25	High	High	High	High	High	High	1
P51665	26S proteasome non-ATPase regulatory subunit 7 OS=Homo sapiens GN=PSMD7 PE=1 SV=2	0	93.128	45	11	58	11	324	37	6.77	170.63	11	metabolic process;regulation of biological process;response to stimulus;transport	cytosol;extracellular;membrane;nucleus;organelle lumen;proteasome	catalytic activity;protein binding	Pf01398, Pf13012	5713	PSMD7	16	Proteasome Degradation; Parkin-Ubiquitin Proteasomal System pathway	ENSG00000103035.10	Epstein-Barr virus infection; Proteasome	Regulation of RAS by GAPs; CDT1 association with the CDC6:ORC:origin complex; Downstream TCR signaling; UCH proteinases; NIK-->noncanonical NF-kB signaling; Hh mutants that don't undergo autocatalytic processing are degraded by ERAD; SCF-beta-TrCP mediated degradation of Emi1; Neutrophil degranulation; Cross-presentation of soluble exogenous antigens (endosomes); Separation of Sister Chromatids; …	153	0	0.969	0.985098	68.27	107	93	19.47	24.28	High	High	High	High	High	High	1
Q9Y262	Eukaryotic translation initiation factor 3 subunit L OS=Homo sapiens GN=EIF3L PE=1 SV=1	0	93.111	37	19	75	19	564	66.7	6.34	161.98	19	metabolic process	cytoplasm;cytosol;membrane	protein binding;RNA binding	Pf10255	51386	EIF3L	22		ENSG00000100129.17		Formation of the ternary complex, and subsequently, the 43S complex; L13a-mediated translational silencing of Ceruloplasmin expression; Translation initiation complex formation; GTP hydrolysis and joining of the 60S ribosomal subunit; Formation of a pool of free 40S subunits; Ribosomal scanning and start codon recognition	11	0	0.853	0.464037	26.67	92.3	107.7	4.32	3.45	High	High	High	High	High	High	1
A0A024RDB2	Ras-GTPase activating protein SH3 domain-binding protein 2, isoform CRA_b OS=Homo sapiens GN=G3BP2 PE=4 SV=1	0	92.913	43	13	57	12	449	50.8	5.38	125.39	13	cell organization and biogenesis;regulation of biological process;response to stimulus;transport	cytoplasm;cytosol	protein binding;RNA binding;structural molecule activity	Pf00076, Pf02136, Pf14259	9908	G3BP2	4		ENSG00000138757.14			0	0	0.887	0.76375	38.4	92.9	107.1	11.29	22.24	High	High	High	High	High	High	1	Acetyl [N-Term]
O43242	26S proteasome non-ATPase regulatory subunit 3 OS=Homo sapiens GN=PSMD3 PE=1 SV=2	0	92.893	39	17	62	17	534	60.9	8.44	137.38	17	metabolic process;regulation of biological process;response to stimulus;transport	cytosol;extracellular;membrane;nucleus;organelle lumen;proteasome	catalytic activity;enzyme regulator activity;protein binding	Pf01399, Pf08375	5709	PSMD3	17	Proteasome Degradation; Parkin-Ubiquitin Proteasomal System pathway	ENSG00000108344.14	Proteasome; Epstein-Barr virus infection	Regulation of RAS by GAPs; CDT1 association with the CDC6:ORC:origin complex; Downstream TCR signaling; UCH proteinases; NIK-->noncanonical NF-kB signaling; Hh mutants that don't undergo autocatalytic processing are degraded by ERAD; SCF-beta-TrCP mediated degradation of Emi1; Neutrophil degranulation; Cross-presentation of soluble exogenous antigens (endosomes); Separation of Sister Chromatids; …	153	0	1.177	0.332013	53.21	103	97	10.28	18.82	High	High	High	High	High	High	1
O94906	Pre-mRNA-processing factor 6 OS=Homo sapiens GN=PRPF6 PE=1 SV=1	0	92.842	27	19	50	19	941	106.9	8.25	131.52	19	cell organization and biogenesis;metabolic process;regulation of biological process	membrane;nucleus;spliceosomal complex	protein binding;RNA binding	Pf06424, Pf13414, Pf14559	24148	PRPF6	20	mRNA Processing	ENSG00000101161.7	Spliceosome	mRNA Splicing - Major Pathway; mRNA Splicing - Minor Pathway	7	0	0.895	0.84252	30.79	95.6	104.4	15.72	17.95	High	High	High	High	High	High	1
A8K503	cDNA FLJ76182, highly similar to Homo sapiens ubiquitin-conjugating enzyme E2I (UBC9 homolog, yeast) (UBE2I), transcript variant 1, mRNA OS=Homo sapiens PE=2 SV=1	0	92.833	58	10	63	10	158	18	8.87	182.18	10	cell division;metabolic process;regulation of biological process;response to stimulus	cytoplasm;cytosol;nucleus	catalytic activity;nucleotide binding;protein binding;RNA binding	Pf00179, Pf14461	7329	UBE2I	16	Androgen receptor signaling pathway; TGF-beta Signaling Pathway		MicroRNAs in cancer; Ubiquitin mediated proteolysis; NF-kappa B signaling pathway; RNA transport		6	0	0.929	0.8681	44.8	104.8	95.2	15.95	24.23	High	High	High	High	High	High	1
Q53GT4	Dipeptidylpeptidase III isoform 1 variant (Fragment) OS=Homo sapiens PE=2 SV=1	0	92.57	34	14	57	1	737	82.5	5.12	183.77	14	metabolic process	cytoplasm;cytosol;membrane	catalytic activity;metal ion binding;protein binding	Pf03571	10072	DPP3	11					0	0	1.048	0.958236	26.19	102.3	97.7		24.6	Not Found	Peak Found	Not Found	High	Peak Found	Not Found	1
O14745	Na(+)/H(+) exchange regulatory cofactor NHE-RF1 OS=Homo sapiens GN=SLC9A3R1 PE=1 SV=4	0	92.567	55	14	53	14	358	38.8	5.77	133.98	14	cell differentiation;cell organization and biogenesis;cellular homeostasis;regulation of biological process;response to stimulus;transport	cytoplasm;cytoskeleton;membrane;nucleus	protein binding;structural molecule activity	Pf00595, Pf09007, Pf13180	9368	SLC9A3R1	17		ENSG00000109062.11			0	0	0.819	0.360235	38.66	89.9	110.1	26.86	30.67	High	High	High	High	High	High	1
Q58EY4	SWI/SNF related, matrix associated, actin dependent regulator of chromatin, subfamily c, member 1 OS=Homo sapiens GN=SMARCC1 PE=2 SV=1	0	92.514	27	19	54	13	1105	122.8	5.72	140.31	19	cell organization and biogenesis;metabolic process;regulation of biological process;response to stimulus	chromosome;cytoplasm;nucleus	DNA binding;protein binding	Pf04433	6599	SMARCC1	3					0	0	0.958	0.973354	67.35	85.1	114.9	33.89	44.65	High	High	High	High	High	High	1
P24928	DNA-directed RNA polymerase II subunit RPB1 OS=Homo sapiens GN=POLR2A PE=1 SV=2	0	92.433	14	18	48	18	1970	217	7.37	125.69	18	metabolic process;regulation of biological process;response to stimulus	cytoplasm;nucleus	catalytic activity;DNA binding;metal ion binding;protein binding;RNA binding	Pf00623, Pf04983, Pf04990, Pf04992, Pf04997, Pf04998, Pf05000	5430	POLR2A	17	Eukaryotic Transcription Initiation; mRNA Processing		Metabolic pathways; Huntington's disease; Pyrimidine metabolism; Purine metabolism; Herpes simplex infection; RNA polymerase; Epstein-Barr virus infection	Signaling by FGFR2 IIIa TM; RNA polymerase II transcribes snRNA genes; Abortive elongation of HIV-1 transcript in the absence of Tat; Tat-mediated HIV elongation arrest and recovery; Activation of anterior HOX genes in hindbrain development during early embryogenesis; Formation of HIV-1 elongation complex containing HIV-1 Tat; MicroRNA (miRNA) biogenesis; Formation of the HIV-1 Early Elongation C…	77	0	0.986	0.99559	45.77	103.6	96.4	8.87	26.99	High	High	High	High	High	High	1
Q10567	AP-1 complex subunit beta-1 OS=Homo sapiens GN=AP1B1 PE=1 SV=2	0	92.358	24	21	62	3	949	104.6	5.06	106.06	21	regulation of biological process;transport	cytosol;Golgi;membrane	protein binding;transporter activity	Pf01602, Pf02883, Pf09066, Pf12717, Pf13646	162	AP1B1	22			Lysosome	Nef mediated downregulation of MHC class I complex cell surface expression; MHC class II antigen presentation; Golgi Associated Vesicle Biogenesis; Lysosome Vesicle Biogenesis	17	5	1.036	0.944488	55.2	106	94	12.9	18.09	High	High	High	High	High	Peak Found	1
O00469	Procollagen-lysine,2-oxoglutarate 5-dioxygenase 2 OS=Homo sapiens GN=PLOD2 PE=1 SV=2	0	92.356	32	17	61	17	737	84.6	6.71	136.66	17	metabolic process;response to stimulus	endoplasmic reticulum;membrane	catalytic activity;metal ion binding	Pf03171	5352	PLOD2	3		ENSG00000152952.11	Lysine degradation	Collagen biosynthesis and modifying enzymes	4	0	0.721	0.02589	29.42	84.1	115.9	14.67	17.37	High	High	High	High	High	High	1
O95361	Tripartite motif-containing protein 16 OS=Homo sapiens GN=TRIM16 PE=1 SV=3	0	92.27	43	16	53	1	564	63.9	5.49	149.02	16	cell organization and biogenesis;metabolic process;regulation of biological process;response to stimulus	cytoplasm;cytosol;membrane	DNA binding;metal ion binding;protein binding	Pf00622, Pf13765	10626	TRIM16	17		ENSG00000221926.11			0	0	0.977	0.985396	44.87	83.7	116.3	39.75	38.84	High	High	High	Peak Found	High	High	1
Q8IYB3	Serine/arginine repetitive matrix protein 1 OS=Homo sapiens GN=SRRM1 PE=1 SV=2	0	92.105	21	14	45	14	904	102.3	11.84	97.99	14	metabolic process;transport	cytosol;nucleus;spliceosomal complex	DNA binding;protein binding;RNA binding	Pf01480	10250	SRRM1	1	mRNA Processing	ENSG00000133226.16	mRNA surveillance pathway; RNA transport	Cleavage of Growing Transcript in the Termination Region ; Transport of Mature mRNA derived from an Intron-Containing Transcript; mRNA 3'-end processing; mRNA Splicing - Major Pathway	14	0	0.922	0.90451	57.7	105.9	94.1	29.98	38.45	High	High	High	High	High	High	1	Acetyl [N-Term]
Q96N67	Dedicator of cytokinesis protein 7 OS=Homo sapiens GN=DOCK7 PE=1 SV=4	0	91.882	14	21	39	21	2140	242.4	6.8	85.14	21	cell differentiation;cell organization and biogenesis;development;regulation of biological process;response to stimulus		protein binding	Pf06920, Pf11878, Pf14429	85440	DOCK7	1		ENSG00000116641.17		MET activates RAP1 and RAC1; Factors involved in megakaryocyte development and platelet production	7	0	1.114	0.756147	65.79	106.8	93.2	14.95	2.57	High	High	High	High	High	High	1
P46063	ATP-dependent DNA helicase Q1 OS=Homo sapiens GN=RECQL PE=1 SV=3	0	91.843	37	18	68	18	649	73.4	7.88	141.09	18	metabolic process;response to stimulus	chromosome;cytoplasm;membrane;nucleus	catalytic activity;DNA binding;nucleotide binding;protein binding	Pf00270, Pf00271, Pf04851, Pf09382	5965	RECQL	12		ENSG00000004700.15			0	0	1.027	0.90284	36.88	100	100	7.44	13.92	High	High	High	High	High	High	1
C9J7E5	Transportin-3 OS=Homo sapiens GN=TNPO3 PE=1 SV=1	0	91.687	24	16	54	16	957	108	5.71	141.79	16		nucleus		Pf08389			7		ENSG00000064419.13			0	0	0.953	0.973986	42.03	101.4	98.6	6.37	2.85	High	High	High	High	High	High	1
A0A024R6M3	Poly(A) polymerase alpha, isoform CRA_a OS=Homo sapiens GN=PAPOLA PE=4 SV=1	0	91.58	38	24	60	24	745	82.8	7.37	124.19	24	metabolic process;regulation of biological process	cytoplasm;nucleus	catalytic activity;metal ion binding;nucleotide binding;protein binding;RNA binding	Pf01909, Pf04926, Pf04928	10914	PAPOLA	14	mRNA Processing	ENSG00000090060.17	mRNA surveillance pathway	Cleavage of Growing Transcript in the Termination Region ; Processing of Intronless Pre-mRNAs; mRNA 3'-end processing; mRNA Splicing - Major Pathway	13	0	0.971	0.999809	59.16	95.5	104.5	3.73	13.26	High	High	High	High	High	High	1
P16989	Y-box-binding protein 3 OS=Homo sapiens GN=YBX3 PE=1 SV=4	0	91.326	42	10	72	4	372	40.1	9.77	196.02	10	metabolic process;regulation of biological process;response to stimulus	cytoplasm;cytosol;nucleus	DNA binding;protein binding;RNA binding	Pf00313	8531	CSDA; YBX3	12	RalA downstream regulated genes; Apoptosis-related network due to altered Notch3 in ovarian cancer	ENSG00000060138.12	Tight junction		3	0	0.96	0.99559	46.08	91.5	108.5	20.45	31.08	High	High	High	High	High	High	1
Q96P70	Importin-9 OS=Homo sapiens GN=IPO9 PE=1 SV=3	0	91.289	19	14	55	14	1041	115.9	4.81	124.36	14	transport	cytoplasm;cytosol;membrane;nucleus	protein binding;transporter activity	Pf03810	55705	IPO9	1		ENSG00000198700.9			0	0	1.018	0.959144	61.84	94.9	105.1	12.19	9.2	High	High	High	High	High	High	1
P62495	Eukaryotic peptide chain release factor subunit 1 OS=Homo sapiens GN=ETF1 PE=1 SV=3	0	91.191	44	17	72	17	437	49	5.71	156.33	17	cell organization and biogenesis;metabolic process;regulation of biological process	cytoplasm;cytosol;nucleus	protein binding;RNA binding	Pf03463, Pf03464, Pf03465	2107	ETF1	5	Translation Factors	ENSG00000120705.12	mRNA surveillance pathway	Regulation of expression of SLITs and ROBOs; Nonsense Mediated Decay (NMD) independent of the Exon Junction Complex (EJC); Eukaryotic Translation Termination; Nonsense Mediated Decay (NMD) enhanced by the Exon Junction Complex (EJC)	13	0	0.858	0.495322	31.55	73.8	126.2	16.53	20.02	High	High	High	High	High	High	1
O75475	PC4 and SFRS1-interacting protein OS=Homo sapiens GN=PSIP1 PE=1 SV=1	0	91.06	37	19	69	18	530	60.1	9.13	121.42	19	cell organization and biogenesis;metabolic process;regulation of biological process;response to stimulus;transport	cytosol;nucleus	DNA binding;metal ion binding;protein binding;RNA binding	Pf00855, Pf11467	11168	PSIP1	9		ENSG00000164985.14		2-LTR circle formation; APOBEC3G mediated resistance to HIV-1 infection; Integration of viral DNA into host genomic DNA; Vpr-mediated nuclear import of PICs; Autointegration results in viral DNA circles	13	0	1.039	0.937224	55.37	85.1	114.9	25.47	18.06	High	High	High	High	High	High	1
A0AVT1	Ubiquitin-like modifier-activating enzyme 6 OS=Homo sapiens GN=UBA6 PE=1 SV=1	0	91.058	29	20	45	20	1052	117.9	6.14	110.47	20	metabolic process;response to stimulus	cytoplasm;cytosol	catalytic activity;nucleotide binding;protein binding	Pf00899, Pf02134, Pf09358, Pf10585	55236	UBA6	4		ENSG00000033178.12	Ubiquitin mediated proteolysis	Synthesis of active ubiquitin: roles of E1 and E2 enzymes; Antigen processing: Ubiquitination & Proteasome degradation	9	0	1.226	0.224144	51.87	103.5	96.5	22.68	8.72	High	High	High	High	High	High	1
Q9NQC3	Reticulon-4 OS=Homo sapiens GN=RTN4 PE=1 SV=2	0	91.027	14	8	56	5	1192	129.9	4.5	176.42	8	cell death;cell organization and biogenesis;cellular component movement;regulation of biological process	endoplasmic reticulum;membrane	protein binding;RNA binding	Pf02453	57142	RTN4	2	Spinal Cord Injury	ENSG00000115310.17	Alzheimer's disease	Signalling by NGF; Axonal growth inhibition (RHOA activation)	8	3	1.184	0.277804	50.23	117	83	30.77	23.94	High	High	High	High	High	High	1	Acetyl [N-Term]
G1UI16	SCC-112 protein, isoform CRA_b OS=Homo sapiens GN=PDS5A PE=2 SV=1	0	90.969	24	23	51	20	1337	150.7	7.91	106.15	23	cell division;cell organization and biogenesis;metabolic process;regulation of biological process;response to stimulus	chromosome;cytosol;membrane;nucleus	protein binding		23244	PDS5A	4		ENSG00000121892.14		Cohesin Loading onto Chromatin; Establishment of Sister Chromatid Cohesion; Separation of Sister Chromatids; Resolution of Sister Chromatid Cohesion	12	3	0.937	0.930221	43.63	90.1	109.9	26.68	41.43	High	High	High	High	High	High	1
Q9HDC9	Adipocyte plasma membrane-associated protein OS=Homo sapiens GN=APMAP PE=1 SV=2	0	90.888	46	15	60	15	416	46.5	6.16	133.17	15	metabolic process	cell surface;endoplasmic reticulum;membrane	catalytic activity	Pf03088, Pf08450	57136	APMAP	20		ENSG00000101474.11			0	0	0.961	0.968848	45.77	102.1	97.9	6.18	9.95	High	High	High	High	High	High	1
B2RB95	cDNA, FLJ95381, Homo sapiens tripartite motif-containing 16 (TRIM16), mRNA OS=Homo sapiens PE=2 SV=1	0	90.173	43	16	49	1	564	63.9	5.49	134.62	16	cell organization and biogenesis;metabolic process;regulation of biological process;response to stimulus	cytoplasm;cytosol;membrane	DNA binding;metal ion binding;protein binding	Pf00622, Pf13765	10626	TRIM16	17					0	13	0.934	0.948838	60.75	95.4	104.6	21.96	32.78	Peak Found	Peak Found	Peak Found	High	Peak Found	Peak Found	1
P02461	Collagen alpha-1(III) chain OS=Homo sapiens GN=COL3A1 PE=1 SV=4	0	89.894	20	19	49	19	1466	138.5	6.61	116.13	19	cell organization and biogenesis;metabolic process;regulation of biological process;response to stimulus	extracellular;organelle lumen	metal ion binding;protein binding;structural molecule activity	Pf00093, Pf01410, Pf14828	1281	COL3A1	2	miRNA targets in ECM and membrane receptors; Focal Adhesion; Focal Adhesion-PI3K-Akt-mTOR-signaling pathway; miR-509-3p alteration of YAP1/ECM axis; Inflammatory Response Pathway; Senescence and Autophagy in Cancer	ENSG00000168542.14	Amoebiasis; Protein digestion and absorption; AGE-RAGE signaling pathway in diabetic complications; Platelet activation	Collagen degradation; Integrin cell surface interactions; MET activates PTK2 signaling; Scavenging by Class A Receptors; Syndecan interactions; ECM proteoglycans; Assembly of collagen fibrils and other multimeric structures; Immunoregulatory interactions between a Lymphoid and a non-Lymphoid cell; Collagen chain trimerization; Signaling by PDGF; NCAM1 interactions	37	0	0.986	0.987516	49.27	103.2	96.8	42.64	31.88	High	High	High	High	High	High	1
P50502	Hsc70-interacting protein OS=Homo sapiens GN=ST13 PE=1 SV=2	0	89.86	38	11	76	11	369	41.3	5.27	169.58	11	cell organization and biogenesis;metabolic process;regulation of biological process	cytoplasm;cytosol	nucleotide binding;protein binding	Pf00515, Pf13371, Pf13414, Pf13431, Pf13432	6767	ST13	22		ENSG00000100380.13		Regulation of HSF1-mediated heat shock response	4	0	1.006	0.973354	44.98	99.8	100.2	10.94	14.01	High	High	High	High	High	High	1
A8K4T9	cDNA FLJ77421, highly similar to Homo sapiens autoantigen p542 mRNA OS=Homo sapiens PE=2 SV=1	0	89.758	61	12	52	2	291	30.4	9.47	141.99	12	metabolic process;regulation of biological process	nucleus;spliceosomal complex	protein binding;RNA binding	Pf00076, Pf13893, Pf14259	22913	RALY	20					0	0	0.852	0.854649	31.64	98.5	101.5	67.45	64.4	High	High	High	High	High	Peak Found	1
B4DJI8	cDNA FLJ59702, highly similar to NADPH--cytochrome P450 reductase (EC 1.6.2.4) OS=Homo sapiens PE=2 SV=1	0	89.729	38	18	51	1	573	64.5	7.52	138.08	18	metabolic process;regulation of biological process;response to stimulus	membrane;mitochondrion	catalytic activity;nucleotide binding;protein binding	Pf00175, Pf00258, Pf00667	5447	POR	7					0	0	0.01	2.24545e-16			200		77.63	Not Found	Not Found	Not Found	High	Not Found	Peak Found	1
V9HW62	Lactoylglutathione lyase OS=Homo sapiens GN=HEL-S-74 PE=2 SV=1	0	89.664	61	13	59	2	184	20.7	5.47	112.59	13	cell differentiation;metabolic process;regulation of biological process	cytoplasm;cytosol;membrane;nucleus	catalytic activity;metal ion binding	Pf00903, Pf12681, Pf13669	2739	GLO1	6					0	12	1.044	0.881879	53.13	101.9	98.1	13.53	17.74	High	High	High	High	High	High	1
E7EU96	Casein kinase II subunit alpha OS=Homo sapiens GN=CSNK2A1 PE=1 SV=1	0	89.602	46	14	44	14	385	45.3	7.94	122.78	14	metabolic process		catalytic activity;nucleotide binding	Pf00069, Pf01636, Pf07714			20		ENSG00000101266.17			0	0	0.967	0.983413	56.35	91.8	108.2	3.53	12.18	High	High	High	High	High	High	1
Q13151	Heterogeneous nuclear ribonucleoprotein A0 OS=Homo sapiens GN=HNRNPA0 PE=1 SV=1	0	89.44	51	11	60	10	305	30.8	9.29	195.14	11	defense response;metabolic process;regulation of biological process;response to stimulus	nucleus	protein binding;RNA binding	Pf00076, Pf13893, Pf14259	10949	HNRNPA0	5		ENSG00000177733.6		mRNA Splicing - Major Pathway	4	0	0.947	0.959728	59.67	94.2	105.8	38.33	33.77	High	High	High	High	High	High	1
Q9NZI8	Insulin-like growth factor 2 mRNA-binding protein 1 OS=Homo sapiens GN=IGF2BP1 PE=1 SV=2	0	89.363	36	17	69	16	577	63.4	9.2	192.16	17	cell proliferation;regulation of biological process;transport	cytoplasm;cytosol;nucleus	protein binding;RNA binding;translation regulator activity	Pf00013, Pf00076, Pf13014, Pf13893, Pf14259	10642	IGF2BP1	17	Brain-Derived Neurotrophic Factor (BDNF) signaling pathway; eIF5A regulation in response to inhibition of the nuclear export system	ENSG00000159217.9	MicroRNAs in cancer	MAPK6/MAPK4 signaling; Insulin-like Growth Factor-2 mRNA Binding Proteins (IGF2BPs/IMPs/VICKZs) bind RNA	8	0	0.768	0.184383	25.43	89.5	110.5	4.83	13.97	High	High	High	High	High	High	1
Q2QD09	Triosephosphate isomerase (Fragment) OS=Homo sapiens PE=3 SV=1	0	89.187	47	12	84	1	249	26.9	8.06	203.84	12	metabolic process		catalytic activity	Pf00121	729708	TPI1P1	1					0	0	0.476	0.00326811	13.09	64.5	135.5	39.32	65.03	Not Found	Peak Found	Peak Found	Not Found	Peak Found	High	1
P61221	ATP-binding cassette sub-family E member 1 OS=Homo sapiens GN=ABCE1 PE=1 SV=1	0	89.178	36	16	54	16	599	67.3	8.34	123.27	16	cell organization and biogenesis;metabolic process;regulation of biological process;transport	cytoplasm;cytosol;membrane;mitochondrion;organelle lumen	catalytic activity;enzyme regulator activity;metal ion binding;nucleotide binding;protein binding	Pf00005, Pf04068, Pf13304, Pf13671	6059	ABCE1	4		ENSG00000164163.10		Interferon alpha/beta signaling	4	0	0.905	0.783549	34.95	94.6	105.4	8.78	5.39	High	High	High	High	High	High	1
B2R791	cDNA, FLJ93335, highly similar to Homo sapiens PRP3 pre-mRNA processing factor 3 homolog (yeast) (PRPF3), mRNA OS=Homo sapiens PE=2 SV=1	0	89.145	32	14	37	14	683	77.5	9.5	93.11	14	cell organization and biogenesis;metabolic process	cytosol;nucleus;spliceosomal complex	protein binding;RNA binding	Pf01480, Pf06544, Pf08572	9129	PRPF3	1	mRNA Processing				1	0	0.96	0.973354	56.97	96.7	103.3	28.92	13.81	High	High	High	High	High	High	1
P30048	Thioredoxin-dependent peroxide reductase, mitochondrial OS=Homo sapiens GN=PRDX3 PE=1 SV=3	0	89.102	55	10	53	10	256	27.7	7.78	176.73	10	cell death;cell differentiation;cell organization and biogenesis;cellular homeostasis;metabolic process;regulation of biological process;response to stimulus	cytoplasm;cytosol;endosome;mitochondrion;organelle lumen	antioxidant activity;catalytic activity;enzyme regulator activity;protein binding	Pf00578, Pf08534, Pf10417, Pf13905	10935	PRDX3	10	Selenium Micronutrient Network	ENSG00000165672.6		Detoxification of Reactive Oxygen Species	4	0	1.157	0.391757	49.96	104.9	95.1	4.61	13.15	High	High	High	High	High	High	1
A0A024R687	Pleckstrin homology domain containing, family C (With FERM domain) member 1, isoform CRA_b OS=Homo sapiens GN=PLEKHC1 PE=4 SV=1	0	89.1	31	14	35	14	680	77.8	6.7	98.02	14	cell organization and biogenesis;regulation of biological process;response to stimulus	cell surface;cytoplasm;cytoskeleton;cytosol;membrane;nucleus	protein binding	Pf00169, Pf00373	10979	FERMT2	14		ENSG00000073712.14		Cell-extracellular matrix interactions	3	0	1.082	0.756147	57.54	113.9	86.1	14.28	23.33	High	High	High	High	High	High	1
Q6FHX6	Flap endonuclease 1 OS=Homo sapiens GN=FEN1 PE=2 SV=1	0	89.087	48	12	61	12	380	42.6	8.62	187.92	12	cell organization and biogenesis;cellular homeostasis;metabolic process;regulation of biological process;response to stimulus	membrane;mitochondrion;nucleus	catalytic activity;DNA binding;metal ion binding;protein binding	Pf00752, Pf00867, Pf01367	2237	FEN1	11		ENSG00000168496.3	Non-homologous end-joining; DNA replication; Base excision repair	POLB-Dependent Long Patch Base Excision Repair; Early Phase of HIV Life Cycle; Removal of the Flap Intermediate; HDR through MMEJ (alt-NHEJ); PCNA-Dependent Long Patch Base Excision Repair; Removal of the Flap Intermediate from the C-strand	32	0	1.005	0.968848	53.51	106.9	93.1	18.3	25.44	High	High	High	High	High	High	1
[truncated: 4,090 more rows]
