# Supplementary material for: The germline factor DDX4 contributes to the chemoresistance of small cell lung cancer cells
Source: Commun Biol. 2023 Jan 18;6:65. doi: 10.1038/s42003-023-04444-7 (PMC9849207; doi:10.1038/s42003-023-04444-7)
Supplement: Supplementary file 10 — Supplementary Data 2 [file 42003_2023_4444_MOESM10_ESM.xlsx]

## Sheet: Fig2
Fig2a&b													Fig 2c					Fig 2d					Fig 2g
Time	Cont1	Cont2	OE1	OE2		Time	Cont1	Cont2	KO1	KO2			H69AR Sc (n=1309)	H69AR KO1 (n=2911)	H69AR LUC (n=2483)	H69AR OE (n=3158)		E-cadherin		Galectin-3			Snail		Twist
0	7.70631	2.52429	14.5073	5		0	7.70631	2.52429	0	0			7.58662	0.005831	2.11565	3.67276		H69AR Luc	H69AR OE	H69AR Luc	H69AR OE		H69AR LUC	H69AR OE	H69AR LUC	H69AR OE
0.5	3.0504	5.23713	10.6079	8.06761		0.5	3.0504	5.23713	0	0			2.91208	0.013038	2.13705	6.31735		1.59666	1.08241	0.38645	1.21357		0.74	6.796	1.78	6.19
1	1.15787	1.54989	11.5024	24.9929		1	1.15787	1.54989	1.0822	0			0.628096	0.013342	4.15262	0.39945		1.6339	0.86133	0.53118	0.71511		0.668	6.258	2.47	5.23
1.5	6.48586	4.83915	14.3137	3.91649		1.5	6.48586	4.83915	0.766486	0.860307			3.92614	0.014142	3.42452	0.598021		2.7284	0.50454	0.51008	0.6234		0.616	5.414	1.8	5.15
2	2.01552	3.58851	22.1226	3.14361		2	2.01552	3.58851	2.15252	0.732986			0.427477	0.019416	3.6961	3.4318		1.97046	0.49198	0.70386	0.76563		0.656	4.855	2.05	5.38
2.5	1.19346	3.29042	23.3593	10.5041		2.5	1.19346	3.29042	1.60843	2.47854			1.08478	0.019849	5.45243	9.47591				0.57336	0.99076		0.676	5.997
3	4.35283	2.08301	38.1811	25.6906		3	4.35283	2.08301	0.81169	1.24036			3.81099	0.032527	3.76927	1.64026				0.69292	0.66107		0.876	5.166
3.5	2.15644	1.89652	25.7559	28.5928		3.5	2.15644	1.89652	0.923139	0.496638			3.40371	0.034	3.59102	11.5747				0.64089	0.81083
4	5.49257	2.72617	10.4189	29.7346		4	5.49257	2.72617	0.962811	2.29048			0.856183	0.043463	3.12161	6.1894				0.68458	1.04916
4.5	3.75783	6.42925	7.30821	2.57429		4.5	3.75783	6.42925	1.10581	0.651734			11.228	0.045541	1.47915	3.87161
5	2.33906	1.35985	9.14164	4.77432		5	2.33906	1.35985	1.18778	0.947506			3.405	0.04717	4.48214	20.7465
5.5	2.61217	2.56643	17.7343	22.1769		5.5	2.61217	2.56643	1.51663	0.809119			3.00185	0.05201	1.23908	17.0108
6	1.71559	5.27029	29.3731	0.752383		6	1.71559	5.27029	1.20364	0.966151			2.195	0.054037	1.31819	2.67646
6.5	1.86978	6.18183	11.4482	1.54485		6.5	1.86978	6.18183	2.28387	0.642919			3.60555	0.055109	2.40419	1.69074
7	0.622396	1.00201	15.6021	3.2263		7	0.622396	1.00201	0.764378	1.32147			2.51836	0.057559	1.12856	2.10458
7.5	2.40517	0.670978	6.15449	0.700761		7.5	2.40517	0.670978	1.94671	0.0972677			1.92021	0.057871	4.24518	0.798857
8	2.25961	7.55968	5.61246	1.71122		8	2.25961	7.55968	0.809964	0.805492			5.75022	0.060828	7.86823	4.84287
8.5	3.5149	1.2756	2.17491	6.41971		8.5	3.5149	1.2756	3.2969	0.905859			1.12609	0.064413	5.07889	1.38326
9	4.03701	3.4845	37.57	17.199		9	4.03701	3.4845	3.35811	3.2887			1.11385	0.067082	4.78502	10.1202
9.5	7.30825	5.80133	3.51587	1.27063		9.5	7.30825	5.80133	0.712531	0.876092			3.05198	0.068242	0.711784	6.28334
10	3.30938	2.67034	22.345	7.32779		10	3.30938	2.67034	1.24703	0.37437			14.5722	0.06868	0.445897	1.80974
10.5	3.95577	3.71156	1.24062	1.88931		10.5	3.95577	3.71156	2.75808	1.16001			6.70558	0.068949	0.461064	3.39019
11	4.67551	4.86846	6.14241	1.00776		11	4.67551	4.86846	1.0133	1.06053			0.286225	0.071197	1.20569	4.83053
11.5	0.920765	3.45176	1.81662	1.43671		11.5	0.920765	3.45176	1.10999	1.32006			2.77162	0.072567	2.13663	6.01952
12	2.34027	5.30048	1.48302	3.26836		12	2.34027	5.30048	2.06923	0.478475			8.53316	0.074465	2.76631	2.68581
12.5	5.79352	0.540412	3.60366	2.16186		12.5	5.79352	0.540412	3.18523	1.55205			1.51677	0.076942	0.475114	2.20247
13	1.07191	3.08474	4.07869	2.2926		13	1.07191	3.08474	0.39599	1.00479			2.00466	0.078588	2.43493	16.5099
13.5	3.60912	2.48	3.35122	1.0708		13.5	3.60912	2.48	3.2151	3.56297			2.19675	0.079202	6.73979	2.23759
14	8.29557	1.87357	2.41105	3.59289		14	8.29557	1.87357	3.76423	0.903799			0.560904	0.081216	1.67623	6.5612
14.5	3.29167	3.33724	0.359213	4.72347		14.5	3.29167	3.33724	0.203337	1.09218			3.46002	0.08262	3.82317	7.65561
15	0.876416	0.843038	2.08149	1.81841		15	0.876416	0.843038	1.50339	0.0210238			9.25361	0.084433	4.29975	0.211038
15.5	5.21727	1.99607	1.35292	1.39502		15.5	5.21727	1.99607	0.980988	2.10766			5.92453	0.085755	3.90119	0.512501
16	1.35542	0.185744	1.46731	3.28111		16	1.35542	0.185744	1.86699	2.69314			2.51947	0.086267	2.06859	0.34464
16.5	1.14159	1.03479	2.62604	1.53225		16.5	1.14159	1.03479	2.30541	0.572301			4.86592	0.088142	2.15412	0.298236
17	2.17353	1.70985	1.41744	0.420862		17	2.17353	1.70985	1.2172	0.714197			0.934531	0.088769	9.03533	0.497757
17.5	3.56523	2.39787	1.34239	3.05151		17.5	3.56523	2.39787	2.45709	1.78379			6.82454	0.0899	1.15767	0.260732
18	2.55281	3.06738	10.7652	2.621		18	2.55281	3.06738	1.38583	1.54207			10.2104	0.090094	1.15081	0.186593
18.5	6.70008	3.01223	2.576	8.28155		18.5	6.70008	3.01223	1.77268	2.49413			3.56014	0.091608	5.70649	0.246173
19	8.32914	3.01599	1.04448	24.4059		19	8.32914	3.01599	1.37784	2.69978			1.00818	0.092071	1.0136	0.177685
19.5	6.0679	0.491809	19.4573	3.35097		19.5	6.0679	0.491809	2.0398	1.30387			2.27781	0.092195	3.76153	0.057
20	1.12159	2.34373	1.45476	0.147567		20	1.12159	2.34373	0.548293	1.66046			5.31377	0.093536	7.05978	0.217849
20.5	1.728	3.42807	2.52278	2.06611		20.5	1.728	3.42807	1.42345	0.606388			3.13192	0.095415	4.00284	0.362195
21	2.09469	4.30171	3.72714	20.7097		21	2.09469	4.30171	1.18322	2.83239			3.23068	0.096021	1.98795	0.132098
21.5	4.29812	1.18419	2.92351	22.7347		21.5	4.29812	1.18419	0.662052	4.33877			1.09694	0.096208	1.67719	0.31593
22	1.89317	1.58845	2.27048	30.4038		22	1.89317	1.58845	1.85949				2.22794	0.099328	11.0446	0.291007
22.5	2.89135	1.29953	7.05198	8.27829		22.5	2.89135	1.29953	1.28173				1.24819	0.10024	5.3079	0.038013
23	1.31566	1.89688	2.75703	3.22901		23	1.31566	1.89688	3.39105				9.46999	0.101592	2.02266	0.126491
23.5	1.90918	3.39885		2.47589		23.5	1.90918	3.39885	2.04902				2.01904	0.101872	1.6503	0.121643
24	1.72444	0.63832		2.08849		24	1.72444	0.63832	1.75544				6.67799	0.102122	1.90804	0.103942
24.5	1.29936	7.65722		1.26507		24.5	1.29936	7.65722	0.18513				4.64927	0.102357	2.42775	0.124085
25	4.8862	2.09391		1.5022		25	4.8862	2.09391	0.997986				1.96342	0.102489	1.69282	0.160066
													3.57966	0.104	0.918313	0.077492
													6.65205	0.104676	1.33991	0.253034
													2.05637	0.107229	1.60578	0.129522
													1.17642	0.108904	2.50909	0.243988
													10.7974	0.109124	0.664387	0.061033
													0.373364	0.109165	3.16391	0.05412
													2.46364	0.110368	1.70492	0.212474
													2.46289	0.110788	4.08532	0.063632
													7.1594	0.111732	7.54483	0.23956
													1.45259	0.113208	2.69395	0.199211
													1.59769	0.113569	2.22492	0.107703
													0.515652	0.113719	5.96131	0.325208
													3.20236	0.114232	4.82184	0.061221
													2.97943	0.114547	11.4408	0.199582
													0.810744	0.115447	4.72209	0.245073
													3.96377	0.116211	4.8721	0.166517
													4.48642	0.118004	2.96957	0.094112
													3.54239	0.118152	5.56647	0.204353
													1.51545	0.11887	6.69871	0.200818
													1.66861	0.11895	1.37095	0.070257
													0.858818	0.119821	8.77518	0.597463
													2.97577	0.120075	5.57353	0.266047
													1.67807	0.120507	2.84156	0.425737
													1.67802	0.122801	10.1953	0.27083
													10.8345	0.124808	1.91585	0.328353
													2.6171	0.125897	7.6507	0.950184
													13.9381	0.126016	7.42673	0.507894
													0.269364	0.127252	7.233	0.239207
													5.46696	0.128226	8.83679	0.119821
													2.21474	0.12886	2.23708	0.059615
													3	0.128996	7.7046	0.619526
													6.74471	0.129066	8.75879	0
													2.16428	0.131034	2.16291	0.301365
													3.26825	0.131061	2.71906	0.061221
													5.06003	0.13231	0.57764	0
													5.36803	0.132439	4.38834	0.11772
													2.38874	0.133765	2.09672	0
													3.12776	0.133795	5.41156	0
													2.16954	0.133795	8.16926	0.198494
													4.34254	0.134848	4.49836	0.111234
													1.65991	0.134952	0.890553	0
													11.3684	0.135591	7.35492	0
													0	0.13618	3.96718	0.022204
													4.05072	0.136242	4.43213	0
													13.0004	0.136741	7.08662	0.240185
													0.968273	0.137186	3.91947	0.458314
													0	0.138398	3.25061	0.217117
													2.41578	0.139517	6.20364	0.202233
													0.99901	0.139556	4.06661	0.06772
													0.268412	0.139943	4.24307	0.228712
													4.39145	0.140428	9.5742	0.266391
													1.96588	0.141287	13.0251	0.042107
													3.91354	0.143265	4.71169	0.400211
													0.782908	0.143586	4.43721	0.195658
													2.85633	0.144184	1.94827	0.063514
													2.78476	0.144475	7.84182	0.167027
													8.02223	0.145207	7.6244	0.23689
													1.62358	0.145794	2.42782	0.286484
													0.422404	0.146294	13.8813	0.385167
													1.7364	0.1467	0.554032	0.047707
													8.08429	0.147122	1.05954	0.104062
													2.3532	0.147899	7.41334	0.112009
													1.54653	0.148125	3.33162	0.061465
													3.00413	0.148337	5.15148	0.447189
													1	0.149003	3.61348	0.218257
													1.59953	0.149091	11.7511	0.206737
													1.78357	0.150147	2.14736	0.254578
													10.6899	0.150217	3.23277	0.395622
													5.18724	0.150233	3.07418	0.392046
													2.32066	0.151162	0.29211	0.122967
													3.14217	0.153003	1.30144	0.097944
													4.55239	0.153496	1.37001	0.158449
													3.49639	0.154674	2.92601	0.417433
													9.008	0.155939	2.67635	0.582835
													0.9022	0.156263	1.29986	0.171898
													3.17588	0.156461	5.03384	0.506744
													3.33422	0.156895	1.14527	1.76526
													0.533279	0.157156	1.44338	0.272677
													6.23404	0.157277	2.4228	2.6643
													11.5641	0.157544	3.00654	1.21026
													1.38398	0.15824	2.28141	0.353553
													1	0.158824	4.58921	0.683656
													3.03557	0.160328	6.63574	0.89588
													3.51289	0.162077	4.79897	4.14096
													1.18601	0.162865	2.86293	0.781392
													2.65347	0.164615	2.2845	2.13585
													2.14774	0.165027	8.11802	0.796822
													12.9744	0.165158	0.726529	0
													7.63334	0.165276	3.0025	1.36982
													1.44689	0.16556	0.977422	1.54692
													3.78166	0.166012	5.16047	0
													4.60317	0.166433	6.26893	2.48772
													3.99421	0.167631	4.01584	0.791204
													9.01225	0.168074	3.70553	0
													0.416386	0.168867	2.97847	1.94933
													4.98788	0.169532	2.70756	0
													2.20346	0.170018	6.03055	16.7539
													5.22216	0.170038	4.99057	0
													1.99168	0.170394	3.0009	13.3686
													3.73165	0.170461	3.23449	0
													2.56415	0.171686	3.55547	0
													7.3287	0.17254	5.55844	1.81995
													5.38447	0.173971	10.1795	0
													2.10759	0.174049	6.63779	4.24366
													1.08665	0.174413	3.87596	6.33065
													2.63766	0.175684	8.78116	4.18753
													4.05881	0.175727	6.06055	7.84938
													0.724591	0.175866	0.764153	9.16084
													1.44061	0.176238	0.798435	2.92327
													11.7672	0.177544	2.72506	1.89495
													9.12243	0.17771	2.72994	5.51281
													0.961832	0.179388	1.57559	3.7532
													13.1054	0.179524	8.00637	3.44056
													14.6482	0.18048	3.22049	2.71152
													1.53331	0.180613	3.07176	3.58377
													6.03633	0.180677	3.64646	4.33518
													5.56571	0.180712	3.86913	2.74906
													1.36533	0.181157	1	2.29606
													2.17968	0.182538	2.74582	1.20989
													1.37012	0.182989	2.59645	4.32557
													2.92908	0.183295	4.96525	18.2272
													8.20621	0.18333	2.18769	3.9779
													12.8461	0.183349	1.4082	6.47664
													2.79974	0.184133	3.18059	0.587391
													6.24181	0.184448	2.0219	2.84238
													2.01406	0.185432	3.60209	1.14624
													1.48049	0.187216	6.7731	2.13692
													2.33726	0.187542	1.08335	3.04466
													2.83979	0.188279	5.27721	1.80276
													2.05417	0.188939	1.51109	16.0066
													8.87604	0.190371	1.92214	13.27
													0.903226	0.190759	10.2976	7.84013
													1.39928	0.191039	3.93556	2.03907
													1.08153	0.192388	2.2944	4.21756
													3.38466	0.192774	1.64022	4.62143
													0.712236	0.194312	1.3189	2.20381
													1.05349	0.194579	5.55775	1.35295
													0	0.196092	3.10615	7.68633
													4.77487	0.196492	4.49449	11.4055
													3.9674	0.196621	3.3884	26.0434
													6.00882	0.197851	8.60672	13.1092
													3.33408	0.19804	1.27116	6.01849
													4	0.199484	3.22303	1.56455
													1.62821	0.19965	1.03124	18.0108
													2.49937	0.199812	2.86706	14.0698
													1.43887	0.199945	1.23229	1.92093
													0.904904	0.200325	2.67641	4.1736
													3.05551	0.20036	2.19939	0.426279
													0.755744	0.201405	0.956347	1.23221
													0.515397	0.201435	3.56916	4.06599
													2.49973	0.201884	2.02827	17.7082
													2.49522	0.202371	2.73279	7.21587
													3.24684	0.203177	5.75097	4.02715
													0.529507	0.204287	0.940479	6.51643
													4.35876	0.204416	0.794252	13.3602
													1.3564	0.204688	1.49775	26.2802
													4.55078	0.204749	3.69723	4.41611
													0	0.205022	2.27569	12.761
													2.41007	0.205244	0.928867	12.0236
													6.51668	0.205431	2.11272	0.821786
													1.15205	0.205548	2.90938	15.4369
													9.66087	0.206671	1.44195	1.0265
													6.76818	0.207135	1.65131	0.258062
													2.15574	0.207171	3.76769	2.14692
													0.806895	0.207393	2.06702	2.21784
													7.49978	0.207714	3.67296	1.88562
													1.12502	0.207954	1.01971	0.824876
													2.528	0.20801	2.99786	2.5293
													4.70753	0.208031	1.81113	2.37274
													1.26811	0.208291	1.31634	0.897049
													1.93213	0.208387	1.31066	0.08262
													4.22095	0.208837	1.33519	13.348
													3.09933	0.209538	0.501727	14.51
													3.71342	0.210021	1.1439	1.3838
													2.04499	0.21006	1.83902	1.21678
													8.45148	0.211341	3.35139	1.08656
													0.967571	0.211473	1.32087	1.04627
													1.1436	0.211625	8.10677	0.670661
													2.97371	0.212038	1.18724	4.04928
													0.004472	0.212641	1.28813	4.71246
													1.16102	0.213178	2.03584	9.97028
													1	0.214037	1.63519	4.40348
													2.40134	0.214273	2.04504	2.59102
													1.08037	0.214895	6.78154	0
													8.58268	0.214953	4.16421	6.89488
													13.9913	0.215128	3.88048	8.24471
													9.21975	0.215337	1.16023	0
													2.4342	0.21552	0.242052	3.30846
													0.670142	0.215595	3.33503	0.621724
													5.91357	0.216208	0.511638	0
													2.15575	0.217506	1.4382	2.37312
													7.12688	0.217589	2.47006	0
													1.70148	0.217745	5.26223	0.885115
													6.92807	0.217793	3.02586	0
													3.5016	0.2178	2.24911	0
													2.02092	0.21783	2.62797	0
													3.3503	0.21792	3.61529	0
													3.27608	0.218689	1.77178	7.69897
													2.33651	0.21992	2.1075	5.7191
													2	0.220465	6.78391	9.45398
													3.51113	0.221434	2.46546	5.61573
													14.9794	0.221531	9.7052	4.8865
													1.39962	0.222092	11.0823	2.5858
													2.30086	0.22241	3.20942	10.3956
													0.595615	0.222657	3.78148	6.04423
													0.26163	0.2228	10.9071	2.80572
													0.294824	0.2228	3.69744	0.620478
													0.699643	0.222899	3.11979	2.90823
													0.728095	0.223329	1.82873	10.6493
													1.58814	0.224083	3.06015	12.2665
													1.2157	0.224243	2.88544	1.62422
													4.91615	0.224611	3.47724	3.84062
													5.08494	0.225038	5.20727	0.106283
													2.96136	0.225089	4.50246	6.4751
													4	0.225568	3.32414	0.182527
													5.22183	0.225887	3.47798	0.378683
													2.18046	0.226345	2.63308	7.82842
													7.62989	0.22655	3.53865	7.01634
													2.1402	0.226632	1.10086	6.57076
													0.312541	0.226716	1.56215	7.46182
													1.30975	0.228353	2.60567	4.89358
													2.07558	0.228974	3.10849	7.60695
													0.936942	0.229539	3.17987	1.69616
													1.33594	0.229943	6.24695	4.54215
													3.65701	0.23008	1.17711	1.00466
													11.8177	0.230106	3.48386	8.62874
													2.13523	0.231041	0.640307	8.87801
													1.82508	0.231625	3.0111	2.72978
													13.7598	0.231821	4.05403	15.0789
													2.41503	0.232034	1.60931	0
													0.536531	0.232142	2.15029	0.739693
													5.07353	0.23286	2.54793	0
													14.3546	0.233805	1.3863	6.48837
													0.34722	0.234759	1.7129	2.92904
													0.522587	0.235213	2.16782	0
													2.53806	0.235342	2.48078	3.11852
													6.90401	0.235478	2.24132	0
													5.02809	0.237605	1.81717	3.63189
													1.17179	0.237775	2.38765	0
													3.16346	0.237994	6.30249	3.16878
													14.3987	0.238008	1.90889	0
													4.51854	0.23817	4.26844	0
													1.5402	0.238818	2.14437	14.1177
													1.11228	0.23941	5.44847	0
													1.35517	0.239654	2.40075	2.64448
													5.94522	0.241859	7.43818	4.39176
													4.22603	0.242132	8.95612	4.19037
													3.08736	0.242165	0.484004	4.03929
													3.88607	0.242244	3.85669	0.442468
													2.74347	0.242689	2.73525	1.50777
													4.61102	0.24272	2.42743	14.9817
													4.4243	0.243023	1.61105	14.8247
													2.09031	0.243977	1.4628	3.86935
													3.63025	0.243977	2.61663	14.8222
													3.4676	0.244641	8.16404	3.43806
													6.85026	0.246	2.93486	3.03198
													3.62471	0.246398	3.76209	1.77772
													2.10885	0.246716	6.06274	1.59307
													1.88741	0.247348	4.04429	0.196815
													3.72071	0.247978	2.68074	0.815206
													1.09096	0.248214	1.77527	0.393
													0.95769	0.248974	1.93213	0.162963
													2	0.249088	8.1466	0.105929
													4.42658	0.249359	3.28034	0.149201
													6.86172	0.249562	0.866413	0.441213
													1.38073	0.249756	2.23563	0.476602
													1.53177	0.25038	3.42925	0.351524
													1.35937	0.250492	4.61114	0.178017
													11.5511	0.250697	4.43291	0.211521
													6.24852	0.251829	6.13018	0.301199
													0.987318	0.251921	4.14617	0.45481
													0.946951	0.252622	6.21419	0.112161
													0.608067	0.252699	8.62687	0.13568
													2.51418	0.252875	7.21688	0.111946
													1.63699	0.253505	2.82843	0.420044
													9.2812	0.255	12.8991	0.833802
													1.23457	0.256223	5.32637	0.293969
													1.77572	0.256984	11.7553	0.211009
													2.34172	0.257257	11.0602	0
													4.38225	0.259017	12.0106	7.43143
													0.971206	0.259804	0.948117	0
													3.64778	0.26	2.34448	0
													1.39514	0.260094	3.16427	0.612609
													6.67368	0.260325	1.84298	0
													4.81977	0.261084	2.45126	5.85614
													1.08066	0.26191	2.64098	4.47696
													6.81083	0.262103	2.18632	14.0778
													5.89044	0.262275	2.85438	2.79586
													2.02863	0.26242	2.01452	2.41538
													4.18855	0.262711	2.88375	10.4116
													1.34329	0.263036	0.807139	0.933774
													3.74861	0.263097	2.88038	6.27549
													9.62136	0.26323	4.52212	5.16433
													1.1508	0.263697	3.22025	4.56578
													0.720057	0.264413	3.72787	1.09814
													3.02654	0.264594	3.92864	3.14618
													8.86267	0.26462	5.62216	0.534812
													2.5813	0.264847	2.48152	12.208
													3.22306	0.265498	5.39996	1.81265
													2.25419	0.266327	1.99048	2.62558
													2.51628	0.266822	0.420377	2.86692
													1.66661	0.267316	4.84471	9.08477
													2.11595	0.267642	3.38888	1.9882
													2.54849	0.267755	1.92065	4.83339
													2.32666	0.268477	2.2192	1.989
													1.50645	0.269401	4.78859	3.58374
													1.86105	0.271472	0.627781	2.44061
													0.621001	0.271901	2.01752	0.829473
													4.23629	0.271912	3.26135	4.80075
													0.91311	0.27198	6.48687	7.25346
													1.09542	0.272274	3.89829	19.755
													4.63165	0.27247	1.83174	6.26116
													9.77266	0.272738	4.4822	3.14206
													7.87604	0.272998	8.02284	12.07
													3.05052	0.273724	2.78969	3.34502
													4.35959	0.273805	0.683307	9.43116
													0.432515	0.274142	2.44064	13.4997
													4.80842	0.275087	4.26366	15.7406
													0.542517	0.276154	6.23604	14.7377
													2.09045	0.276442	7.27976	0.927019
													2.74995	0.276875	1.16741	1.79069
													6.05284	0.277478	1.79998	16.0952
													1.49785	0.277721	7.53031	0.961407
													7.94401	0.278218	2.34919	1.50565
													0.99365	0.278729	6.7411	1.80368
													1.08494	0.278927	5.67144	1.57064
													2.29595	0.279646	2.45205	1.11759
													7.04965	0.279902	3.89056	0.103078
													2.42949	0.279973	8.41336	2.76314
													2.48147	0.280189	3.28151	1.12161
													0.728155	0.280257	1.49476	1.06922
													7.13372	0.280332	3.15842	1.31141
													10.1315	0.280615	3.87055	2.93578
													4.10007	0.280957	3.95387	2.6943
													0.941019	0.281277	3.20893	0.535178
													0.765471	0.281301	2.74661	8.28237
													0.939435	0.281349	2.13461	1.20832
													0.316741	0.281375	3.17933	1.55025
													5.53397	0.281441	4.06154	2.39446
													6.6033	0.281684	3.87982	0.506585
													1.60781	0.28178	2.98184	2.69514
													9.13267	0.282064	0.898882	1.81859
													2.51123	0.282408	1.81427	1.7068
													2.5836	0.282618	1.37412	3.63327
													0.465185	0.282821	1.3424	3.113
													5.6405	0.283028	2.37112	3.74511
													4.68853	0.283341	1.59617	2.50395
													5.0634	0.283826	2.84882	1.5182
													3.02038	0.285244	5.8189	1.03844
													1.3951	0.285356	1.9355	1.68678
													2.44871	0.28558	1.42971	2.61552
													3.6592	0.285955	2.86252	3.29503
													4.17048	0.286028	2.85613	3.42078
													6.81188	0.286323	3.55052	9.6838
													2.30637	0.287334	0.98287	12.1016
													2.72621	0.287503	0.803099	1.70682
													1.16526	0.287767	0.828679	3.64474
													2.07534	0.28809	2.05089	2.38851
													6.87483	0.288531	0.929034	6.83392
													0.3714	0.288647	4.92957	6.30252
													7.29702	0.288735	2.30083	4.56679
													0.890108	0.288765	9.61344	3.94684
													0.94837	0.289007	1.25322	2.54273
													13.768	0.289043	0.071868	5.10988
													6.20811	0.289171	1.01883	1.84881
													1.68195	0.289254	1.36301	2.69915
													3.11812	0.29	0.095268	0
													1.91236	0.290062	1.63051	4.66522
													1.2826	0.290062	2.37866	2.31421
													1.46261	0.290799	3.05848	0
													2.73497	0.291872	2.29906	3.42476
													3.01465	0.293641	1.39826	0
													3.09473	0.294707	12.1898	3.81401
													6.16457	0.295269	1.83102	0
													0.511121	0.295296	3.71934	2.45795
													5.23208	0.295576	2.13026	0
													9.02586	0.295873	1.26888	0
													2.10173	0.296068	2.46764	2.30986
													1.79465	0.297168	5.51029	0
													5.32031	0.297257	2.13386	2.40133
													2.31524	0.29731	1.50848	2.31172
													2.47893	0.297893	1.48488	0.6793
													0.709355	0.297935	2.06419	2.98245
													0.528742	0.298329	4.41441	0.242423
													3.0751	0.298558	7.0465	0.61065
													5.18143	0.298804	14.2582	2.16302
													4.51865	0.299147	3.99016	3.6691
													13.1213	0.299401	9.08788	1.85929
													1.47122	0.300135	2.91068	2.17942
													2.79939	0.300308	8.56672	2.52216
													1.47116	0.300528	2.95474	7.00666
													7	0.301498	2.02678	1.77461
													2.48426	0.301975	0.525898	2.36997
													5.34129	0.302002	1.516	3.2674
													0.521124	0.302007	0.701416	5.24524
													3.9913	0.302106	5.40549	1.87894
													3.18862	0.303145	6.47425	0.837979
													3.42633	0.303152	5.20418	4.32195
													2.71094	0.303595	1.18782	9.71165
													0.354683	0.304199	1.31371	6.47098
													4.09713	0.304278	3.9438	2.35847
													2.99658	0.305182	4.87064	6.20953
													2.95787	0.305275	1.77786	2.30233
													2.9923	0.305552	1.26907	7.36947
													1.21898	0.305617	1.92796	4.18909
													5.31651	0.305738	0.669012	3.11831
													6.40312	0.305915	1.14322	2.75907
													1.67602	0.30615	1.58435	11.7741
													2.07211	0.306193	1.02661	2.35807
													9.76706	0.307103	0.233238	5.12154
													5.70343	0.307782	1.489	5.71239
													1.67495	0.308039	6.11625	9
													2.05461	0.308058	1.71518	7.72957
													2.31642	0.308457	0.563993	3.70217
													2.69724	0.308623	3.70806	12.913
													1	0.308629	1.79232	1.42667
													3.46217	0.308968	1.49537	4.04428
													6.2752	0.309045	1.85659	2.8635
													4.88524	0.309386	1.05845	2.07052
													1.68503	0.310801	1.64393	19.0158
													7.49387	0.311416	2.0892	0.866013
													2.7589	0.312167	1.11442	11.002
													2.01021	0.312424	3.10266	13.9358
													1.4702	0.312605	1.88959	12.3506
													2.71898	0.313014	4.85397	9.96344
													1.54052	0.313409	3.83821	8.1921
													1.38432	0.314	1.31655	2.6235
													7.02913	0.314701	0.882661	24.1762
													7.68796	0.314721	1.58729	17.373
													1.25916	0.31507	0.844247	1.45901
													1.77231	0.315824	1.12826	12.5235
													1	0.315995	3.37517	9.58938
													4.01171	0.316006	4.10984	1.17037
													5.44872	0.316425	1.81233	0.934154
													4.74598	0.316457	3.82326	0.691298
													11.2566	0.316665	2.50063	8.35505
													1.72411	0.31705	3.44731	3.8908
													8.54351	0.31753	1.09869	8.85966
													2.146	0.317723	3.05915	13.3738
													1.90773	0.318135	3.15985	4.14423
													3.92099	0.318173	7.20277	1.97798
													0.936424	0.319525	4.71122	7.65367
													3.92988	0.319828	12.031	4.28702
													0	0.320039	1.72185	0.811667
													1.69558	0.320581	3.98323	3.21476
													3.09668	0.320632	1.2082	3.06555
													9.79454	0.3214	1.76425	13.2125
													9.78537	0.321624	1.26928	9.76119
													4.48027	0.322006	1.76951	1.76969
													4.65627	0.322126	0.633418	2.74254
													10.4453	0.322155	2.61613	1.11514
													1.68646	0.322448	2.30964	11.6768
													2.23333	0.322621	2.58253	2.51369
													8.58203	0.322672	2.41642	3.41947
													6.43869	0.322893	4.78209	11.7515
													0.503616	0.323371	6.5707	10.312
													1.24558	0.323483	6.26267	5.81443
													1.37349	0.32446	4.55306	7.65782
													1.91836	0.325346	2.25664	28.07
													9	0.325424	0.384552	6.58533
													1.2728	0.32573	3.34774	5.60454
													2.00527	0.326267	3.50412	3.74288
													6.59297	0.326466	3.07324	7.55459
													1.15859	0.326529	2.67461	16.4094
													2.83932	0.326933	0.383176	1.34293
													2.9064	0.327024	2.25344	3.1346
													2.03566	0.327054	1.56636	0.217147
													3.25071	0.327391	3.56949	3.49403
													1.75382	0.328347	1.25942	14.906
													2.99925	0.328347	2.84076	0
													5.5509	0.328933	2.61221	2.27138
													2.87061	0.329055	1.19123	3.01661
													2.04853	0.329528	3.33533	1.5631
													1.60532	0.329801	0.739984	3.24643
													3.44716	0.331929	3.65259	13.1013
													5.51997	0.332339	3.81216	2.56671
													2.85022	0.332629	1.79963	4.37473
													5.92921	0.332663	2.68885	1.54805
													2.12713	0.33267	1.92808	2.01859
													4.00905	0.333246	3.26871	10.1053
													6.70073	0.333539	2.79044	4.82362
													5.60893	0.334093	2.45086	28.9346
													3.23893	0.334893	0.949048	6.61942
													3.82249	0.335054	3.75682	3.29053
													2.91519	0.335169	0.613682	5.96937
													1.31367	0.335172	2.54043	2.50068
													4.09726	0.33544	1.46325	2.66828
													1.97499	0.335789	2.57658	4.45001
													4.50154	0.336733	1.12187	5.63467
													2.65086	0.336776	1.47868	6.19119
													0.244616	0.337326	3.26701	3.9292
													3.40978	0.33738	3.76048	2.90417
													3.65038	0.33738	3.45922	7.03802
													6.86079	0.337664	0.870582	5.36474
													1.11964	0.339063	2.22931	5.75206
													0.743492	0.339229	1.31214	15.778
													2.04709	0.339377	3.48858	4.77774
													1.27505	0.339426	6.99683	9.26061
													1.29423	0.339695	0.989226	13.9512
													6.98662	0.340485	2.50361	3.41729
													2.70355	0.340602	1.31222	7.24842
													14.9013	0.340825	1.15635	1.4932
													1.56703	0.340965	1.20241	2.73728
													3.37132	0.341119	1.35825	2.22288
													1.53984	0.34141	0.723412	9.59271
													8.8033	0.341621	0.327434	7.30116
													0.826739	0.34199	0.099639	11.2355
													0.811006	0.342468	2.52095	0.971566
													3.90487	0.342476	3.80114	0.8313
													0.994968	0.342965	1.06077	2.07441
													2.15689	0.343471	5.78879	13.0966
													2.86339	0.343991	1.41562	1.27458
													1.57548	0.344061	3.72591	3.17608
													5.39378	0.344061	1.3798	0.650724
													0.861752	0.344096	3.26516	6.9606
													1.39196	0.345117	2.09065	4.29059
													3.96062	0.345145	1.04883	14.653
													6.95074	0.345352	0.844344	11.7978
													4.26111	0.345419	3.995	7.03897
													4.49346	0.345475	0.597291	1.38389
													11.9726	0.346185	4.86622	8.24409
													4.1411	0.34684	2.64298	5.63956
													7.41572	0.347196	1.88107	5.17014
													1.80217	0.347225	4.33508	1.95805
													1.65536	0.347541	2.61539	22.0814
													0.319766	0.347554	3.686	7.40826
													2.61523	0.348036	5.10651	2.04964
													2	0.348093	2.82989	4.43869
													4.13961	0.348111	1.07906	6.69589
													1.0413	0.34821	0.369823	2.18977
													3.13503	0.348811	1.73884	2.42509
													2.02184	0.349245	4.11268	3.36211
													2.84659	0.349803	2.92989	3.77824
													3.85276	0.350386	2.4903	16.5306
													2.29663	0.350395	1.81261	15.847
													1.86771	0.350454	3.62802	0.691576
													3.20979	0.350464	4.34553	4.76412
													0.967848	0.351164	7.8595	2.56165
													9.89949	0.351628	2.90287	3.04314
													3.82599	0.352325	6.32309	8.13964
													8.8582	0.352456	11.678	3.57382
													0.323761	0.352953	2.78292	12.3399
													4.12527	0.352959	1.21768	4.65942
													0.590488	0.353001	5.16754	11.1923
													6.56008	0.353159	14.1368	0
													11.9366	0.353306	6.43284	2.30953
													1.87848	0.353454	2.24717	6.0928
													12.7183	0.35348	2.30543	0
													1.83471	0.353922	8.11109	2.04342
													1.70385	0.354006	5.10203	1.98241
													4.76469	0.35409	4.29646	0
													1.50162	0.354464	3.58944	7.63818
													3.90909	0.35451	7.43026	0
													1.68233	0.355276	2.38209	5.15437
													9.41875	0.357113	1.33116	0
													3.09353	0.357174	3.21413	0
													2.6799	0.358064	10.278	1.05952
													2.78603	0.358109	3.15426	0
													2.12274	0.358176	4.1757	0.186317
													12.3717	0.358498	2.49045	1.68962
													5.06545	0.358621	4.98291	0.609081
													9.97967	0.358709	1.92286	1.60078
													0.092022	0.358912	8.8912	4.59624
													0.837143	0.358987	8.6638	2.77447
													1.3307	0.359903	1.9044	3.90501
													6.23243	0.359974	8.75238	2.24723
													1.27722	0.360723	0.584709	0.635012
													2.06849	0.360762	3.54248	17.3407
													13.5094	0.360806	1.69414	19.0696
													8.92906	0.360902	2.19728	0.785124
													3.04944	0.362416	0.711917	2.12935
													2.98507	0.362869	1.89295	4.75362
													3.05552	0.36339	0.690254	6.67922
													2.59401	0.36339	1.03372	2.60605
													2.36167	0.363891	1.07685	10.6813
													2.34968	0.364179	2.53538	0.83949
													2.02527	0.364539	3.14465	3.41484
													10.607	0.364944	2.91737	3.24981
													4.91866	0.365034	2.80522	4.78439
													10.176	0.365453	1.05811	9.30634
													2.4378	0.365821	3.63345	3.98904
													2.90319	0.366012	1.87207	2.23408
													6.24547	0.366281	2.33044	4.7173
													11.7426	0.366456	0.584953	2.27448
													1.3875	0.36683	1.78472	23.5956
													10.9782	0.367212	0.809188	12.2011
													5.8486	0.367589	3.04539	6.0511
													4.5239	0.367633	4.52807	11.223
													9.51299	0.367851	5.50275	22.6102
													1.46915	0.368289	1.87854	13.5682
													1.66737	0.368383	2.82222	3.03403
													2.81747	0.36847	8.90993	1.62333
													1.2339	0.37	2.85036	3.82958
													0.341539	0.371098	3.83988	1.8031
													0	0.371117	4.99361	1.1987
													0	0.371203	1.40905	1.11109
													2.90424	0.371397	0.798341	1.43505
													1.79977	0.371732	3.22444	6.952
													0.527755	0.371845	1.3628	2.65485
													2.60599	0.372055	1.75993	15.5622
													0.99016	0.372207	4.72081	7.83278
													0.734903	0.372907	1.61049	1.56352
													3.7455	0.373751	0.700928	3.30124
													2.03913	0.373852	1.03602	3.22292
													14.4646	0.37392	5.72302	10.1799
													4	0.374156	3.06573	5.53969
													6.37706	0.374739	1.46492	4.37143
													5.93181	0.375565	1.26812	3.62115
													1.88487	0.375769	6.04583	7.50187
													5.33864	0.376191	1.69775	6.47172
													2.04685	0.376203	0.653395	2.37081
													5.47692	0.376324	7.31343	8.10811
													3.3018	0.376765	2.49434	18.7401
													0.911162	0.376889	1.47645	2.39804
													0.675501	0.376889	1.94052	20.119
													0.575219	0.377033	4.57358	4.14365
													4.83544	0.377534	3.17218	1.92666
													6.90741	0.377636	5.15915	3.67967
													1.05216	0.377737	2.22559	3.44243
													14.0535	0.378144	7.58175	3.74523
													8.56654	0.378223	1.61148	1.19024
													9.61742	0.378387	6.38657	2.29672
													14.368	0.378695	7.92428	4.62204
													2.81664	0.3792	2.94961	0
													0.408388	0.379436	1.24126	4.83995
													7.22313	0.379579	0.475607	4.47023
													1.9223	0.379685	2.04086	0
													1.03085	0.380132	0.959555	0.874076
													3.06853	0.380297	3.82565	2.86033
													2.29752	0.381525	3.11152	0
													2	0.38156	2.93491	0
													3	0.382561	1.52604	10.7997
													2.50639	0.382962	4.18616	0
													5.61842	0.383099	5.91387	5.26073
													0.88295	0.383416	1.59606	0
													0.191003	0.383647	3.69456	0
													0	0.383888	2.15905	18.324
													8.32149	0.38401	1.04681	0
													5.80227	0.384022	2.66493	2.73187
													0.183698	0.384225	2.22464	2.22749
													1.813	0.384444	2.39957	18.6163
													1.51576	0.384838	2.54223	5.6186
													1.16197	0.384881	3.96667	0.664726
													4	0.385012	5.28826	1.51304
													2.92817	0.385012	2.65618	13.8262
													4.09502	0.385331	9.89973	7.04088
													13.0776	0.385374	1.54205	13.7495
													3.05055	0.385753	3.41903	8.65182
													0.537152	0.385811	2.93176	5.07409
													4.56609	0.386005	3.9951	11.4968
													2	0.38606	6.10407	8.44101
													0	0.387115	9.32966	1.85901
													14.5742	0.387238	11.1967	13.5236
													1.85464	0.387331	1.21292	9.93341
													8.18	0.387497	6.00537	2.85143
													14.6309	0.387675	3.05843	9.9947
													4.1085	0.38793	1.28154	3.68693
													4.0652	0.388207	6.66387	9.50202
													2.26627	0.388233	7.50477	4.37753
													5.35997	0.388515	4.68031	4.18495
													2.76464	0.388769	11.5037	3.54035
													4.11458	0.389391	6.09234	4.33369
													8.67577	0.389487	2.67249	6.73364
													1.4912	0.389955	2.31914	11.6795
													1	0.390118	0.637134	13.1661
													10.4732	0.390217	3.30164	4.51374
													2.06017	0.390422	3.67663	13.7765
													1.82402	0.39195	2.2843	6.95739
													0.214965	0.392796	12.9065	2.15248
													0.419945	0.393102	10.5475	4.29319
													1.83648	0.393154	3.24886	1.14837
													0.727946	0.3933	2.98368	1.38556
													5.67375	0.393402	1.77766	1.71513
													4.84182	0.393732	2.39831	0.778694
													1.65682	0.393859	0.506859	3.33209
													1.25652	0.394221	2.28657	11.4396
													7.60569	0.394312	3.74952	12.6196
													4.62799	0.395258	2.92062	1.52431
													2.7851	0.395399	4.18013	3.87126
													6.79446	0.395707	2.97834	7.4939
													13.0947	0.395774	1.52121	6.51612
													1.86948	0.39584	3.32124	3.17029
													3.7088	0.395942	6.27508	15.0786
													13.8528	0.396274	4.55936	0.98036
													1.66782	0.396829	1.81625	1.77278
													3.49852	0.397146	2.46127	2.25701
													3.05905	0.398208	0.591714	0.415246
													6.32456	0.398288	2.67852	1.33414
													2.92259	0.398328	3.35667	1.87716
													3.79507	0.398634	5.89535	1.5447
													2.66154	0.398803	9.51839	21.1081
													1.40768	0.399081	4.80621	1.05688
													3.81072	0.399344	2.8944	1.59008
													5.01924	0.399362	0.632155	21.0259
													2.35965	0.399645	2.43584	0.57771
													3.43715	0.400345	2.85123	2.31861
													4.32277	0.401329	3.22604	6.2871
													2.87419	0.401479	1.66863	4.25715
													1.25524	0.40153	1.22736	7.06412
													3.57537	0.402061	5.83861	9.65238
													5	0.403699	2.73442	8.07162
													10.6028	0.403719	3.84156	0
													4.08871	0.403755	4.4977	5.65912
													0.210107	0.403788	2.54196	0
													0.091788	0.405242	3.88534	15.3265
													2.45154	0.405444	2.12619	0
													5.98886	0.405505	1.05575	0
													1	0.405584	2.50019	1.18634
													2.58039	0.405691	2.3471	0
													1.96481	0.405927	1.85259	2.11956
													0.837082	0.406037	0.838664	2.2119
													1.11218	0.406159	10.0668	6.21392
													1.45621	0.407079	1.41421	1.15561
													5.78975	0.407344	1.93099	6.38936
													1.72946	0.407462	0.252771	2.67148
													7.12851	0.407814	2.1299	4.17367
													9.82642	0.408032	4.12165	5.23341
													6.54817	0.408333	0.587072	4.59923
													1.45697	0.408516	4.16025	7.5112
													0.515405	0.408545	1.63975	5.58206
													4.40937	0.408872	2.15337	3.41727
													13.1281	0.409004	1.75222	8.2174
													4.05718	0.409044	2.48809	6.66592
													3	0.4092	2.75916	6.51699
													3.15248	0.40943	1.19525	3.70717
													0.509605	0.409566	10.174	4.35223
													1.98856	0.40959	1.7361	3.17249
													3.31314	0.409674	1.61284	0.5342
													1.99339	0.4098	3.22134	7.58228
													0.27119	0.41006	2.24162	4.05801
													3.83556	0.410173	1.96754	9.54798
													2.65229	0.410221	3.41634	10.1855
													1.92862	0.41068	2.45879	8.59102
													10.8461	0.410937	3.31996	12.4315
													0.370192	0.41106	1.79723	5.58294
													3.87171	0.411428	5.8723	15.2659
													1.02215	0.411575	1.43092	3.63941
													2.14173	0.411597	2.43985	1.27091
													0.621849	0.412113	1.15035	1.93478
													2.15374	0.412147	0.913868	3.2491
													4.84097	0.412311	2.58183	2.38303
													1.84474	0.413019	3.19852	0.97578
													1.01161	0.413052	3.4031	3.03405
													1.52523	0.41331	2.0954	15.1137
													1.28062	0.413319	2.50127	4.99872
													2.2507	0.413697	1.70936	6.81503
													4.11103	0.414296	5.05871	1.41772
													2.01938	0.414502	2.0913	18.7646
													3.02319	0.414812	2.51472	2.14205
													8.66285	0.415023	6.32263	26.736
													6.70733	0.41503	1.28856	3.37623
													2.07125	0.415202	2.11306	0.408061
													3.02903	0.415217	2.59483	16.3628
													1.24882	0.416025	3.85911	1.7442
													1.2331	0.416083	1.454	21.758
													3	0.416137	0.968397	3.32416
													12.5434	0.416261	1.78553	12.91
													2.4094	0.416924	2.30149	5.65458
													0.503433	0.417085	6.00789	0.328976
													1	0.417507	4.19521	1.38253
													0.578835	0.417528	3.82386	2.0208
													1.6916	0.417609	3.97259	3.11559
													1.39521	0.417815	4.77157	3.1636
													3.01286	0.41812	0.451359	3.16984
													2.87237	0.418693	2.06074	2.71401
													0.472483	0.419109	4.05267	1.09882
													4.2788	0.419357	2.06519	13.9971
													2.19957	0.419358	2.55384	3.7849
													1.72239	0.419706	1.90845	13.5793
													10.0669	0.419752	1.43555	0.670445
													0.888167	0.420031	1.91365	0.845866
													1.44981	0.42069	2.16073	3.00698
													1.82692	0.421062	1.08888	5.31179
													3.85882	0.422001	0.961969	16.1378
													3.03509	0.422185	1.12843	0.996098
													5.55563	0.422413	13.383	3.17935
													0.572051	0.422754	0.635198	0.714906
													3.25889	0.422806	2.96805	1.50308
													3.23957	0.422806	2.34938	7.41342
													6.16474	0.42308	1.865	29.6477
													5.29997	0.423515	2.10762	24.5332
													0.620752	0.423562	0.687786	1.33971
													6.73612	0.424081	1.60113	6.413
													1	0.424199	6.15406	2.01766
													14.2259	0.42421	1.81274	0.277065
													5.50593	0.424213	3.49963	0
													2.14009	0.424223	3.23494	0.315687
													1.60366	0.424926	0.913058	0.950789
													7.35902	0.425	4.42776	0
													8.67298	0.425142	1.7256	0.479771
													1.49355	0.425424	4.41608	2.4256
													5.22795	0.425968	6.63002	0
													0.972321	0.426813	8.85002	1.44878
													3.40838	0.4273	4.53141	0
													3.13601	0.427628	2.90398	0.973364
													1.75326	0.427649	8.16301	0.764976
													4.33776	0.427649	3.28646	0
													6.4051	0.427984	0.27417	0
													2.92759	0.428823	3.93673	0
													2.39294	0.429424	2.83429	1.25032
													13.8082	0.429787	3.30079	0
													4.30021	0.429848	3.38665	1.61874
													7.42897	0.43007	2.61269	1.71829
													5	0.430256	1.13071	8.62281
													1.44582	0.430788	0.984216	14.6284
													7.29651	0.431001	3.26977	12.4577
													4.21684	0.431028	1.58381	2.21637
													4.10667	0.431028	1.3738	3.07152
													6.46749	0.43115	0.431431	1.27197
													13.7008	0.431464	2.92979	0.401125
													1.66903	0.431504	1.30435	13.6344
													10.5507	0.43203	1.76695	10.6075
													2.75277	0.432492	1.95227	27.4831
													0.62647	0.43251	1.97972	0.340312
													1.42143	0.43265	1.42897	0.745
													7.60861	0.432801	1.62444	0.935477
													3.2008	0.433166	0.956223	0.765924
													1.76866	0.433199	1.97312	2.70336
													0.872253	0.433222	6.39123	1.82549
													1	0.433374	3.97175	4.54945
													4.71413	0.433554	2.73632	1.46952
													1.62448	0.433631	2.38599	0.830154
													2.07236	0.433896	5.51081	0.487571
													3.69952	0.43401	2.44668	2.59746
													1.84657	0.434291	3.9964	3.12759
													10.8802	0.434716	2.20089	0.577125
													3.04268	0.435124	2.60665	0.58486
													1.99551	0.435139	2.43656	0.593513
													10.2386	0.43523	1.89564	0.71218
													1.02952	0.43546	0.421247	0.159138
													0.584371	0.435938	6.88579	1.06648
													0.78339	0.436533	0.885014	0.738718
													1.57203	0.437221	3.79304	0
													5.72318	0.437477	1.36117	1.27333
													0.47966	0.438959	7.14954	13.669
													6.72471	0.439656	3.45395	0
													6.71688	0.439892	2.14656	2.36698
													1.95943	0.440178	1.20402	27.1238
													9.52784	0.440211	2.35696	0
													6.97823	0.440569	3.44324	9.97974
													1.00496	0.440778	4.50658	0
													11.5064	0.441022	4.44293	2.73288
													9.5063	0.441249	2.16242	0
													2.18925	0.44236	2.56974	17.9128
													5.15676	0.442884	3.91706	0
													2.26124	0.44319	2.97044	0
													4.52116	0.443272	6.15904	21.5578
													1.38906	0.443402	0.904841	0
													9.81348	0.444087	1.82621	1.87311
													2.01088	0.444099	2.88507	1.78859
													4.59859	0.444708	1.02802	2.634
													1.84771	0.444815	1.99645	3.23635
													1.272	0.445012	1.28791	3.98285
													0.711101	0.445118	0.772317	5.48784
													0.833298	0.445261	6.11838	4.54718
													5.35096	0.445584	2.77441	1.93445
													6.67019	0.445732	1.85366	2.41028
													6.06265	0.44584	1.36851	3.4263
													0.182236	0.446515	2.0533	0.740327
													10.9189	0.44662	1.33827	0.238321
													1.90146	0.4467	0.749683	1.36391
													9.04391	0.446902	0.790068	1.11086
													3.26998	0.447098	1.19712	14.8567
													3.64488	0.447207	2.32574	2.18723
													7.36233	0.447219	0.548676	1.54571
													2.30504	0.447815	1.04112	2.78358
													1.35665	0.448157	1.1128	3.74772
													9.12898	0.448326	1.63319	7.3573
													1.29904	0.448626	0.681041	3.77273
													8.58577	0.449079	0.516885	2.31327
													0	0.449138	2.43598	0.506423
													0	0.449481	1.73322	0.702433
													5.29982	0.4495	0.949723	0.12474
													12.9589	0.449952	3.98041	7.08521
													3.11604	0.450054	2.4291	3.10282
													11.9042	0.450557	1.67816	5.62776
													2.72617	0.450574	1.6282	3.53415
													1.95539	0.451328	1.25141	0.94599
													0.448803	0.451346	0.898408	6.23032
													1.63927	0.45135	0.745185	0.359611
													2.35184	0.451558	0.671512	2.51301
													3.27195	0.451846	0.892388	1.72272
													2.60032	0.451885	1.10115	7.08071
													2.48323	0.451896	1.59806	1.92433
													0.740665	0.452436	1.60792	21.6441
													1.24204	0.452519	1.07593	3.44249
													4.24551	0.45371	1.38516	9.54889
													2.23089	0.454102	2.40965	2.85417
													8.15738	0.454714	0.864265	6.22134
													0.970477	0.455388	1.0518	10.1538
													0.359089	0.456355	0.526966	10.1142
													0.961995	0.456791	2.42979	1.11807
													0.458628	0.456808	4.73572	1.27076
													1.24169	0.45686	0.817296	1.94173
													1.77481	0.457027	1.68262	6.60437
													6.50386	0.457193	1.76456	1.89669
													1.15181	0.45722	4.93449	13.5408
													3.04001	0.457631	3.41233	17.4299
													5.06912	0.458246	2.44301	3.05133
													0.458263	0.458489	0.608947	2.27257
													2.51896	0.458695	3.67159	3.74769
													2.04837	0.459597	4.18323	5.63157
													1	0.461459	5.97098	2.44095
													2.30179	0.462196	3.19432	2.76934
													1.6432	0.462329	12.7574	3.47558
													2.16602	0.46264	3.23779	1.90731
													1.75541	0.4628	3.87903	4.11258
													4.21734	0.464159	2.67832	4.44518
													2.13898	0.464656	3.88436	10.4444
													3.14114	0.465145	2.55005	2.24328
													0.771018	0.465182	5.68	14.207
													8.34734	0.465242	5.25421	6.09606
													1.3698	0.465244	6.24236	3.94897
													3.36823	0.465283	3.88278	4.2684
													1.71157	0.465382	1.94988	11.1749
													0.803212	0.465639	5.07799	0.722414
													5.96623	0.46601	8.61347	1.38383
													4.62694	0.466503	2.34182	0.523057
													1.27788	0.466567	2.32986	5.82163
													2.39954	0.466615	0.434329	19.3867
													10.2727	0.4667	0.197132	0
													1.56759	0.467786	0.691712	0.367005
													1.6479	0.467816	3.22911	1.56204
													4.20021	0.46806	2.30057	0
													3.15813	0.468312	1.76779	0.730388
													3.27741	0.468509	2.61515	0
													4.22134	0.469844	1.36644	1.90898
													12.7126	0.470839	2.15657	0
													4.1072	0.470919	1.41477	0.606177
													1.30836	0.47117	2.0281	0
													3.33476	0.471222	1.98712	2.59739
													9.31969	0.471495	0.67541	0
													1.13594	0.471645	1.70623	0
													4.98643	0.471874	3.42023	1.79409
													6.50725	0.472822	3.49077	0
													1.08152	0.473077	2.46883	0.146003
													0.893647	0.473152	1.11308	1.8157
													4.819	0.473178	1.11474	3.58025
													1.69818	0.473254	1.39798	4.49325
													3.57438	0.473354	3.94308	1.7889
													3.05139	0.473441	3.1932	7.06043
													0.359862	0.473711	2.93474	9.14731
													2.28755	0.474004	2.6351	1.21627
													0.699374	0.474102	5.09587	1.13257
													1.68988	0.474236	2.62873	1.40928
													2.54943	0.475987	3.36963	1.13259
													13.2486	0.476111	3.02271	3.57481
													10.6987	0.477093	1.04073	1.51213
													1.48102	0.477231	4.53202	2.30152
													4.6311	0.477378	2.8765	9.4237
													6.48002	0.479416	9.49994	3.38761
													5.63734	0.480094	1.87915	3.28731
													10.2497	0.480277	3.31607	13.4112
													1.27587	0.480393	2.97934	16.3649
													2.16119	0.480708	4.59678	5.16479
													1.59824	0.481249	4.46389	0.969807
													1.55604	0.481383	5.68067	0.669828
													0.915014	0.481857	2.91135	2.76923
													0.747415	0.481923	0.973535	3.25895
													6.97949	0.482321	0.730428	3.25714
													10.8408	0.482702	2.35559	1.31883
													5.78382	0.48278	3.82268	4.50014
													7.68899	0.483037	1.35706	2.5801
													3.62962	0.483364	8.62865	2.2552
													3.57607	0.484004	6.73097	1.91095
													2.59508	0.484004	3.11001	2.36946
													1.35407	0.484009	2.28577	2.59536
													12.1694	0.48401	1.65337	1.7836
													7.74957	0.484125	0.998972	2.7817
													1.54088	0.484235	0.850979	2.35555
													1.20797	0.485281	1.51552	2.37258
													1.99951	0.485397	6.93377	0.208741
													12.0293	0.485696	1.95233	3.47934
													14.0175	0.485899	1.96508	18.5209
													2.23072	0.486148	4.0126	2.50037
													1.94949	0.486637	0.837373	0.226645
													1	0.486741	0.993567	16.3264
													3.12907	0.487037	3.01859	2.3142
													1.85076	0.487354	0.528671	1.67808
													2.46001	0.487889	3.67796	2.02905
													2.52302	0.488071	2.47278	2.4641
													10.9789	0.488427	2.00542	1.33505
													1	0.488496	3.25932	2.02651
													4.37246	0.48886	2.62028	1.12268
													1.52104	0.488889	1.46203	1.70176
													0.664901	0.489165	3.80677	28.6225
													3.81334	0.48951	2.05717	9.17232
													0.391164	0.489519	7.27717	2.4459
													0.771763	0.489568	11.513	4.01687
													5.71023	0.49011	3.21172	6.57554
													4.20868	0.490316	2.41555	1.0618
													0.546123	0.490408	0.949034	5.47018
													2.85072	0.490698	5.44354	5.76163
													5.08215	0.49087	8.71641	1.64371
													0.902402	0.491004	3.04823	4.08547
													1.79023	0.491304	2.04486	2.0332
													13.9363	0.49144	2.52055	15.327
													13.3588	0.491859	0.60503	7.20614
													6.29194	0.491859	3.08616	2.71927
													9.6415	0.492793	1.10964	6.76833
													1	0.492915	2.35194	2.62067
													2.37455	0.493393	1.27345	1.52122
													5.74671	0.493746	2.30077	6.84411
													2	0.494082	2.16164	3.853
													2.61681	0.495117	2.61126	10.6783
													14.7487	0.495141	10.1396	1.07927
													2.36422	0.496146	10.1396	0.27596
													6.68711	0.496663	3.90983	12.5043
													4.1715	0.497114	0.64941	1.37951
													1.18426	0.497229	6.24979	3.22603
													8.12344	0.498085	2.46499	2.07896
													1.99592	0.498362	0.841649	2.74304
													2.83348	0.499288	0.76455	0.33937
													4.64637	0.499448	4.92252	0.783449
													3.63978	0.499896	1.98048	4.99719
													8.24428	0.500145	1.11004	0.562185
													0.979535	0.50033	2.9424	3.58663
													1.08287	0.500596	1.8012	4.32447
													3.8233	0.500784	2.83819	17.1748
													1.06672	0.501091	0.2436	13.6108
													2.49882	0.502004	2.24791	0
													5.34395	0.502328	4.05983	8.30692
													1.57671	0.502359	2.76216	11.2817
													7.70876	0.502398	1.73049	0
													3.25297	0.502508	4.04362	26.7111
													1.89674	0.502761	2.34082	0.065795
													2.56006	0.503063	1.37474	0
													11.8874	0.503391	0.828118	0.087801
													14.8492	0.503397	1.99043	0
													1	0.504063	9.70317	0.208118
													2.32714	0.504397	0.900814	0
													13.3559	0.504544	1.28022	0.203541
													3.24503	0.504584	5.25818	0
													1.65265	0.504624	1.92412	0
													4	0.505078	5.32606	0.057697
													0.736272	0.505143	1.55806	0
													1.23024	0.50549	2.45775	0.288506
													1.58281	0.505832	2.26902	0.286009
													11.8773	0.506092	1.85915	0.204626
													3.76111	0.506598	2.31871	0.082976
													1.06289	0.507327	3.58997	0.084054
													1.40232	0.507579	5.34064	0.298751
													1.78803	0.508047	4.76736	0.241307
													3.79652	0.508178	6.01722	0.1086
													0.551403	0.508214	3.7893	0.060605
													0.522427	0.508257	0.587167	0.332521
													1.9249	0.50852	1.10335	0.074
													3.38937	0.508674	1.08409	0.15905
													3.71071	0.509215	1.28805	0.120503
													6.69214	0.509843	1.66103	0.220989
													6.53053	0.51	1.86078	0.242421
													0.790746	0.510154	0.988863	0.230217
													5.57291	0.510236	1.00347	22.5189
													2.3767	0.510343	1.91315	22.1665
													1.75224	0.510539	3.35228	0.137058
													5.12442	0.51073	3.7109	0.072125
													0.652436	0.511781	1.38375	0.166508
													4.23259	0.511938	1.53678	0.502207
													4.8348	0.512736	1.74597	0.420424
													0.636431	0.512844	0.063127	0.291652
													4.01283	0.513001	2.70791	0.230202
													5.14733	0.51343	1.19187	0.286472
													8.24191	0.5136	0.903483	0.365274
													4.90266	0.514062	0.472585	0.121594
													1.31016	0.514198	1.73717	0.201884
													8.53917	0.51451	2.47711	0.181747
													1.75837	0.515	0.948911	0.345488
													8.98596	0.515819	1.55034	0.583815
													1.58617	0.516103	2.4118	0.350297
													4.88211	0.516294	2.3646	0.832799
													2.42662	0.516679	1.12826	4.79784
													2.37912	0.517329	2.38068	2.0358
													12.4741	0.517487	1.50161	5.4577
													7.37055	0.517537	1.59699	1.52736
													0.819825	0.51788	7.32414	7.72337
													6.96133	0.518356	4.01372	7.96427
													6.70676	0.518395	1.77594	10.6234
													5.40052	0.518661	2.59661	4.5873
													1.90542	0.519065	3.13916	9.67694
													8.90459	0.51932	10.9225	2.08193
													8.93603	0.520017	1.25987	1.62936
													2.2083	0.520525	6.45831	0.53295
													10.2085	0.520542	2.7644	5.60595
													4.59161	0.520658	2.79825	3.23545
													10.354	0.520692	2.20733	5.10423
													14.0887	0.520704	1.63545	3.94364
													0.589441	0.520922	1.27478	3.48679
													0.054406	0.521254	0.737152	23.287
													10.6608	0.521277	4.4109	6.4866
													0	0.5214	1.79011	15.613
													1.9622	0.521806	1.89354	1.06911
													11.6037	0.521967	1.38217	16.1704
													2.25653	0.522082	2.45801	14.8511
													1.77938	0.522196	6.54983	8.60559
													0.996278	0.522444	7.22024	0.97578
													0.876094	0.52298	5.92187	12.749
													2.46282	0.523336	2.50254	0.293981
													9.49432	0.524409	1.88749	0.947233
													2.91804	0.524978	1.87463	0
													2	0.525168	3.13238	0
													3.81367	0.525179	1.3268	12.9633
													5.61103	0.525985	3.68089	0
													4.33118	0.526047	1.93041	13.0522
													2.16185	0.526077	1.05618	0
													3.13135	0.526194	10.9625	0.664711
													4.00158	0.526361	3.73452	0
													4.77306	0.526373	1.23711	0
													1.99123	0.52638	3.48106	0.783261
													7.60833	0.526674	2.04695	0
													1.16296	0.527311	1.48731	1.34843
													3.97985	0.527523	4.02261	1.2388
													3.08436	0.527623	3.20322	4.3628
													2.2571	0.527649	0.652452	8.69586
													1.15001	0.527731	0.573852	2.34769
													4.6579	0.529004	1.45863	0.643005
													3.16091	0.52931	3.00894	9.408
													1.17341	0.529953	4.53398	9.34481
													0.687815	0.530091	3.17764	7.52915
													5.9613	0.530205	0.54722	1.78515
													0.604398	0.53054	1.03866	3.62153
													1.80508	0.530755	1.27652	4.91643
													1.432	0.531001	2.09183	2.1808
													2.65911	0.531024	8.51955	1.56912
													2.50703	0.531128	1.09841	10.3929
													8.93607	0.531263	1.75476	1.23565
													5.39708	0.531327	0.967019	1.72588
													6.49589	0.531746	1.43384	0.557028
													6.32189	0.532249	3.43404	1.86763
													2.52526	0.532505	5.20026	0.413001
													9.32934	0.533499	6.22399	1.91901
													2.56838	0.533585	2.80731	1.28291
													0.610735	0.533634	4.37747	1.45947
													3.90645	0.534214	2.02036	1.32941
													1.75997	0.534921	4.72506	0.887899
													4.00378	0.53497	5.43159	0.554001
													7.87628	0.535023	1.16135	0.229218
													5.15425	0.535851	3.27022	0.720702
													3.32907	0.535956	4.23634	0.1997
													14.8824	0.536739	1.21419	16.9373
													13.9163	0.536836	1.81196	2.37291
													1.03347	0.53685	1.5961	17.1731
													1.73606	0.536896	1.61018	13.5348
													7.35348	0.536954	0.573621	13.4909
													3.91694	0.537034	2.86581	2.55254
													1	0.537379	4.62362	5.70049
													2.23502	0.538001	7.17595	2.93776
													2	0.538112	4.27588	12.3919
													0.523267	0.538243	4.51318	1.25958
													10.9185	0.538591	1.03177	9.05549
													4.28895	0.538934	2.528	6.88215
													4.31002	0.539066	0.992907	1.6627
													5.032	0.541148	1.58912	5.96158
													0.930852	0.541299	1.98423	1.17451
													1.18512	0.541631	11.5795	7.65356
													4.84004	0.5422	4.05057	5.77889
													6.36956	0.54222	8.51874	19.6976
													3.21152	0.542492	5.4853	1.75164
													3.58836	0.542706	1.99257	1.62121
													1.83767	0.544585	13.7052	12.8213
													2.67942	0.545265	1.24992	0.660885
													5.24312	0.545282	7.0773	7.83252
													7.35794	0.545587	2.35372	2.64664
													3.41226	0.545605	9.15328	9.73009
													4.94033	0.545619	6.66884	5.31611
													5.18633	0.545678	3.92802	8.29411
													6.35431	0.545903	1.85173	6.26768
													1.66253	0.546202	1.99764	17.8366
													2.93927	0.546371	10.6219	6.84426
													10.5776	0.546751	1.26676	9.69116
													1.20035	0.547066	0.67585	2.08591
													2.3769	0.547096	1.47724	10.5185
													0.626396	0.547548	0.940462	20.7261
													7.12272	0.547892	0.770238	0
													7.1204	0.548184	1.58643	14.6242
													1.22163	0.548286	10.5514	16.7563
													1	0.548377	0.738085	0
													6.93428	0.549518	1.45214	3.52399
													2.12856	0.549634	0.749096	12.3753
													2.10766	0.550114	1.10988	16.0278
													5.5043	0.550114	2.06859	0
													1.99475	0.550115	0.466439	0
													4.95442	0.550175	3.02001	12.4491
													4.64677	0.550684	1.95415	0
													3.40612	0.550782	0.870378	24.1938
													0.60856	0.550892	4.30588	0
													5.8391	0.551008	2.71882	0
													3.52851	0.55109	3.42646	10.7223
													3.41787	0.551594	1.72734	0
													1.53338	0.551718	4.88997	2.74292
													0.438381	0.551816	4.6428	2.80328
													4	0.551976	1.54382	9.17598
													14.8768	0.551987	4.25561	0.869326
													4.6587	0.552178	2.37376	18.6873
													2.98028	0.552262	4.4374	5.5405
													6.92097	0.55249	1.59893	6.0439
													0.800388	0.553195	2.03	10.4076
													3.14748	0.553336	3.88015	4.23572
													8.24971	0.553408	1.10874	6.49443
													3.62504	0.553521	2.71516	4.11427
													1.26497	0.553665	3.52624	3.79514
													11.519	0.553856	12.9571	4.13684
													3.1685	0.554049	10.3313	2.54274
													1.31012	0.554292	5.9162	1.31221
													7.63864	0.554437	2.18045	4.21595
													14.4716	0.554491	1.76729	1.63341
													1.80078	0.554676	2.96858	1.71256
													1.88981	0.555014	2.02921	1.16433
													3.63122	0.555244	3.38133	8.68267
													0.527523	0.555267	10.754	6.54681
													3.67772	0.555325	2.15696	4.44687
													4.00342	0.556166	0.623077	8.78283
													9.88439	0.556561	2.31753	14.4106
													3.55244	0.557431	9.05386	18.6108
													1.37559	0.558622	1.01698	23.7046
													8.16455	0.55903	1.10135	6.53798
													6.01947	0.559047	2.06174	4.1976
													2.7634	0.559258	1.30227	22.9457
													3.63514	0.559812	8.18454	4.06116
													1.71968	0.559947	3.62653	3.21015
													2.43848	0.55999	7.5003	8.93444
													2.05488	0.560672	13.5863	2.644
													5.88547	0.560892	4.81021	8.5516
													0.92222	0.561356	2.90199	6.15136
													1.82961	0.561805	5.33791	0.408755
													1.99749	0.561851	8.21381	4.52345
													4.24716	0.56189	3.27512	18.6118
													5.98716	0.562691	5.65606	18.7649
													3.54604	0.562694	2.62408	3.71102
													2.0893	0.562878	14.3556	2.68064
													0.237929	0.563152	4.52562	1.45165
													3.87717	0.563401	3.37911	1.08401
													5.71082	0.563567	3.246	1.47794
													3.81504	0.563959	5.56369	2.36597
													6.26122	0.564287	5.17461	1.87717
													10.4329	0.564387	11.8701	2.53219
													14.5589	0.565029	3.43494	1.20154
													8.187	0.566495	3.20474	1.25167
													4.39285	0.567507	2.61857	0.948283
													4.10702	0.568085	5.51688	1.26676
													0.553043	0.568542	8.21813	2.31618
													2.80356	0.568558	7.41204	2.03557
													0.92024	0.568698	7.82732	1.45005
													1.04216	0.568792	4.80792	17.4481
													2.37294	0.568901	4.14327	10.6681
													7.67913	0.568909	5.0432	13.8734
													2.42934	0.568945	1.38309	1.42616
													5.01072	0.569217	1.03687	1.37612
													8.22194	0.569379	1.31661	6.17668
													4.7846	0.569739	2.53508	5.02449
													2.43811	0.569759	1.38358	13.37
													0	0.569775	2.81447	17.2523
													2	0.570211	1.02296	12.792
													2.20641	0.570352	0.8227	21.8414
													8.17405	0.570411	2.22229	15.4292
													5.63947	0.570475	3.03205	9.8241
													1.35681	0.570481	0.756059	5.78519
													0.963422	0.570548	6.45847	16.8677
													6.29201	0.570688	3.51691	4.85579
													1.17098	0.570824	2.83751	3.98548
													2.51906	0.571018	1.80007	0.614033
													1.73624	0.571056	4.23322	0.533971
													14.883	0.571433	10.8828	1.81611
													1.75403	0.571735	2.63495	2.07098
													3.18349	0.572297	3.74189	10.9246
													0.757902	0.572503	1.06195	1.55962
													4.01717	0.572687	1.23349	1.22376
													1.31542	0.573331	11.3306	4.12938
													0.887005	0.57354	0.59976	16.0859
													0.466692	0.57355	4.68929	5.3961
													8.92906	0.574003	0.691007	2.44833
													6.43672	0.574008	1.3764	2.32035
													1.08509	0.57401	2	0
													8.89985	0.574617	3.04502	2.51026
													1.34129	0.57507	1.52276	6.44115
													1.67405	0.575351	2.88424	0
													7.72603	0.575535	1.12602	2.85037
													4.61354	0.57573	3.12167	0.781392
													4	0.575792	9.25247	0
													2.26166	0.576088	4.74895	1.22385
													1.62611	0.576238	3.88446	0
													1.72734	0.576365	5.37129	2.78881
													3.47747	0.576636	5.70935	0
													0.378857	0.577031	3.31367	1.09248
													2.27014	0.57707	6.003	0
													3.2571	0.577585	1.73231	0
													3.58184	0.577779	3.47389	0.434
													0.193437	0.577825	2.78702	0
													3.16979	0.577834	1.68433	0.502908
													2	0.57804	1.02012	0.936899
													3.28506	0.578138	0.820147	3.41625
													5.91508	0.578508	0.598565	1.06901
													2.41049	0.578545	1.66424	2.59603
													2.05978	0.578582	0.953118	1.31905
													4.46321	0.578582	1.10174	1.89911
													2.89893	0.578799	1.53371	0.702957
													3.06169	0.579059	0.734752	1.11826
													1.78676	0.579146	1.14217	0.598432
													3.21499	0.57918	1.08732	1.07164
													12.6491	0.579193	0.43712	0.875206
													9.02292	0.579211	0.61287	2.65742
													3.82064	0.579573	0.977346	4.82748
													1.37717	0.580931	1.02161	2.92052
													1.17377	0.581304	0.705705	0.656696
													1.82955	0.581426	1.5804	1.54512
													4.04403	0.581519	1.97589	13.6043
													7.4757	0.581588	2.24121	0.534986
													0.944824	0.581712	0.618013	0.672347
													5.14541	0.581929	1.64226	2.68115
													1.69527	0.581983	1.19013	1.24122
													0.603384	0.58228	1.13458	1.25127
													7.50766	0.583	0.730962	0.777882
													0.950213	0.583644	1.96342	0.469864
													1.09638	0.58409	13.9776	2.61218
													4.44674	0.58411	1.67242	3.84197
													4.43491	0.584363	2.50186	0.766626
													1.22684	0.585355	3.008	3.16454
													1.41867	0.585512	1.717	2.24033
													3.49463	0.585721	5.03016	2.35979
													4.31142	0.586144	2.28386	0.426523
													0.949859	0.586298	11.5809	1.23738
													4.08452	0.586299	3.20601	22.213
													5.31947	0.586331	0.658158	7.51007
													2.69928	0.586489	4.07628	2.0889
													3.9796	0.586963	3.885	0.210623
													10.4978	0.586965	5.29894	0.54465
													8.4873	0.587083	6.11589	0.244641
													2.777	0.587553	3.19931	0.523651
													1.29442	0.587553	2.5645	0.284549
													1.39861	0.587554	11.5828	0.224611
													0.283933	0.587882	4.00491	0.149603
													3.00472	0.588049	1.83811	0.18312
													6.73884	0.588174	2.74664	0.1772
													2.82046	0.588233	1.44968	0.108757
													2.08889	0.588463	1.53364	0.119541
													10.3162	0.588688	3.36151	0.359673
													9.71345	0.588748	3.33383	0.151268
													5.69863	0.588919	13.8234	0.209
													3.32545	0.589163	3.63407	0.233238
													2	0.589211	1.75426	0.075954
													9.72235	0.590003	1.32405	0.139943
													2	0.590225	2.61822	0.171563
													0.769188	0.590298	3.20756	0.187864
													2.81902	0.590735	2.84829	0.164806
													2.99383	0.591091	1.73786	0.17862
													6.84844	0.591184	1.9439	0.052498
													7.66501	0.591595	5.03161	0.267649
													2.63919	0.591849	0.845574	0.174287
													5.40361	0.592157	3.68404	0.177589
													4.08532	0.592252	2.44951	0.104173
													4.56285	0.593043	5.91881	0.040262
													1.37694	0.59333	6.03173	0.088091
													1.28136	0.593417	7.10344	0.097693
													1.28968	0.593877	5.03206	0.247146
													3.0236	0.594038	1.33301	0.147462
													2.21576	0.594613	0.73318	0.026401
													13.2766	0.59463	1.72398	0.115521
													1.56833	0.595158	1.0539	0.258306
													6.48148	0.595238	0.744694	0.105262
													2.4455	0.595252	0.885836	0.16772
													3.70478	0.595763	0.917196	0.150765
													1	0.595779	1.18745	0.232166
													4.63374	0.595914	1.19451	0.070036
													5	0.596272	7.00057	0.16772
													2.26046	0.596934	3.79248	0.225417
													9.8015	0.597147	9.39485	0.071021
													3.97414	0.597655	2.49585	0.54017
													2.20801	0.597759	1.85871	0.296985
													0.578253	0.59793	1.07815	0.474419
													3.70064	0.597978	1.891	0.267529
													3.10474	0.599361	1.00531	0.257389
													11.2584	0.600594	4.28486	0.86807
													1.08682	0.60154	1.61125	0.44273
													4.56306	0.601978	0.487579	0.236212
													0	0.602423	1.5048	0.129653
													6.58031	0.603293	1.61698	0
													2.14308	0.603461	7.68418	0.091706
													12.1484	0.603709	0.867971	0.48448
													11.6622	0.603755	1.45083	0
													9.6525	0.603902	1.53931	0.160066
													0.726653	0.604884	2.85449	0.16473
													2.64612	0.604911	1.09894	0
													13.9365	0.6051	3.82699	0.144257
													3.18356	0.605186	0.94164	0.263737
													6.26701	0.605186	1.94343	0
													2.18775	0.605194	1.59978	0
													3.83469	0.60543	1.39848	0.127098
													3.27153	0.605955	3.41042	0
													1.97485	0.606078	2.65544	0
													1	0.606399	2.94403	0.073437
													0.636121	0.606565	4.62839	0
													1.94851	0.606901	0.405428	0.230933
													1.39073	0.606904	5.75256	0.384676
													2.88607	0.606954	2.09225	0.199625
													1.02047	0.607106	0.907412	0.044272
													3.95285	0.607454	2.77516	0.065795
													1	0.608053	3.75953	0.265126
													5.28381	0.608477	1.67211	0.349794
													5.50619	0.609493	4.83658	0.069462
													2.27348	0.609843	6.084	0.088617
													1	0.610119	5.72152	0.392869
													2.74267	0.610224	11.949	0.076118
													1.57874	0.610463	1.94765	0.127252
													9.43332	0.611209	3.29603	0.069065
													2.50127	0.611529	1.68521	0.323805
													8.44068	0.611662	1.55683	0.151585
													4.62002	0.613153	2.61381	0.263828
													12.644	0.613169	3.12508	0.336216
													4.18551	0.613294	2.44664	0.125674
													7.01629	0.613294	2.57107	0.077104
													1.84489	0.613942	5.05921	0.06549
													5.341	0.614545	7.44475	0.219173
													2.10445	0.615179	4.21417	0.416102
													2.21358	0.615241	0.551514	0.200731
													4.78013	0.615263	1.79213	0.140014
													5.35416	0.615783	2.34403	0.272685
													3.6468	0.616024	0.594955	0.338662
													8.00131	0.61722	2.93411	0.392135
													3.66863	0.617258	2.92389	0.189655
													4.78042	0.617292	6.01975	0.221741
													0.346383	0.617373	6.75463	0.208806
													11.1434	0.617382	2.58595	0.353236
													1.27468	0.617433	1.07598	0.501913
													1.75275	0.617745	2.24201	0.227502
													0	0.618001	6.02847	8.37342
													0.768439	0.618207	5.6879	1.88044
													1.18682	0.619052	3.04267	1.07424
													4.63682	0.619388	5.44027	27.627
													3.03349	0.619589	6.68998	1.95979
													7.15026	0.619606	2.20586	17.6119
													1.38313	0.620169	1.03233	2.18872
													0	0.621136	4.01421	1.87586
													0.31593	0.621138	3.64043	8.59009
													5.69346	0.621225	1.11661	1.13722
													6.41519	0.621308	1.74233	10.3762
													8.4379	0.621696	0.919001	1.19503
													2.91067	0.621786	3.16151	8.28628
													2.26053	0.621953	3.34267	6.96741
													2.65487	0.622252	0.723084	0.852086
													3.60695	0.622261	5.80788	13.8798
													3.87477	0.622294	3.21747	6.27084
													3.90771	0.622969	8.44048	4.18172
													1	0.623618	1.41799	1.96417
													4.31677	0.62377	1.47139	0
													1.95844	0.623939	1.89001	9.27377
													3.117	0.624094	0.164128	24.4166
													2.39964	0.624702	0.969711	0
													1.40182	0.625317	1.35668	6.03681
													2.60419	0.625757	1.52179	0
													5.72851	0.627603	0.514939	1.75948
													4.38018	0.628462	1.33047	0
													2.14835	0.628478	1.64915	1.94361
													1.99364	0.628542	0.686202	0
													6.66484	0.628792	0.813709	0
													4.28294	0.629334	5.2947	9.83867
													1.27926	0.629385	2.30564	0
													11.312	0.62952	2.67774	4.6937
													0.169838	0.629578	1.5024	0.562425
													14.5792	0.629682	1.96064	21.5036
													0.654171	0.62986	2.41565	4.83129
													8.53096	0.630202	2.53708	1.93759
													1.08157	0.630575	2.88552	5.3404
													0.737794	0.630765	2.19314	0.389278
													1.4574	0.631064	1.54229	5.86835
													8.72069	0.631128	1.48272	4.052
													1.33282	0.631535	1.87307	2.59644
													0.435394	0.631991	2.53294	9.88202
													2.0735	0.632134	8.19575	3.69722
													1.64663	0.632361	8.04803	2.43068
													0.579161	0.632665	1.41963	2.13536
													2.40997	0.633448	1.78201	8.59627
													3.10619	0.633802	1.92971	19.9976
													1.3037	0.633909	1.86034	14.1921
													2	0.634035	5.19663	3.50752
													14.1835	0.634307	3.98925	7.93777
													2.16394	0.634434	1.93905	3.53272
													3.29167	0.634679	2.63052	8.06122
													1.18745	0.634911	2.24779	12.3507
													2	0.634965	2.13665	12.5275
													2.78197	0.635272	4.36878	7.95193
													3.92742	0.635519	3.26722	4.98154
													4.59549	0.635591	2.95289	1.21789
													1.16138	0.637059	1.36436	6.07195
													0.492931	0.637151	0.062177	19.5695
													2.14547	0.637351	1.99557	22.734
													2.93782	0.63736	1.11007	29.9134
													2.36274	0.637398	1.65142	27.4206
													8.96445	0.637509	1.56742	8.07512
													5.50258	0.637715	1.55701	11.5825
													0.307729	0.638243	0.992677	16.6173
													4.18868	0.63828	0.354277	9.16852
													0.495072	0.638518	1.56696	2.02944
													1.29334	0.639031	1.40619	1.94849
													5.27384	0.639135	2.05912	6.07997
													1.09327	0.639191	0.493518	2.95309
													1.42548	0.639414	2.86354	10.3753
													1.40333	0.639491	3.42789	22.3913
													0.829065	0.639508	5.46457	2.72934
													0.896413	0.640178	1.87746	3.06462
													2.07843	0.640378	3.44807	2.50027
													9.63157	0.640391	6.94901	0
													3.52515	0.64047	4.14899	10.1347
													1.93209	0.641005	1.12266	8.93498
													13.3048	0.641564	10.6434	10.0516
													0.600163	0.642281	1.55432	1.03381
													9.13555	0.642595	0.219893	4.15463
													11.8419	0.64277	3.52597	5.1456
													1.13922	0.643506	1.67541	3.1809
													5.54463	0.644113	1.3775	3.55767
													0.859407	0.644647	2.4392	2.98715
													0.613209	0.644748	2.26349	5.95745
													8.25417	0.645181	3.42878	3.89013
													1.83106	0.645199	3.8414	2.5886
													1.12303	0.645331	3.68421	6.36382
													2.24114	0.645477	7.89019	7.96219
													3.17091	0.64569	2.21271	11.6088
													0.343654	0.645713	1.68498	2.82531
													8.77392	0.645879	2.76232	17.2602
													4.40068	0.646081	3.78606	20.376
													1.79189	0.646109	3.72615	8.31375
													2.45176	0.646131	5.03787	3.44653
													2.30113	0.646283	13.1392	2.82661
													4.74031	0.646375	1.08816	12.5447
													5.25199	0.646443	6.69742	5.93487
													1.76342	0.646888	8.86617	10.3726
													2.36833	0.64725	1.83843	2.43286
													7.02508	0.64738	0.373884	8.35555
													4.19676	0.648082	6.7456	8.1576
													7.1668	0.648082	3.59919	19.817
													2.54866	0.648649	2.01738	17.2969
													1.30607	0.648753	0.891206	3.30278
													5.21885	0.649117	7.24517	13.9402
													0.777763	0.64982	1.52638	2.49133
													2.4168	0.649945	8.32336	2.24267
													5.09144	0.650202	3.83076	1.00337
													10.1449	0.650496	0.943443	3.62368
													1.00808	0.650563	1.6893	2.65347
													0.251829	0.651001	2.29561	3.2477
													2.47336	0.65123	1.80598	3.30505
													1.50163	0.65183	4.50069	1.25519
													6.61989	0.652577	3.67124	1.34838
													5	0.653093	3.81973	3.36024
													0.791926	0.653946	4.56821	17.2223
													1.22811	0.654199	10.2201	0.352853
													0.322816	0.654551	1.9584	14.6623
													3.29106	0.654782	1.90993	2.96463
													3.3464	0.654941	3.62064	3.40268
													1.78945	0.65515	4.31072	2.16881
													3.66866	0.655276	9.43409	2.67335
													1.956	0.655332	5.36043	1.07005
													2.83154	0.65577	4.97695	0.776559
													1.41184	0.656649	1.01899	1.48347
													3.67364	0.656696	4.78007	2.59131
													0.274029	0.656812	6.8315	0.47911
													3.42525	0.657123	2.22898	1.45312
													0	0.657183	1.31349	0.269284
													5.70897	0.65763	5.88247	8.82121
													12.642	0.657635	7.31485	3.52657
													1.14654	0.658244	3.17592	6.39486
													5.15099	0.658513	1.54704	4.3113
													5.56485	0.658592	7.04023	10.8661
													10.986	0.658648	4.62893	1.11652
													2.05933	0.658709	1.50702	7.02406
													1.47018	0.659749	2.49201	0.518117
													14.613	0.66011	8.79264	1.4402
													3.84551	0.66027	4.39522	3.83661
													1.66165	0.660492	4.41602	1.36456
													1.96598	0.660567	3.55369	2.33896
													10.4614	0.660613	3.73432	3.28589
													1.51513	0.660667	0.987921	2.51956
													5.26286	0.660824	2.96504	19.5038
													1.08721	0.66097	3.26641	4.89773
													3.24399	0.660989	1.22266	7.81212
													0.832015	0.661272	3.94942	11.9548
													3.79359	0.6621	0.376198	7.75621
													2.98651	0.663467	3.04383	4.19707
													9.61264	0.66351	3.84351	8.31922
													9.93673	0.663573	0.130177	0.988587
													1.54158	0.663844	2.95458	6.21526
													12.041	0.663923	2.77218	0
													2	0.663928	3.90901	4.412
													1.20965	0.663983	2.55453	1.29633
													2.01685	0.663991	1.1709	0
													13.314	0.664012	2.1516	4.49234
													8.82865	0.664088	1.92803	5.59927
													9.61129	0.664108	1.80151	0
													4.02966	0.664116	0.876824	1.12828
													3	0.664199	0.491623	0
													3.4917	0.664248	0.314377	2.2636
													2.27937	0.664395	2.69	0
													5.08152	0.665162	1.49803	15.094
													5.37122	0.66522	0.641012	0
													0.102474	0.665235	1.03354	0
													6.55446	0.665472	1.95413	14.971
													2.29369	0.665578	0.822681	0
													3.90026	0.665616	1.70489	15.8326
													3.49697	0.665764	4.82315	3.87762
													1.19548	0.665848	0.898894	1.85755
													1.61274	0.666085	6.03894	29.6489
													0.863289	0.666251	4.85524	1.56553
													2.34435	0.666389	6.12165	8.10315
													3.73364	0.666636	1.24675	19.033
													0.116017	0.666865	4.6215	17.3693
													4.6048	0.667037	13.8491	0.951101
													0.995519	0.667719	9.06511	1.34462
													2.40985	0.667881	1	12.8447
													1.46185	0.667935	0	0.736288
													6.99072	0.667935	0	14.4514
													0.819015	0.668175	2	0.54555
													7.74592	0.668501	2	2.78045
													1.03897	0.66877	0	5.46504
													2.97597	0.670001	2	1.94999
													1.72484	0.670386	2	2.26678
													0.746194	0.670401	2	8.49214
													2.45897	0.670797	1.96939	6.86908
													5.49156	0.670995	2.08446	10.7795
													7.32126	0.67111	6.48715	1.84539
													0	0.671584	2.50371	26.3274
													1.43143	0.671912	1.42342	3.38184
													5.24145	0.672197	3.90065	2.47585
													1.12865	0.672372	2.59207	3.69019
													4.65997	0.67273	4.08643	11.1054
													1.29215	0.673048	2.84961	19.2558
													2.94946	0.67338	2.85609	7.23098
													1.78117	0.673484	1.57453	1.95938
													0.657709	0.673532	6.99298	9.58978
													11.3625	0.674214	5.85993	10.2015
													10.2059	0.674248	8.381	4.28585
													4.86499	0.674277	4.43654	6.28042
													3.87582	0.674427	9.80476	2.68747
													1.45186	0.674867	3.45142	2.57486
													0.620769	0.675001	2.15295	9.51373
													5.91226	0.675307	2.17468	15.4985
													9.11619	0.67574	1.19258	1.2537
													8.88166	0.675741	1.96819	14.8207
													5.89136	0.675918	4.59591	3.26494
													3.487	0.676007	7.86776	2.2054
													2.93612	0.676126	11.0283	2.45143
													1.7003	0.67618	2.23602	2.58738
													3.68106	0.676849	5.40012	12.7238
													2.02258	0.676861	3.42362	2.10792
													6.85603	0.677492	2.01268	16.7622
													1.84697	0.677662	13.8842	2.28609
													6.50197	0.6778	10.1768	6.67909
													0.988722	0.677868	9.90971	1.22463
													0.919587	0.678657	4.56596	0.618954
													2.27471	0.678729	7.81183	1.56207
													1.12992	0.679003	3.50021	0.560407
													4	0.679133	1.53211	3.75494
													2.79911	0.67915	0.44589	0.891162
													2.25925	0.680074	0.810711	10.5551
													1.63984	0.680368	2.53338	6.63991
													7.7687	0.680412	1.1037	1.87506
													1.3196	0.6808	2.61564	9.58008
													5.21435	0.680948	7.79429	4.69169
													1.081	0.681106	0.880866	1.65189
													11.3293	0.681131	2.2335	6.64668
													4	0.681388	1.71029	7.27416
													4.1716	0.681735	6.49712	2.06789
													0.598588	0.681735	4.17317	4.08294
													0.822733	0.681792	2.33673	16.7022
													4.97814	0.681851	1.74148	8.74831
													2.11253	0.682355	1.64423	0
													7.44677	0.682469	1.06017	12.5925
													0.982652	0.68271	3.13308	4.95346
													1.66254	0.683195	1.53634	0
													1.71479	0.68448	1.85012	1.90314
													2	0.684828	1.37217	1.34846
													2.4931	0.685336	3.60251	0
													2.70244	0.685616	3.74103	12.111
													0.18	0.686686	1.53236	0
													12.3189	0.687005	1.396	4.1062
													9.05419	0.687099	2.60972	0
													0.291122	0.687154	0.646697	5.20772
													0.111508	0.687344	0.792902	0
													6.41535	0.688142	1.9518	0
													2.42848	0.688193	2.8371	7.34746
													1.22281	0.68841	0.353883	0
													0.595245	0.688449	3.06231	0.872166
													2.53022	0.688756	3.96243	2.66989
													3	0.689104	0.783516	8.11964
													2.14241	0.689369	0.674047	5.546
													5	0.68949	1.01537	21.641
													4.94672	0.689621	4.75459	6.07385
													6.3947	0.689792	5.09761	4.10088
													4.44947	0.689841	0.713339	1.66855
													2.28781	0.689891	1.127	21.5327
													0.290429	0.690163	7.86222	6.735
													0.936568	0.690507	1.98154	2.3583
													1.94586	0.690723	2.40308	3.35439
													1	0.691656	2.03994	7.58305
													14	0.691689	2.67643	5.27586
													5.82591	0.691859	1.54163	1.9323
													2.45667	0.691937	4.8838	12.517
													2.5409	0.692701	5.22	0.931105
													3.72846	0.692949	3.47743	9.40673
													3.6449	0.693058	7.39907	8.24921
													0.604088	0.694087	4.60869	2.97065
													2.13294	0.694208	1.96935	2.61139
													1.4195	0.694709	2.0689	16.7457
													2.54006	0.694978	11.0199	3.6377
													6.49503	0.695193	1.46978	4.69046
													2.77416	0.695224	1.14145	14.7629
													1.89544	0.695346	2.01091	1.77218
													3.17121	0.695486	1.79255	11.2204
													5.95949	0.69569	0.181706	3.53481
													2.11119	0.696021	3.30809	2.3303
													2.01563	0.696195	2.69025	17.6876
													1.02469	0.696226	1.16331	3.6363
													6.07472	0.696638	1.85525	0.966864
													11.6263	0.697376	11.8792	9.5263
													2.54069	0.697422	7.9866	16.4147
													2.40134	0.697657	13.253	15.2706
													0.311448	0.698026	1.84651	6.54507
													2.54208	0.698568	1.3039	0
													1.80888	0.698645	1.54574	4.45836
													1.02363	0.698653	3.30665	1.52873
													7.43212	0.698756	0.620668	0
													7.89933	0.699373	2.79039	17.0819
													1.96128	0.699732	1.26199	0
													5.56035	0.700086	1.75696	3.67943
													2.87008	0.700323	1.52038	0
													4.18335	0.700786	0.997187	0
													1.041	0.700803	0.753484	0
													1.12622	0.70094	1.73215	4.47214
													1.85204	0.701005	0.928192	0
													2.2429	0.701046	2.88296	2.58758
													2.93771	0.701086	1.01927	1.80515
													1.21844	0.701699	0.920297	2.28543
													3.29264	0.701704	1.73649	0.18422
													0.932065	0.701907	1.91811	1.2834
													4.40088	0.702231	1.23509	2.99315
													0.538728	0.702328	1.9434	28.1341
													0.813204	0.703001	1.84712	22.6727
													4.1543	0.703105	1.86547	1.65636
													1.51353	0.70341	2.32678	6.02403
													3.72372	0.703739	2.08171	26.5224
													6.67673	0.703915	3.85457	15.4267
													7.87556	0.704288	2.40891	2.47247
													5.38936	0.705022	2.73982	20.0631
													12.8363	0.705386	2.37108	4.33086
													0.448135	0.705556	2.15094	0.991829
													14.6415	0.70578	0.157889	1.27553
													1.75687	0.705783	11.5452	1.65245
													4.51839	0.705868	2.10548	10.4574
													2.40962	0.705925	8.50301	1.30326
													8.9133	0.706208	1.43519	9.94562
													6.0868	0.706882	3.75701	8.35589
													7.98372	0.707199	1.71114	4.37691
													0	0.709147	3.04621	2.73689
													0.933699	0.709355	4.33664	11.8615
													5	0.709722	4.42288	29.1194
													2.2241	0.709732	3.59232	3.5082
													0.891079	0.710721	1.69688	2.99098
													10.3735	0.711029	3.26033	5.42869
													9.81571	0.71113	1.27709	5.47541
													3.28691	0.711568	3.36802	2.51559
													0.749248	0.711601	1.1694	11.8809
													2.56662	0.711962	5.16918	1.94214
													2.51241	0.712057	2.33407	0.730691
													1.48744	0.712065	0.551153	6.40236
													2.15734	0.712085	1.86161	4.141
													2	0.712093	1.62607	2.12829
													4.2294	0.7122	1.99425	5.04843
													2	0.713886	2.47607	2.82096
													3.00425	0.713905	2.38554	0.261017
													5.48035	0.714413	1.47617	1.94762
													9.48875	0.714566	0.916273	1.90946
													1.99225	0.71485	1.20176	2.69888
													2.71936	0.71504	2.30859	19.0797
													13.8627	0.715257	4.26043	1.46998
													2.00514	0.715545	1.23666	3.1967
													1.28502	0.716673	5.37841	2.29333
													3	0.716674	3.30101	0.777142
													4.37912	0.716838	3.82668	1.88322
													5.6951	0.717112	1.86301	2.42707
													3.28744	0.717176	2.92523	5.4005
													0.324205	0.717597	2.72309	7.27436
													3.56058	0.717607	1.53528	3.99046
													3.28829	0.717689	3.53888	3.10627
													1	0.717867	0.660621	1.55495
													3.14349	0.718053	1.18582	2.97624
													5.35416	0.718617	3.841	3.69983
													2.90732	0.718713	3.1722	4.68368
													1.85428	0.718816	12.3924	1.78428
													0.829094	0.718856	7.89112	0.902477
													2.44485	0.718917	1.02316	1.08991
													2.75927	0.719003	6.91441	1.95669
													4.0625	0.71959	8.55531	1.0669
													1.46926	0.719687	2.55787	0.681094
													14.7474	0.71977	3.37075	8.87295
													6.17152	0.720069	1.9199	1.8591
													1.04638	0.720278	0.540423	7.51963
													1.93259	0.720467	1.19436	0.439182
													5.73471	0.720503	0.578669	5.77914
													8.28143	0.720569	1.104	14.854
													2.09502	0.720806	0.969149	15.1578
													5.52706	0.721391	1.18045	15.7379
													1.553	0.721543	0.839206	11.0996
													1.65618	0.721591	0.684341	3.65021
													0.633896	0.72169	0.547308	6.80379
													0.959283	0.721979	0.94148	9.11334
													2.47302	0.722081	0.894227	5.86451
													6.48768	0.722128	0.117047	0
													1.42189	0.722399	2.35986	18.3844
													0.688768	0.722732	1.63256	9.88477
													2.09537	0.722884	0.455742	0
													1	0.722897	4.49871	3.3328
													2.8537	0.723162	1.15715	26.6153
													1.87114	0.723685	0.595551	0
													1.08367	0.723771	0.028018	9.45585
													1.80418	0.724215	2.28576	0
													2.05302	0.724498	2.58516	3.34009
													1	0.725017	1.56663	0
													1.98626	0.725074	11.0976	3.31158
													2.4834	0.725177	10.4698	0
													1.42881	0.725243	4.07132	0
													6.56727	0.72529	2.95122	4.12997
													1.04207	0.725497	2.49432	0
													5.46884	0.725888	2.30393	29.9333
													1.23037	0.726003	2.3755	14.3273
													3.40822	0.72635	1.49216	14.7267
													1.30731	0.72672	0.767991	3.4061
													8.35085	0.727512	1.94877	21.4777
													7.01062	0.727661	0.917009	5.83978
													1.80258	0.727907	1.87275	13.6502
													0.452598	0.727941	1.183	2.96074
													11.9382	0.727946	0.887009	3.40288
													1.47562	0.728599	1.4965	3.13107
													2.73683	0.728869	3.1841	13.1206
													2.20514	0.729044	1.9779	4.15144
													2.5821	0.729079	2.29742	11.5692
													0.353306	0.729617	1.84391	10.151
													11.3567	0.729653	5.10269	0.662943
													0	0.729661	3.05499	2.73025
													1.73624	0.730405	8.96219	19.3229
													3.04124	0.730937	1.04632	20.5542
													4.3381	0.730973	1.39982	2.99982
													7.09353	0.731285	3.06468	2.25023
													1.64548	0.731673	2.19861	0.300408
													8.26976	0.731744	2.96747	22.3907
													2.64156	0.7336	2.78382	21.8111
													1.56514	0.734044	7.45467	13.8779
													2.94776	0.734082	7.15563	1.52007
													2.23241	0.734434	1.89454	0.932174
													4.25992	0.73457	1.18851	2.89109
													0.421236	0.73466	1.32186	2.50744
													1.02664	0.734772	0.853644	10.9505
													12.9577	0.734774	0.22309	10.0992
													1.95964	0.73536	0.675746	8.11453
													3.58158	0.73536	0.528787	6.49941
													4.20039	0.735731	0.978612	2.56043
													2.70966	0.736088	0.714227	4.77105
													10.2912	0.736101	1.25945	14.8623
													6.00122	0.736329	0.171493	1.02197
													4.05482	0.736448	1.29307	3.24836
													4.35001	0.736555	0.272125	1.78196
													2.79645	0.736961	1.0817	2.43915
													7.63901	0.737026	1.51736	1.70911
													3.31242	0.737138	1.87645	3.04394
													1.7297	0.737274	1.29432	1.767
													3.86835	0.737391	3.00385	0.078294
													6.08423	0.73748	3.84564	3.2909
													0.470986	0.738028	1.00511	2.28808
													1.9641	0.738047	3.6852	3.47768
													0.863122	0.738485	1.80063	2.49607
													3.77998	0.738531	3.06899	9.69255
													1.17126	0.738741	6.07381	6.25391
													0.397819	0.738783	3.97312	8.25606
													3	0.738881	0.492392	7.80362
													2.78926	0.738886	1.45888	1.81813
													4.39148	0.738888	2.07694	4.4537
													2.05373	0.738986	3.44836	22.9663
													4.54845	0.739217	1.11994	28.8651
													4.2119	0.739304	1.49206	9.68915
													2.57113	0.73999	3.94258	1.70521
													1.23744	0.740304	1.57798	4.1429
													4.10735	0.741062	1.13249	1.81583
													0.89492	0.74196	2.71608	4.31145
													4.18219	0.742162	0.933169	4.20871
													9.34201	0.742262	0.731708	0.536313
													1.22842	0.742516	7.31565	1.52087
													5.75572	0.74334	2.42384	1.98904
													7.37353	0.744136	2.23607	22.5674
													13.2087	0.744226	5.6342	1.74336
													2.59259	0.74471	3.81537	2.42771
													1.1749	0.744737	1.02801	2.12236
													1.34523	0.744758	2.17899	2.72438
													7.081	0.744948	1.38111	6.68811
													5.056	0.745097	1.4414	0
													1.85386	0.745678	1.83995	1.68334
													8.8742	0.745859	4.17043	0
													0.493284	0.746107	1.76582	2.08869
													5.20567	0.746199	0.361365	0
													3.8433	0.746643	1.01209	3.83748
													1.68492	0.746805	0.897116	0
													0.393285	0.746837	1.91046	0
													0.679197	0.74685	1.28897	1.62774
													6.32565	0.747046	8.11232	0
													11.2621	0.7472	3.35349	0.987551
													1.66971	0.747415	4.32788	0.282255
													3.62932	0.747914	1.54726	3.15386
													1.52306	0.748557	3.21815	1.31664
													11.5131	0.748974	1.45401	1.97234
													0.7386	0.749003	2.88145	0.661949
													2.00987	0.749104	3.65443	1.47172
													1.62256	0.749551	1.39025	0.388012
													0.225575	0.749567	1.7098	2.09906
													7.70002	0.749791	1.70098	0.662535
													6.29287	0.749819	3.82688	1.12441
													5.67143	0.750059	2.77078	2.95156
													1.39947	0.750179	2.54942	3.24594
													6.228	0.750395	2.43405	25.726
													4.85083	0.750409	0.810551	3.96722
													2.09362	0.750435	0.84972	1.22326
													11.9818	0.750441	0.730178	5.78406
													1.9561	0.750959	2.86307	19.7286
													1.2678	0.751336	1.44663	14.9973
													1.66941	0.75156	2.86612	3.87622
													1.70968	0.751588	2.2197	3.95742
													4.82625	0.751721	4.17265	0.69445
													2.82888	0.751735	1.33445	0.933041
													1.19893	0.752003	1.75191	2.47623
													3.41203	0.752261	3.54	2.01348
													2.05278	0.752396	2.82273	0.749599
													9.92457	0.753108	1.5249	0.529057
													6.31874	0.753521	1.23245	2.81169
													2.01286	0.753883	2.06607	12.03
													2.1127	0.753891	2.85352	22.0348
													2.66897	0.754003	3.73349	7.39364
													2.11979	0.754149	2.40329	3.36699
													4.37022	0.754269	1.66341	9.40834
													4.68767	0.754337	0.143056	11.1553
													2.05199	0.754382	2.12769	0.620148
													3.26084	0.754542	1.39395	1.72826
													1.50766	0.754557	1.2639	1.58612
													3.54408	0.754815	1.13757	2.03197
													1.7541	0.754986	1.93616	1.07024
													5.57267	0.755026	1.58658	4.30704
													1.07844	0.755149	3.4432	14.2147
													3.76596	0.755465	2.92571	2.72105
													0.183076	0.756059	3.95079	3.44773
													12.92	0.756261	5.82267	1.33177
													1.46428	0.756267	2.08909	17.2712
													2.98602	0.756738	5.61223	2.58338
													2.10546	0.756738	6.92027	13.2509
													1.45304	0.756789	4.09785	0.631811
													1	0.757169	1.92175	2.78862
[truncated: 82,326 more rows]

## Sheet: Fig3
Fig 3a
Cisplatin (uM)	H69AR plx307NanoLuc			H69AR plx307-DDX4				Cisplatin(um)	H69ARscrumble		H69AR DDX4-KO#2
0	101.668	104.695	93.6375	103.245	97.0526	99.7025		0	96.6179	103.382	99.215	100.785
0.02	110.403	102.903	100.237	98.5952	98.4462	100.681		0.325	107.08	104.672		77.2085
0.039	101.101	97.2513	100.709	96.2974	97.7816	94.2845		1.25	103.3	97.0264	68.8321	46.0508
0.078	91.5664	96.398	92.7719	90.0073	87.9315	95.307		2.5	62.1557	63.9274	15.1213	13.8612
0.156	77.2325	75.926	71.8821	82.0899	84.9705	82.5383		5	14.6853	14.2424	3.81832	3.46163
0.3125	54.6048	56.822	57.11	65.2968	63.462	62.4424
0.625	76.8093	78.991	72.4118	84.1174	82.0826	82.5398
1.25	73.2665	78.4176	72.689	91.9852	92.9712	90.3126
2.5	48.3819	45.3879	45.889	85.5081	83.6033	84.0561
5	5.60984	8.60794	4.78795	34.0464	35.8796	38.7807
10	1.8704	1.82125	2.12707	4.72562	5.53197	4.69348
								CPT(um)	H69ARscrumble		H69AR DDX4-KO#2
CPT (nM)	H69AR plx307NanoLuc			H69AR plx307-DDX4				0	101.21	98.7902	102.597	97.4032
0	98.4212	96.7375	104.841	104.003	100.684	95.3135		0.0315	89.7321	108.754	102.723	91.2234
2	99.3466	94.5435	101.312	103.15	101.279	94.7511		0.0625	96.7827	103.119	93.1313	85.0758
3.9	77.0784	96.5149	90.432	83.2436	81.3697	81.5774		0.125	68.2661	70.6163	67.5581	57.8534
7.8	62.0157	61.906	62.6548	72.1806	70.4764	70.6269		0.25	29.2429	28.941	45.1573	45.6747
15.6	62.2987	65.6407	67.0906	72.3779	73.4696	74.686		0.5	16.9574	14.7092	19.0376	17.7473
31.25	71.2085	69.9016	66.9952	80.6258	81.0912	76.4819
62.5	65.2956	69.0478	64.1859	66.1249	68.2185	68.3776
125	53.5383	52.9278	52.4779	53.2418	47.6221	50.5375
250	38.0781	30.9109	39.0019	37.4018	38.3223	39.8674
500	12.5284	12.0419	12.1278	13.307	14.4057	12.6547
1000	2.79982	3.00968	3.6059	6.07821	6.34985	5.89653
HU (uM)	H69AR plx307NanoLuc			H69AR plx307-DDX4				HU (mM)	H69ARscrumble		H69AR DDX4-KO#2
0	98.049	101.986	99.9651	95.7066	101.7	102.593		0	987520	1023000	1653480	1582000
2	115.623	107.599	108.124	111.301	99.5004	92.2081		0.0315	834960	830520	1246600	1167800
3.9	115.516	120.392	106.76	105.415	101.39	104.594		0.0625	741120	697160	838920	969400
7.8	125.801	116.56	121.561	111.666	111.294	101.541		0.125	613240	639760	852720	819960
15.6	121.775	111.114	113.847	116.615	116.332	100.376		0.25	661240	644800	685720	722080
31.25	117.627	114.14	117.651	113.833	106.663	108.956		0.5	680040	643200	810440	664480
62.5	100.057	107.275	113.27	108.627	104.672	110.21
125	85.723	88.2526	77.1633	95.1143	89.1136	86.3974
250	49.2395	42.0854	45.9756	71.0253	71.2895	69.5161
500	34.6174	37.8184	37.5608	75.755	72.2531	74.7431
1000	33.2584	34.6286	34.1601	63.0613	61.2948	54.5602
ETP (uM)	H69AR plx307NanoLuc			H69AR plx307-DDX4				ETP(um)	H69ARscrumble		H69AR DDX4-KO#2
0	104.179	104.227	91.5943	101.272	100.747	97.9806		0	92.6216	107.378	97.4086	102.591
0.39	93.3699	104.398	108.554	101.463	104.333	94.5757		0.625	85.6353	93.284	66.0908	77.3397
0.78	101.341	119.326	126.958	106.725	100.164	97.1515		1.25	89.0126	86.7042	75.9565	77.859
0.156	120.544	131.671	139.829	101.506	97.4785	95.7102		2.5	86.1027	82.8677	81.4838	88.1328
0.3125	111.158	117.908	111.716	100.158	100.817	95.9814		5	81.3802	85.8507	78.9189	77.3998
0.625	123.193	110.519	112.733	104.792	102.308	95.2143		10	73.4917	64.1686	85.1069	68.5391
1.25	114.07	114.046	101.394	101.333	105.561	92.8477
2.5	104.292	119.488	112.224	103.819	92.6292	90.7741
5	116.407	108.01	116.474	107.115	105.764	94.8609
10	99.3713	106.62	104.666	95.7892	95.2793	93.4862
20	81.2421	81.7986	76.7514	81.4196	77.7807	82.2177
Fig 3d
Sc Untreated	Sc Cisplatin	KO1 Untreated	KO1 Cisplatin		LUC Untreated	LUC Cisplatin	OE Untreated	OE Cisplatin
0.92288	1.36368	1.10208	2.17989		0.949	1.657	0.972	0.543
0.94271	1.49002	1.08561	1.99645		0.509	1.237	0.702	0.412
1.06503	1.12328	0.85195	1.63926		0.773	0.974	0.575	0.51
					0.885	1.031	0.576	0.51
Fig 3e
SC	KO1		LUC	OE
0.4408	1.07781		0.708	-0.29
0.54731	0.91084		0.728	-0.429
0.05825	0.78731		0.201	-0.065
			0.146	-0.066
2D
2G
snail
H69AR LUC
0.74
0.668
0.616
0.656
0.676
0.876

## Sheet: Fig4
Fig 4g					Fig 4j
H69AR KO1 x LUC (n = 1724)	H69AR KO1 x DDX4 WT (n = 3965)	H69AR KO1 x DDX4 C3 (n = 1035)	H69AR SC x LUC (n = 1973)		KO1 x LUC	KO1 x DDX4 WT	SC x LUC
6.64952	2.53838	5.5449	0		0.436	2.407	1.358
4.15286	5.80161	1.0849	2		0.351	3.15	1.61
0	2.90465	8.95463	3		0.645	2.118	1.275
0	1.90954	7.69373	1
0	2.93016	3.53945	1
0	3.287	8.65927	0
1	1.41245	5.03148	1
0	18.4957	1.42731	0
1	3.19033	0.873329	1
0	0.943916	1.45021	2
0	3.45863	4.25783	2
0	16.4224	0.137535	1
12.7562	15.0365	1.27976	2
1.83328	2.73685	1.84459	1
0.537908	1.19769	0.962689	0
1	2.01549	1.05474	1
11	2.63696	3.44616	0
2	3.0028	0.79354	2
3	1.25531	0.79837	3
0	2.36549	3.24973	2
1	0.4308	0.557297	1
1	3.52666	1.6476	2
2	24.3456	0.866923	1
0	6.49592	0.958913	0
13.1383	1.42575	3.24789	1
0.820352	1.50632	3.76902	1
2.09157	5.34418	0.52355	3
4.65077	19.9167	1.863	0
1.96814	4.07877	1.2874	2
3.19497	9.00323	1.20453	2
2.53936	0.987357	1.92819	3
2.14423	1.09437	0.784143	0
2.58347	0.432807	1.88044	1
1.35573	0.90713	4.26901	3
1.80881	0.385603	5.93003	1
0.875388	1.31884	1.65839	0
0.802621	0.189763	0.332415	1
1.32135	1.54126	1.98713	3
4.31953	2.28793	2.77821	0
1.3824	25.9583	5.08328	0
5.78308	1.90848	0.635626	3
9.58742	11.2907	4.59793	1
2.96912	1.33835	2.64493	0
3.45299	14.0009	0.844849	1
2.7616	1.8131	3.33197	1
2	8.68519	4.34538	0
5	6.96521	1.70925	1
2	3.58008	2.69192	1
2	2.59895	1.11614	2
1	3.92018	6.75074	1
0	2.34673	9.4157	1
1	1.81326	3.53032	3
1	3.90164	4.58967	0
0	4.49452	6.93205	1
0	3.36703	2.48535	3
0	1.14877	2.24257	2
1	2.17516	1.16648	1
1	4.01831	2.20083	0
2	0.628441	1.99642	1
1	1.07558	1.45905	0
1	1.17661	2.28797	2
2	1.54736	1.93753	0
1	2.12137	1.98655	1
3.66177	2.37327	0.548811	1
1.79458	2.5625	8.86529	1
1.8298	1.33336	2.06386	1
2.87566	1.35891	0.665406	1
2.29854	3.05207	1.31151	1
0.543298	1.08967	10	1
0.886696	1.09105	1.41421	1
0.809964	2.05922	0.833385	2
1.9672	2.12146	0.952119	1
1.73119	0.749977	1.09956	1
1.41166	1.21191	1.02994	0
0.893508	2.99346	9.00562	3
0.942892	2.47372	10.2062	1
0.64002	2.07387	2	2
1.22132	2.70161	3.01192	1
0.719028	2.24072	9.92129	1
1.051	2.0795	4.90011	1
1.77669	3.28544	2.18239	1
0.599847	1.65	1.44564	1
0.595121	3.01582	0.994524	3
1.23558	2.56382	0.593016	1
1.23236	0.545202	2.70132	1
4.77979	1.58502	0.586598	1
1.60113	1.11446	0.688122	1
1.87483	1.78271	2.02951	0
1.81012	0.490511	1.62596	5
2.48764	0.754152	3.73414	0
2.13917	2.65828	1.05417	0
4.3072	0.517248	3.07046	0
2.60561	1.30958	4.14395	26
0.842444	1.3133	2.874	6
0.90606	1.0867	1.82023	1
2.45066	0.642	1.24455	1
0.918319	3.90544	2.51003	0
1	2.79824	1.23849	3
2	0.573496	1.29133	2
1	2.77844	2.07708	0
0	19.5177	1.96461	1
0	2.49897	1.28379	1
0	7.22679	0.973683	0
0	8.72244	0.799303	1
0	18.522	2.05251	2
0	13.9048	4.55932	0
2	9.74079	1.0896	3
2	5.04353	1.39719	2
1	21.6354	1.88944	1
0	18.7648	1.06101	1
0	9.42149	1.73426	0
1	9.82477	1.81908	2
0	2.04747	1.68709	2
0	2.66256	3.73441	2
0	16.5275	9.60615	2
3	0.638753	12.343	0
2	19.1681	1.85781	1
1	3.38111	6.74326	0
0	1.63366	8.89105	0
1	10.1968	4.29187	2
0	12.7859	1.37274	1
1	1.91994	3.45977	0
0	2.1488	1.87283	1
0	1.46335	0.981134	1
2	0.87648	3.72002	2
2	0.481885	0.424166	2
2	1.55886	4.20071	2
1	3.24972	1.66959	1
1	0.802947	1.30908	0
3	0.551763	4.4984	1
3.027	0.564809	3.68228	2
7.07614	0.990484	1	1
6.29391	4.10358	3.39646	1
7.2291	2.24978	1.68376	1
2.66063	3.32191	9.5166	0
3.91459	1.68007	7.203	1
1.8196	0.473362	5.79813	1
0.215824	2.74817	2.13481	1
2.83284	2.2322	11.4536	0
3.15434	0.708611	1.07014	2
11.332	2.11537	1.88716	6
1	0.474573	3.01185	0
1	0.916218	7.32163	3
2	4.95475	1.88741	1
3.1085	2.10549	3.75623	3
2.79242	2.16097	6.66223	1
0.877182	1.02316	2.00504	9.42657
0.192769	1.61947	3.81097	1.00624
0.204022	2.25913	2.88406	1.06232
0.787064	1.02022	4.41415	2.02571
5.72891	2.5006	1.20409	2.86397
3.71942	0.511807	2.95669	1.23045
6.54438	0.956825	1.02814	0.122184
1.34661	0.59357	1.52301	1.03798
9.49465	0.591339	2.75168	0.780026
4.07637	1.52291	4.75846	0.282936
4.1351	2.73179	4.71162	3.10886
0.974996	1.66427	3.09295	2.17654
1.48088	0.443152	1.622	3.68956
1.01408	1.34719	1.80125	2.51008
4.46816	0.463328	6.74051	16.6869
1.98307	0.765278	3.89478	0.070406
9.70425	0.987579	2.07465	1.51526
11.3941	1.22079	1.49265	0.193217
13.1817	1.14548	0.741465	2.03096
2.4502	0.69526	1.0448	3.43432
1.10753	0.333766	1.0707	6.62723
1.27358	0.479401	0.862627	4.89284
2.50152	1.12383	1.50571	11.0722
0.435876	1.6311	1.53054	16.7175
3.18928	0.876446	0.232813	4.69622
0.59463	1.88905	3.18697	1.41421
0.603245	0.881954	2.37719	0
2.87604	1.03235	2.39308	5
0.664831	0.823192	3.40985	17.2171
1.89872	1.6156	3.6878	9.47897
6.39656	0.944068	1.78202	2.54754
8.87389	1.47556	0.917581	8.20065
4.35751	1.54192	4.86746	7.48737
3.23206	1.04709	5.73658	13.3284
1.42481	2.42153	2.68952	4.55865
2.92183	0.897888	2.79656	9.80286
4.50865	1.71902	4.63096	6.21518
6.33968	1.80245	1.26519	9.93487
6.5879	6.86136	4.75676	0.697653
1.13723	0.323025	3.81271	13.6988
6.35846	5.20309	0.346001	3.11678
3.01203	2.06512	3.1564	3.26848
6.28763	2.49119	1.28061	3.77241
10.1108	1.29052	1.93883	2.59766
5.38722	2.17091	3.78182	11.5295
3.41182	1.49129	7.0756	11.6458
2.47606	3.01919	4.90459	5.40367
3.07392	0.67145	3.43214	4.63223
9.42637	2.62945	3.31297	3.35141
10.8627	0.808387	2.49105	0.530024
3.46192	1.36211	1.9898	0.351433
9.3581	0.795649	1.13357	0.234804
6.14464	1.8938	2.17042	0.244295
8.22324	0.657043	2.32225	0.439005
2.68145	2.29222	0.32468	2.37207
3.4517	2.05606	2.36349	0.294803
0.889125	0.61502	8.41797	3.18411
8.43536	3.36185	4.25675	1.69321
11.1913	1.13001	3.54369	0.496478
3.738	2.088	1.5972	2.09303
1.37452	1.78534	5.5549	1.6401
0.525547	3.79897	3.56367	1.97648
0.698928	0.508993	1.67109	2.77425
1.76116	1.95721	1.15975	7.90714
0.730733	2.20293	1.29847	8.06911
0.824828	0.40098	4.41595	0
1.03942	0.883413	6.5645	2.0402
0.932462	1.62079	2.63033	5.13511
0.653885	4.99998	4.28819	5.66394
0.258443	15.0017	3.84213	11.0793
0.474494	12.1059	6.20767	10.364
1.04825	14.2902	6.06622	8.04417
0.307353	12.6013	2.93224	2
1.22628	1.98239	1.15644	2
1.79904	1.90237	3.56707	1
2.74363	0.661553	2.47969	2
1.28057	3.14889	1.17792	2
1.14417	0.280146	1.838	2
1.36154	1.55048	4.39013	0
0.589786	4.20123	5.51525	1
1.02439	2.04181	1.04994	1
0.822156	1.89403	4.20344	0
0.167048	2.6788	5.10149	2
1.23805	3.11935	3.37793	0
1.30503	10.3509	1.86377	1
0.764364	4.65951	2.24419	2
0.580986	20.141	1.68965	4
0.623944	3.5559	0.70797	0
1.56859	8.17765	1.16033	4
0.804411	1.87267	1.14057	2
1.21607	2.85393	3.05283	0
1.04101	16.8996	0.495686	1
0.249098	2.38802	2.49243	1
2.06631	2.98555	2.99701	2
1.29547	3.95018	4.57816	1
1.34211	2.9624	3.43327	3.21279
1.30487	1.48817	3.73065	5.80417
0.558901	4.0259	3.66924	2.94463
1.23381	17.2459	2.69899	8.98239
1.85661	2.29756	3.15619	7.98987
0.691738	1.63421	7.40719	10.6865
0.604021	4.63945	3.17844	16.7201
1.37085	10.8924	0.853419	15.6536
1.22583	2.0809	1.37037	15.5092
1.19023	3.4476	3.77281	1
1.71323	2.0808	0.796645	3
2.66406	3.41562	3.49699	1
0.944632	4.48376	1.51759	1
0.730033	4.107	2.08415	0
0.656275	7.90461	1.01184	11.1366
0.477323	4.99585	1.64259	1.62082
1.82412	4.0315	1.79379	1.14116
0.392581	4.56701	3.84469	4.21317
0.660613	1.33848	0.465958	15.2077
0.286531	1.35359	5.83942	1
8.66638	2.36469	3.0387	3.77389
3.64723	2.4356	7.95213	1.51832
1.5147	8.46483	6.60478	1.37619
1.81859	7.20884	6.64483	5.5397
0.997403	6.95977	1.66256	4.10253
1.37264	3.88187	1.29512	1.52693
1.82269	2.54347	0.71365	1.17022
0.535385	4.31118	0.710804	24.4734
2.34358	6.39554	0.901501	12.0127
3.69895	12.6514	3.52112	12.6057
1.49459	3.82877	3.45937	22.0418
2.2768	2.83911	4.60043	10.1539
2.6738	2.98963	2.58347	9.84052
1.14187	3.06135	4.50135	8.49077
1.21524	2.30689	4.17983	18.479
0.260837	3.73973	2.38661	17.353
1.83357	5.03713	0.537015	10.5233
1.09453	1.60392	2.82725	23.1072
2.23517	2.84782	1.29528	10.7238
2.22541	0.995382	1.69248	7.18084
1.95382	4.6039	1.13514	2.14557
1.57924	1.31038	1.88927	1.73612
1.82314	1.75496	2.35629	1.32224
10.9099	3.43417	5.07357	3.0037
6.17089	1.18713	2.21107	10.2257
6.02928	0.868572	2.71156	1.32013
3.12144	0.639973	1.56062	0.239259
1.8389	1.18413	1.70498	5.4514
9.92116	2.08791	3.73592	4.02016
3.97107	1.24831	3.57637	2.77316
3.39369	0.442719	2.23533	5.92995
3.82004	0.033287	1.13884	2.03588
6.74433	0.176505	1.46337	4.91734
2.71277	1.67659	0.997489	1.5665
14.6011	0.556922	2.97375	23.5612
0.468107	22.5454	3.0482	8.65554
1.36961	4.51714	4.06931	3.86696
2.29115	8.8497	1.79597	5.02811
3.79666	0.647976	0.763383	0.817024
2.73417	2.11665	1.99948	1.55748
6.03259	18.2757	2.13221	8.57503
2.13419	1.02206	3.84965	4.7939
3.27298	2.2864	3.69978	6.05386
10.668	2.80133	3.00201	7.4333
4.8044	2.26185	2.13774	10.3699
5.67491	2.16479	0.96925	12.7802
3.23476	3.53277	1.72435	13.793
2.82382	1.63143	2.99238	10.9778
7.15008	1.84057	1.56707	3.87791
6.84706	1.46906	2.68293	2.58164
1.95436	0.315317	1.59771	3.72279
1.18447	0.788494	4.3606	6.49223
2.7084	2.22754	2.1987	4.0171
1.89554	1.08233	2.97957	29.6568
4.22533	6.91131	8.18165	14.6565
1.28896	1.17369	1.15181	2.75661
11.0732	1.53704	3.17777	20.8684
2.75149	3.29271	0.832049	1.54
1.11649	0.043566	2.40993	7.73993
1.18479	1.08233	1.68758	6.26223
0.450923	17.6795	1.34848	19.8024
0.67741	2.33448	2.56695	3.03338
4.02299	7.88976	1.47212	1.29871
4.07322	29.8927	5.9068	2.02178
3.24365	3.7594	3.6472	10.1769
1.44586	2.23501	7.77593	14.0368
1.21599	4.2167	1.9758	3.6587
0.865772	3.30409	0.464221	4.96552
0.524584	3.98387	3.3238	3.12462
2.73445	0.892162	1.9339	2.55872
3.22252	18.6055	2.66887	9.05274
3.44658	2.93185	1.26287	5.44785
1.28882	0.724994	0.815689	4.03772
3.85971	2.33623	1.47617	1.61786
7.90148	1.98483	2.237	1.96906
0.166087	3.19629	1.63882	0.414011
2.2884	5.43426	2.97327	3.9786
2.2394	2.2969	1.72981	4.27011
1.81147	8.14518	8.77158	3.66906
1.5733	4.46618	4.57204	10.1765
2.38004	3.96714	2.22939	9.08
3.24369	18.5975	2.93598	10.8431
8.41307	17.0998	6.88374	2.05161
2.47531	1.05402	9.54787	5.2174
7.49399	25.3486	3.44142	6.13998
1.4853	2.11177	0.873183	3.07504
1.00905	1.80771	2.31957	1.49584
0.90068	2.88714	3.25755	4.08065
1.20046	0.486637	1.34479	2.673
1.70712	1.29806	2.23607	7.78368
0.475281	2.01444	7.816	16.2906
0.216836	4.06511	10.632	10.794
0.247396	21.1724	2.91802	1.65246
0.691886	3.70645	4.69424	4.28447
1.10891	4.8218	2.42108	8.07959
0.058138	3.29474	1.16016	2.66049
3.70309	2.53342	8.3538	3.77042
2.77761	8.58329	3.61522	5.82547
2.22656	1.69417	3.64252	9.06072
0.564107	6.27566	1.5493	2.97238
1.32582	2.69652	5.18378	0.637272
1.75167	1.18358	1.35551	1.07667
0.664732	0.825039	2.99093	1.08898
1.62533	2.06648	1.14935	1.64269
0.422384	13.2858	2.55958	4.23956
0.321865	1.18658	2.46389	4.98624
1.56644	3.02856	2.43219	1.0074
2.27948	1.1336	0.66754	1.86879
1.08322	1.45497	1.42534	3.42073
1.34359	0.423515	1.52731	1.31595
1.41831	3.08096	0.75612	1.14241
2.31484	1.89159	1.10999	2.46695
0.853234	2.02173	4.42157	3.94488
0.692145	1.07905	1.77106	1.81798
1.69686	1.51056	0.129727	4.3579
0.114935	1.18905	0.892866	0.651498
0.939884	5.13366	1.379	7.29555
0.984208	0.88537	1.43401	14.2576
1.37869	1.43831	4.14087	4.29725
1.10898	3.16392	3.51884	12.2222
1.10523	0.351733	2.16102	10.6814
2.6087	0.640401	0.95342	17.5788
3.13723	1.81604	1.62707	8.85768
2.46652	0.529367	1.95807	4.44725
0.961054	1.20522	1.82319	17.919
2.77399	2.13252	1.46675	4.30294
1.17773	1.60032	3.3015	7.87218
3.12504	0.4778	2.11515	4.71744
1.05215	2.25307	1.31049	7.61879
3.98631	2.34611	5.72131	5.40937
3.58624	1.26826	3.22718	1.97515
0.223808	1.27994	2.08155	0.681596
4.53394	0.96883	2.14718	2.52004
8.93932	0.991835	3.63848	6.20471
1.81879	1.1099	0.272389	0.787553
7.18588	0.941657	2.08014	0.228705
2.64459	2.01483	1.84205	1.81818
11.9111	0.71819	0.927779	3.17689
1.06253	2.0656	2.90089	2.69025
2.20867	2.46979	0.892798	5.65095
1.77938	1.31999	0.714614	1.044
2.82192	0.518645	1.34758	0.595134
1.17891	1.82537	3.49995	1.20144
1.79732	4.93328	0.694093	0.367708
0.455034	1.03095	1.49714	1.7052
13.975	0.60426	1.4959	1.19228
7.95391	1.72379	2.26078	1.47382
2.42963	1.0881	0.348391	1.36227
1.1393	1.27361	0.613809	1.53084
1.87765	1.1177	0.630635	4.63957
0.613678	11.6655	0.843259	1.15179
1.18968	26.7694	2.96959	0.4322
5.18801	8.20165	2.44131	1.38706
8.06226	5.88418	1.6526	2.06936
4.67598	3.6092	0.855439	2.37159
0.329706	3.4226	1.13293	16.5967
6.72278	1.6833	2.20363	6.06845
5.61143	7.47755	1.64266	4.20849
5.68384	2.27831	1.06803	8.34981
5.00204	1.53408	0.980642	4.58757
2.45935	3.90025	1.48435	14.9648
7.06101	2.1361	1.30184	2.84023
2.85163	0.536733	1.09086	1.51916
9.07695	3.25513	1.72021	5.91317
2.04846	3.95823	4.47147	4.63869
1.93942	2.78288	0.661233	7.12494
1.87982	0.859652	3.35349	9.53833
0.534805	2.04724	4.03178	0.134063
2.21427	0.201586	1.74584	7.80817
2.62479	1.6906	1.89037	1.57732
7.30884	1.95641	6.24292	1.52909
4.87074	1.15496	11.0753	5.43497
1.42464	0.945542	4.59431	2.10178
3.71761	0.1728	0.562595	17.1725
8.14302	2.45908	0.906056	3.00662
9.34319	2.25849	5.72201	2.28199
3.88987	1.99271	4.8621	2.02698
1.90225	0.469848	2.03503	1.73454
3.23966	1.8277	1.53559	4.53213
2.2274	1.67703	1.55022	2.37135
1.84781	0.923409	11.826	3.52247
1.58852	1.7887	10.9768	2.48389
2.44138	0.761725	0.944416	1.96033
7.06272	0.689827	0.573189	0.847552
9.69941	1.88888	0.951696	4.48778
5.30324	0.894001	3.04702	1.36696
2.41523	5.97415	1.41586	2.84995
1.92566	4.6053	3.19986	2.08741
2.71424	3.32824	0.781728	1.67429
2.67684	1.13908	5.58863	0.813935
3.63229	1.6491	3.52097	2.08971
1.50878	14.3723	4.78496	1.27169
3.46294	2.94417	1.67942	0.555244
2.23472	4.21957	2.90921	1.90398
0.283854	1.12658	1.80284	2.85639
0.68593	0.872469	2.49386	3.32121
1.428	1.60628	3.45965	3.18268
4.07584	1.3233	3.34628	1.56078
2.98058	0.616728	0.962865	1.01566
1.4942	1.82842	1.76249	3.02056
2.21936	2.04103	0.71353	4.9844
0.921613	0.355006	2.66228	10.1455
0.615781	0.814214	1.68721	1.638
2.73074	1.77809	2.44646	0.668031
0.410542	0.764788	10.1566	0.714202
1.3458	0.38824	7.07444	0.535046
0.823981	0.287903	3.01355	2.41609
0.959382	1.07157	2.90949	0.477127
1.48991	1.57516	12.2204	0.496638
1.07696	1.50349	12.1983	0.473942
2.33262	0.558911	6.44851	1.09975
2.35617	0.351869	1.14417	2.9556
0.712646	1.09904	6.39295	0.288113
1.21363	0.99836	12.8688	0.715495
5.28188	1.65204	9.21954	1.82563
3.48053	1.04081	2.34072	2
4.05551	1.24004	1	4.12311
1.72635	2.26443	1	9.95977
9.6765	7.19972	0	0.71982
9.63045	2.12116	1	1.90395
5.80963	15.3772	2	13.0197
4.97709	17.5422	1	2.93655
0.432196	0.2628	0	1.56935
1.21496	2.99097	1	1.24312
0.72118	1.98044	1	7.4941
0.632946	3.30305	1	5.14952
1.07006	2.12177	0	8.03633
0.155589	2.52059	1	9.13513
0.538814	1.46447	1	1.11068
0.906824	18.2775	2	2.77668
3.0044	19.8245	0	1.87677
2.03761	2.17114	0	0.911562
1.51144	2.37102	1	0.83482
0.734173	1.31872	2	1.24127
2.02186	3.2013	1	0.828689
1.56971	2.49935	2	1.53983
6.01435	1.74996	2	1.04551
0.80316	1.30013	1	0.566414
2.57581	3.39734	1	2.44403
7.55368	4.1483	0	0.855337
4.64216	1.18666	1	0.665127
3.28055	3.19691	1	2.66158
1.12294	1.89764	2	0.986268
1.15495	1.15792	2	0.627446
2.87053	2.09289	1	2.05565
1.09964	2.78976	1	10.0385
0.957311	2.72474	1	10.0629
6.68401	1.79109	1	1.53332
3.66835	0.857007	1	2.23607
1.64174	1.65514	1	1.15009
3.67708	3.66823	0	1.0368
0.608346	25.561	0	1.76946
2.41224	2.82653	0	2.998
2.74404	4.51187	3	10.3815
2.79297	8.39164	1	3.87681
1.03405	3.88906	2	3.16358
1.31213	20.372	3	14.2999
0.682825	10.0551	7	4.9858
1.58821	7.55358	9	0.385697
0.609493	4.33582	2	1.14108
5.97786	2.30688	0	1.41939
3.59585	3.28918	0	1.58845
0.389786	3.26593	3	2.90684
0.981022	0.664606	1	4.93754
1.38989	1.76207	2	9.96506
2.96985	1.29986	2	7.4577
2.2229	4.79602	2	1.99557
4.87892	6.40524	0	23.1002
6.82409	14.9897	2	10.4596
3.83636	11.6185	2	24.0021
3.8365	12.1144	0	23.7723
0.866907	18.7984	1	1.34356
3.4853	1.67629	1	1.03769
1.97725	3.42474	5	0.628759
2.16408	22.2321	2	10.7519
1.51425	24.7611	1	3.05329
3.69663	27.4899	1	1.10645
1.81462	3.32365	2	3.60631
1.88096	3.88155	1	3.1126
0.224154	8.12653	0	1.00713
1.01908	6.77412	4	3.25839
0.924059	5.97001	0	2.14057
1.04567	3.91999	1	2.08957
1.06042	1.2062	2	5.32478
0.833779	1.04542	0	2.71111
1.8391	0.674626	1	0.230463
5.13861	13.412	2	3.19302
2.34823	5.38433	5	2.81712
1.30386	3.10579	2	1.89294
2.39326	7.56494	2	3.16291
1.97001	6.71033	4	10.5656
0.367238	0.352619	0	1.52336
2.15732	5.38616	2	15.5998
2.24744	11.5329	5	17.3724
1.48496	3.87843	4	10.4211
2.48116	13.8384	0	24.7779
3.90636	3.82163	3	5.50034
2.80371	9.97526	8	2.00574
10.7811	1.851	5	25.5474
6.06561	4.82166	1	18.5228
11.3185	2.4241	2	11.0138
5.64237	4.72507	2	3.09085
9.9982	4.41767	9	13.7687
14.6747	0.788023	0	0.844065
1.60087	1.49741	2	16.1555
1.80378	0.077987	3	1.70634
2.72392	1.28764	0	5.75165
0.287124	6.52509	0	12.9682
2.06464	2.10124	2	4.6586
1.86784	0.683533	0	1.79612
0.355443	0.975136	0	18.1698
7.99199	1.0845	1.09973	16.2668
13.4953	0.562673	1.71797	2.99925
5.26103	1.64302	0.751288	5.51811
4.4341	1.77322	3.48792	13.9808
4.29956	0.671086	4.96496	0.249401
3.52118	2.27967	1.0657	8.82315
7.75095	2.84214	0.75151	14.9303
0.759456	2.76898	1.81861	3.78785
5.78769	1.01806	2.64825	1.45028
2.41597	1.76714	0.340384	1.1807
3.73042	1.33863	4.17063	7.47385
0.332212	1.96382	2.43898	17.0823
10.3537	0.559047	9.56322	4.20225
3.23634	1.37698	8.99082	1.6567
2.07142	6.91848	4.96318	1.88724
2.19044	0.872112	8.54404	0.535769
0.380276	13.2203	4.30625	4.42849
0.827834	3.85711	3.69529	5.10832
8.35183	8.07859	3.54523	1.43479
5.34309	3.73358	2.3294	1.846
4.97121	3.03896	2.4239	3.63544
3.17358	3.3148	1.12928	0.288453
3.65003	2.07692	1.17653	1.26343
0.734591	3.18843	0.96435	3.09538
4.55324	7.27253	0.244616	3.75645
5.88639	17.6217	2.11916	16.8539
3.57691	8.35124	4.55384	10.3291
4.76269	11.5782	3.46134	14.0645
12.8946	5.23823	4.73358	1.11446
4.9584	5.34242	7.18995	7.83139
6.22068	5.63963	2.42513	2.46099
2.82294	6.89503	1.05065	5.97482
3.03297	13.6475	1.80302	5.76483
2.93188	13.9558	0.460492	1.94625
1.7108	1.4138	0.128787	1.03146
5.38253	1.6883	1.16459	13.5163
2.91849	1.79382	0.310421	1.86541
1.62804	4.78437	0.692786	4.54088
2.3374	2.09216	0.43378	6.65733
1.61069	3.57155	0.629693	11.2335
4.67036	3.1831	1.35444	27.4254
14.504	7.18333	1.54618	12.1852
14.7749	5.90871	1.98905	1.92767
1.21285	14.6075	1.72594	3.00313
0.400766	1.28054	2.20908	2.2849
2.7794	0.978899	4.31355	0.760411
1.41839	25.1766	3.06257	1.20491
1.70291	2.16463	2.96084	6.31262
1.38698	0.635154	0.998477	7.96456
2.38976	3.46864	8.44184	21.1366
2.11905	1.91902	5.49479	5.05771
1.92102	2.60156	1	1.11122
12.4174	1.35582	1.63384	1.5914
7.2593	0.651384	3.44496	4
0.788807	1.61668	2.68255	1
1.18876	0.443822	0.787162	3.90462
1.21426	0.601921	1.36402	0.676104
2.70837	0.476212	5.17657	0.784462
3.62979	1.1136	0.671739	2.24266
0.715825	1.23755	1.67883	0.86122
4.03731	0.569235	0.81151	0.490453
4.08936	2.30922	1.29332	1.08522
1.12045	1.00773	1.13051	1.34777
0.492205	1.36287	0.992018	1.09991
2.54021	1.19395	1.43301	1.6429
4.70593	1.4564	7.11493	1.04184
2.35341	3.49766	4.78844	1.38426
1.50696	1.76325	1.61281	0.693003
4.28604	2.83475	0.646019	0.232775
4.19905	5.57242	3.06617	0.529102
3.37325	4.72187	1.17482	0.940013
2.37784	0.33736	0.612288	0.960866
0.790778	1.58605	0.68297	0.703006
2.55567	2.35474	1.69866	1.69057
2.16833	1.55506	4.70893	1.12492
6.94479	1.51972	2.40943	1.03932
3.60224	0.96855	1.73788	0.624696
13.3517	1.87589	2.82874	0.753197
0.499509	8.06531	2.08044	1.47637
2.32076	6.24856	2.28919	1.31022
2.34265	5.74435	1.45893	0.716517
3.72497	1.57105	1.96304	1.21567
1.04975	2.68642	4.08865	0.881511
0.750654	1.73201	1.72395	0.950389
1.21304	3.70902	0.848948	0.365308
0.614554	12.9487	6.7264	0.378893
4.38733	13.1757	2.64296	0.900489
5.79878	1.35713	1.05778	2.08153
3.31675	1.4545	2.9047	0.595386
4.42098	2.20645	1.03869	0.864262
0.785611	1.39626	3.09144	2.85939
2.75027	6.33615	1.30734	1.53345
1.72008	3.11238	0.723077	0.777946
3.0863	10.2063	6.83494	0.507891
3.15172	0.765222	2.63851	0.962655
9.46688	0.61356	1.93722	1.16665
3.81682	1.44485	0.511215	0.13662
0.416203	1.74428	0.23132	1.21372
4.41917	1.32487	0.546517	3.00746
3.37091	2.12766	0.455448	0.892861
0.697407	0.434885	0.214933	0.066851
0.60803	1.59028	0.035128	2.47085
5.00028	1.83761	0.683887	0.270769
4.70787	1.77407	0.262071	2.816
3.03012	0.872214	0.7742	4.35118
0.535955	0.937335	0.457441	3.05357
1.26335	1.73535	0.246917	1.68224
0.979455	1.49363	0.449197	2.1294
2.17153	2.10501	0.530398	2.00544
1.9879	3.3572	0.850811	2.99817
0.917397	2.1634	0.664831	2.97127
1.57046	0.561057	0.933309	0.542092
0.655747	3.9582	0.522174	1.21247
0.965	12.2559	0.32452	2.2108
1.10925	4.08636	0.385292	1.913
1.49305	6.27923	0.431723	0.122577
1.11062	11.8982	0.492416	1.86299
0.852212	5.8173	0.109836	1.49294
1.20094	9.84288	0.326038	0.399204
1.26636	6.4694	0.366456	0.67196
0.766909	12.8437	0.213321	0.720384
1.28817	9.16694	0.330189	0.265047
1.12514	6.17687	0.052345	1.34105
1.55913	2.1519	0.460405	2.64443
0.400065	1.86462	0.601968	0.80988
2.01607	2.34251	0.655671	0.543928
0.367947	2.58657	0.027803	1.48338
0.835883	6.32801	0.242167	1.92136
1.11511	2.95423	0.312928	0.675483
2.06151	1.07631	0.465353	0.618632
0.705386	1.07964	0.63602	1.08565
0.89525	2.62029	0.06546	1.27744
0.373363	3.01476	0.434606	1.61492
1.96266	8.22006	0.520778	2.18102
5.92887	4.99029	0.348933	0.798023
0.731932	2.15536	0.089627	0.948596
12.4932	13.5221	0.5775	1.76298
1.14175	2.1114	0.300696	1.70964
3.45591	1.38439	0.380615	0.738001
2.80771	1.68167	0.184024	0.902268
0.615553	1.96047	0.238103	1.88714
2.79556	2.63176	0.21691	1.10583
3.75654	2.88397	0.452943	4.60625
0.879184	2.91337	0.139617	1.49453
0.90118	1.49191	0.46958	0.418306
4.25405	0.296906	0.609533	0.625182
4.38962	0.690629	0.292062	4.07522
1.75568	2.08887	0.548897	3.31592
0.562392	0.5364	0.385659	5.81613
3.42313	2.31676	0.36433	9.01349
2.25061	1.14897	0.402613	3.92787
3.0886	0.882692	0.089286	8.99586
4.02757	0.414541	0.260156	23.6487
2.40807	0.841846	0.119541	4.75208
0.243319	1.40208	0.701441	2.25685
7.44926	0.649717	0.346667	24.4954
2.77403	1.48843	0.568204	25.0638
3.725	2.19952	0.450534	14.3941
2.73165	3.31345	0.095273	1.68486
0.97824	1.31958	0.243822	18.0244
2.68955	0.696737	0.449589	14.0898
3.695	2.16752	0.248888	19.1611
2.33633	2.22471	0.422133	1.70098
1.11367	2.11788	0.169201	4.83903
12.2392	1.46925	0.154029	3.04654
1.29504	1.9747	0.552074	5.543
0.629864	1.18517	0.248516	1.83346
1.16141	3.1581	0.156589	19.8421
0.993759	5.35518	0.666013	18.7928
1.05592	1.51514	0.246441	18.9708
1.9725	0.729003	0.062514	20.4204
5.32887	0.885055	0.59335	2.05925
1.49725	1.40065	0.24135	4.20677
0.911068	1.30497	0.425837	4.2458
0.796031	2.44318	0.110164	11.5508
3.2104	2.71884	0.431372	4.37305
2.4125	2.86771	0.306922	2.73724
0.989146	0.116469	0.117346	7.87588
3.06428	0.727648	0.349292	11.354
2.27633	1.16804	0.28821	0.37789
3.69986	2.43596	0.261457	3.38802
3.37339	1.51635	0.108812	2.5838
0.768214	0.475354	0.105816	1.08528
0.902377	1.56409	0.652957	1.54728
1.24057	1.44906	0.135532	0.863067
0.399921	1.79014	11.0931	0.861793
7.1302	3.99835	0.5466	3.03591
2.5528	2.00467	1.64624	0.846453
1.51505	1.61888	2.52066	4.48168
0.763841	14.6733	2.42525	9.04745
1.39322	5.31718	1.37375	2.80952
1.41556	5.57004	2.65719	2.38126
0.759859	3.19625	0.802786	2.09325
1.60086	1.73954	2.28048	5.31052
0.979062	3.15517	0.518747	4.75695
0.152555	1.9142	1.38028	11.0634
1.22169	0.704921	3.231	13.342
2.32657	0.539333	2.48475	2.80386
9.99606	0.725	1.23631	3.91646
10.8284	2.14475	0.901566	0.207634
0.851245	18.1467	2.51702	0.280713
13.4492	2.20288	0.83922	1.25045
5.57328	0.526966	4.58552	0.641655
4.91162	1.58845	1.16033	0.95421
1.12528	0.866686	0.52075	0.946009
5.2279	2.04724	0.784318	1.93015
3.44006	6.82106	0.224147	2.8291
1.94999	5.8544	1.40833	4.218
1.09757	2.99403	9.55694	1.68045
1.63695	2.052	6.53473	1.75516
0.472966	2.72402	5.62832	0.112721
1.04512	2.41584	1.19203	1.1718
2.83889	21.8224	1.77962	28.3294
5.09453	16.9404	2.23097	5.08035
5.58051	18	10.0163	1.44378
0.433914	0	0.995851	1.03696
0.040311	3	5.59691	1.98604
0.461091	0	1.22623	16.6679
0.665869	0	3.2608	17.9698
0.627025	2	12.9869	14.0898
1.01239	0	10.5555	0.817472
0.391556	18	1.3336	0.984695
0.361386	1	2.44132	1.36353
0.149967	18	5.53152	1.71288
0.573203	4.12561	0.461866	2.81501
0.517488	18.5567	3.10739	3.08224
0.730953	1.93315	0.357526	10.0459
0.223833	12.1662	0.504081	5.26814
0.312021	1.1244	0.266833	9.18723
0.465354	1.8402	2.16085	4.57878
0.582351	2.25078	5.74979	7.41109
0.288406	3.2875	5.52591	12.7588
0.264394	3.50924	2.51185	9.13647
0.314014	2.17662	2.50852	1.49451
0.16289	2.06638	1.6818	3.2338
0.175841	9.24767	4.02	0.951136
0.161471	22.8834	1.23941	8.15805
0.100005	21.9182	0.561058	1.34669
0.274489	8.32358	2.8408	1.53227
0.368155	0.44794	1.81336	0.365089
0.141014	1.92808	1.89613	0.6078
0.594041	1.97159	1.12725	3.77329
0.172409	2.32481	4.89737	3.09312
0.255227	1.1844	2.54883	22.7625
0.29144	0.986826	1.85653	20.6178
0.038275	0.95963	12.8276	7.15716
0.226566	0.472889	8.33241	3.74097
1.0064	0.788675	2.4552	15.1326
0.487201	1.24117	4.41626	13.1608
0.344819	0.245033	8.85902	0.947473
0.421001	0.303078	4.03631	2.29737
0.200878	0.428581	1.29495	2.62794
7.00725	0.33712	6.25829	12.121
2.58341	0.452411	7.42305	1.49046
3.40614	0.437433	4.06815	14.1118
3.56286	1.24611	4.36551	2.38418
0.633285	0.16225	8.91847	1.89548
1.09723	4.66993	3.78105	1.63483
2.39116	0.285007	2.49227	1.23127
3.04122	0.313498	3.03734	0.611498
0.972346	0.243578	3.35215	4.90381
2.33036	0.630817	2.85676	0.61932
3.65568	0.296027	2.02258	1.38211
3.96803	0.559103	0.707775	1.54052
5.7444	0.256628	2.08008	2.03297
2.15794	0.155309	2.7591	1.22962
1.03056	0.255362	4.06864	0.692003
1.07472	0.586315	3.71416	0.419033
3.21232	0.279566	4.37896	1.37356
4.66936	0.373097	2.62172	1.71322
6.88744	0.510656	0.182157	0.799641
6.30007	0.257018	1.10863	1.73173
0.986953	0.224199	5.48092	2.41548
4.29815	0.428267	3.31234	1.03102
6.07003	0.300528	1.18851	2.53762
3.41777	0.288617	0.46874	4.28581
2.094	0.411534	6.92011	6.60665
1.84894	0.470617	2.09087	4.49935
2.39872	0.674604	0.907359	0.895232
3.51616	0.710676	1.28554	6.66143
1.33891	0.211804	1.39427	1.4556
2.68087	0.476051	6.62268	3.02029
2.15911	0.201534	5.88226	1.0129
0.720017	0.076851	1.94283	2.61722
2.74133	0.068593	4.22881	0.410329
3.43148	0.12532	7.27121	24.2642
1.77016	0.363534	1.41201	1.32817
0.853101	0.142042	3.79183	2.3883
2.86438	0.313019	0.939005	4.81375
2.36514	0.059908	5.1543	1.39138
0.441932	0.32988	2.2581	8.27551
0.493642	0.407296	1.36081	10.8827
3.62154	0.204793	1.76804	12.3108
4.30793	0.236241	2.97592	6.47126
3.09879	0.355418	4.63824	1.17931
6.48677	0.073062	1.8021	14
3.98428	0.430675	1.36418	0.565202
3.18599	0.037363	7.87832	4.46878
2.26934	0.184272	2.53301	2.09903
4.62006	0.451438	2.35519	3.58475
0.328494	0.144845	3.12496	9.20938
7.37987	0.807704	2.81425	6.48243
4.48952	0.48922	4.39365	9.36766
3.29892	0.466401	6.18272	5.00798
2.8996	0.028653	5.38444	4.24436
2.76938	0.229924	10.4581	2.08725
3.16228	0.730873	12.5364	0.536624
2.89975	0.471343	6.35392	4.45906
11.1706	0.210642	2.83121	2.65131
2.28122	0.15938	0.690023	2.10962
3.29986	0.578003	0.726001	4.0063
6.99037	0.636387	3.96835	1.55452
1.30766	0.160415	4.42935	2.40356
0.449138	0.354459	0.207118	15.9039
0.985483	0.261842	2.91234	3.08224
1.64224	0.567254	4.80474	2.71603
2.1321	0.516551	6.92416	0.186754
1.12227	0.32022	1.68081	7.43878
0.925588	0.590046	10.1718	1.12376
2.85683	0.365472	4.28538	1.93449
0.932971	0.372505	6.6349	9.37326
1.1752	0.329257	5.70838	3.1846
1.74178	0.512723	3.30003	2.49808
0.642777	0.124652	11.8292	3.9364
0.619956	0.348052	6.37041	4.54647
1.97537	0.425312	4.37448	1.17364
0.718312	0.375932	5.5016	5.47008
1.83244	0.738399	1.73926	0.913226
7.47662	0.573621	5	1.80489
2.65594	6.16257	4	0.632001
13.158	4.86249	2	3.36635
1.43049	1.99566	4	5.08459
1.38297	7.97274	4	4.1105
12.7181	2.14282	12	5.83052
5.85935	1.64625	3.18771	10.1437
0.646718	1.27009	3.46937	4.41279
5.15774	4.49387	1.84564	0.925378
2.92432	2.52283	4.46728	2.00103
1.66691	3.17749	2.00428	2.60739
3.30252	4.50584	3.9051	3.76475
4.74045	1.72276	3.8147	0.310934
5.71907	0.852219	2.41873	0.830022
4.25225	3.09612	6.81241	3.61275
0.495141	0.890713	3.40318	6.42491
2.5329	0.976862	0.599204	3.75179
2.38966	2.89295	3.60317	7.08974
6.95393	1.96726	5.98864	7.75066
3.47515	1.53019	8.11404	4.02765
2.42946	1.27412	3.94447	6.3622
1.28127	1.21345	4.11057	23.2955
1.89502	0.848547	7.18838	2.32887
0.473152	0.557001	0.375769	2.62253
0.537286	1.0719	2.27369	4.18041
0.480626	0.912735	4.03653	2.60941
2.14917	0.664082	2.45124	8.08225
1.83285	0.74025	1.98025	2.39859
3.61585	0.691876	4.48125	1.81318
2.56129	0.579146	2.05311	7.86188
6.8876	1.35099	1.23869	10.1756
4.94969	1.64274	3.43234	3.55126
0.233692	1.81736	4.44384	2.5179
2.3246	1.64203	7.71107	3.00865
4.88743	2.48223	12.9347	3.63697
7.10632	1.81027	8.13629	4.24593
2.2951	0.706307	3.60988	3.20539
1.27704	2.35674	1.59299	2.26961
2.41241	2.29023	1.09678	2.07632
2.84258	2.98432	3.42237	1.78806
1.98994	0.815751	1.78159	5.06938
0.254786	1.87085	2.1881	1.4914
0.407357	1.82542	4.79682	1.7784
0.628351	4.20178	3.31707	18.9864
0.537536	2.56758	3.63643	1.44484
1.39057	2.32501	5.56796	10.9896
4.09832	3.14175	4.28423	5.18142
1.58395	1.08207	10.4252	2.43807
1.71604	1.81272	9.7537	5.60084
1.51911	2.29585	5.30904	0.312328
1.71687	1.55989	1.6343	2.41272
1.74556	1.07839	12.9903	3.00108
1.05352	3.74591	6.1606	2.96442
0.926199	12.6853	4.07268	1.02651
3.37492	1.09643	6.72305	2.9884
3.28807	2.5754	3.38176	1.55654
3.22261	0.985146	1.02309	2.03737
4.59908	7.93333	0.657281	0.784841
6.29573	9.30683	2.39865	1.58701
0.647695	7.43072	0.699561	1.79522
0.442215	3.73457	1.9703	1.7411
4.7009	4.8022	0.704006	4.02419
0.702807	12.9527	2.67155	3.30355
2.72657	5.607	3.01607	0.691297
2.04857	7.05213	3.44639	5.3276
3.35368	17.4285	3.30641	11.8527
2.47003	4.16621	8.98003	21.9018
4.73586	2.09434	5.78444	5.16332
3.05375	0.586042	5.51049	3.90101
7.01829	0.626592	3.47127	14.4712
3.0048	1.14345	4.21389	17.9183
3.42688	1.32981	5.49203	11.8028
2.3567	0.732072	1.47298	17.7758
4.75984	1.26459	2.42279	1.46723
8.2816	0.25139	3.13925	1.14004
9.2466	0.540507	9.0761	25.8237
1.574	1.12005	11.9424	12.5682
3.36557	1.45049	11.6291	6.55845
3.45629	0.373263	1.92262	12.0778
2.84148	0.481518	7.5329	16.1047
1.10891	1.13042	1.47581	4.16801
3.15747	3.67366	3.15062	8.28858
2.47384	1.80777	1.262	15.5183
1.31686	0.759385	4.68655	3.5587
1.96938	1.85503	4.91135	2.78744
4.23933	2.55362	7.58778	2.50626
0.86062	0.587033	9.4536	1.34577
0.266101	1.26423	0.858441	1.74317
1.18096	0.481757	5.55215	3.35528
1.84408	5.03085	3.57023	2.23486
0.844076	1.99742	5.86279	5.14836
0.593068	0.816841	4.5828	3.34794
0.312014	9.4453	7.62323	20.6439
0.789311	7.54145	4.35927	11.6249
0.994088	1.39351	11.9696	5.63951
0.304473	1.46658	0.731816	4.93881
0.724258	1.07412	2.60459	14.686
0.820832	0.809312	0.663497	11.4172
0.390623	1.88079	1.77309	7.37969
0.536236	1.07427	0.457121	3.04939
0.956988	7.27686	1.15608	4.77708
1.16118	5.42764	13.9296	2.28549
0.544218	2.92158	10.7973	8.28135
0.359477	1.24097	1.6088	1.73459
1.21822	1.13799	6.97072	2.20293
0.686073	1.12782	4.92137	1.65025
0.811444	1.47568	2.58542	4.92727
4.79471	4.33861	5.40644	7.03685
2.38363	0.465842	8.18117	5.50083
2.82666	0.947198	6.35575	0.408418
1.96877	3.27863	5.39178	1.31772
0.85644	2.68542	3.36372	0.336095
1.06782	3.81749	8.43321	0.7142
0.982207	1.34537	2.58953	2.14756
0.834825	4.76782	14.0224	2.79787
2.43584	4.07878	0.713824	1.82556
2.57434	3.73016	7.47752	10.3079
1.77515	3.89026	11.0536	9.68521
3.32285	0.733033	1.51386	2.56708
0.424401	13	0.326166	2.12898
1.03713	2.30229	0.465914	3.57364
1.3069	15.1494	1.42822	6.31996
1.47859	9.5897	1.41169	2.92254
2.67127	4.93038	1.10304	1.86888
3.83018	6.55796	0.721834	12.9891
1.37456	7.51914	1.09504	13.8851
0.098005	12.289	0.88884	5.21063
0.533187	9.98539	1.00776	1.29128
0.154777	1.73631	0.678965	1.74276
0.662783	4.71176	0.836875	6.07635
0.950108	5.77855	1.18689	1.90497
1.2516	8.43816	1.85232	5.1543
0.890937	15.4256	2.134	2.14106
0.332212	6.97423	2.26478	2.35339
0.591461	1.57825	1.01134	1.34966
1.17433	8.73538	2.18678	1.17153
0.561427	7.97459	0.329169	0.689386
0.571181	3.92136	1.49177	3.30606
0.095268	8.8351	0.581519	0.924801
3.79834	7.77424	0.589449	0.350828
4.42765	7.55365	0.436293	1.02336
2.30125	11.6538	0.373755	4.75371
1.40818	9.48878	0.565001	0.850311
0.92635	5.01654	0.942323	1.86023
3.00095	3.89616	0.758235	0.1764
1.64004	7.75713	0.673935	1.75462
1.49379	6.63185	1.14553	1.76543
2.38939	0.413299	1.18472	1.99415
0.600483	14.944	1.11901	2.30439
4.10257	5.00513	0.494389	3.58518
4.27098	0	1.43155	0.514016
2.66638	1	1.88236	3.98462
13.0433	1	2.02048	1.56697
6.04311	1	2.24598	3.67185
5.67683	1	2.44627	2.85143
3.60928	0	1.16349	3.35631
2.06108	2.57594	3.12304	1.10348
5.41839	1	1.18878	15.6366
2.92958	0	8.35942	1.19436
1.07515	1	1.18752	1.81964
1.37429	1	3.38322	2.49074
2.30228	1	5.39428	1.0482
2.73595	3	1.1233	2.64204
0.610912	3	1.14662	1.72751
7.14752	1	0.482236	1.0585
3.45267	1	4.9417	3.34826
6.22845	2	6.48643	0.70396
3.76759	0	2.05379	3.01722
4.07358	0	5.48349	2.31062
1.24232	2	0.564588	1.39261
1.85685	0	0.855637	1.54588
1.17702	4	1.032	4.98989
2.82349	3.60555	1.47855	2.49029
0.729866	4.24191	1.03869	0.820713
2.44763	17.5154	1.63754	1.05015
2.76513	0.387536	3.84847	2.16256
1.12394	1.29426	0.728036	16.9993
1.20489	1.71791	8.14374	14.1235
7.44737	0.903972	1.4077	1.54635
1.73246	1.10885	1.49572	2.697
4.09542	1.27123	0.829174	0.111018
0.493207	1.22079	1.18203	0.622778
1.96987	1.84452	1.69852	0.961967
1.64532	0.683714	1.19338	1.2843
1.75066	0.567567	1.24672	0.887694
7.10148	1.15105	0.736122	0.203002
1.59989	2.13824	0.440778	0.65627
1.62453	1.86496	0.529623	0.86069
2.48056	1.19989	4.42394	1.03349
1.75844	1.11506	1.10581	0.905967
2.84185	1.67339	0.559797	0.590008
3.18159	3.69996	1.25941	10.6684
2.71164	26.6942	1.21091	1.02131
0.786835	10.21	0.300167	4.35716
2.05621	1.6542	0.104785	14.4476
4.7249	8.4409	0.130138	1.15774
4.65711	6.54803	0.098387	5.35431
0.195888	5.93742	1.04695	5.88229
1.55501	3.24857	0.732877	1.94096
0.626173	4.63571	0.723	7.25784
0.780208	0.982047	0.672964	4.71807
0.515876	4.2249	0.259008	1.79025
1.263	1.00497	0.35321	2.70683
2.25906	0.784949	0.476875	22.7602
1.89048	2.85569	0.317682	3.90618
0.23914	1.43282	0.196163	6.32456
0.145825	2.62997	0.504906	4.72688
1.29403	1.87554	0.182631	4.21163
3.33357	2.52562	0.32482	4.42018
1.20462	3.01911	0.296083	1.2929
3.54573	8.91388	0.328197	5.75129
10.619	7.84668	0.315927	9.53469
12.9714	1.18478	0.433545	3.67756
10.5874	0.728161	0.852938	19.933
7.65042	10.9445	0.399205	16.502
3.4601	3.36119	0.385199	16.8069
3.29703	0.87675	0.541673	2.21041
8.20998	1.25783	0.422328	3.28644
13.4856	6.07939	0.266661	11.8529
9.1464	4.45425	0.32482	10.1381
12.8486	4.11487	0.021095	5.16931
13.7207	1.8205	0.462058	3.50373
3.57136	3.57279	0.668435	13.1835
3.72449	4.9683	0.528024	10.6513
10.4756	2.53164	0.322372	1.37664
3.62601	2.7662	0.238027	13.4136
6.96642	14.7754	0.649561	3.53646
3.46622	1.1392	0.243824	3.39718
9.95308	21.1114	0.248944	21.1912
11.4264	2.69301	0.109772	22.1083
6.72062	5.64574	0.495782	9.18399
4.97619	0.892508	0.073824	10.9354
2.71557	1.33316	0.870766	0.764186
2.29861	1.56417	0.286002	1.83679
1.15731	3.65269	0.093381	3.27368
3.14461	2.82509	0.65054	2.72797
4.04319	0.603884	0.259887	1.32172
2.3902	2.23909	0.438299	3.07445
9.39001	4.52865	0.077666	0.721086
5.54148	1.13412	0.594557	1.90523
2.79801	1.86695	0.393361	2.03776
8.25418	2.15336	0.106471	4.6602
10.0413	2.30028	0.442441	0.528486
1.51645	2.4637	0.352677	0.801299
1.25192	3.72832	0.301677	0.254002
3.25765	6.81975	0.116297	1.68783
0.846046	19.6607	0.150765	0.638414
3.29051	0.784425	0.069376	1.73384
1.57679	7.67014	0.698232	0.704859
3.74868	11.9228	0.095273	0.736832
5.48757	16.7889	12.609	1.9107
5.69659	8.332	5.66146	9.28605
7.78413	10.0239	8.27812	0.921588
1.90298	0.763128	1.56477	0.98311
1.1714	4.40581	6.03592	13.6497
0.404902	4.25539	2.03682	15.2856
1.21992	2.5533	4.84983	0.92202
1.29534	3.12092	2.15766	1.22666
2.11843	23.7041	9.39689	3.91804
3.00343	8.90372	2.64955	3.06089
1.11238	0.61347	0.77034	2.28624
0.958008	1.74848	2.85296	5.89023
0.860058	8.34823	2.26721	5.56171
1.02799	15.6881	0.548293	6.1307
1.43922	5.85983	2.71324	10.3404
3.11779	10.0139	2.33398	1.0058
3.63715	3.58289	1.90863	9.03278
0.702157	5.0477	1.68471	6.83176
1.8169	1.14891	0.933561	0.811089
1.37009	4.12565	5.33378	1.38405
1.67793	11.4199	2.38942	1.29463
0.758103	15.2463	4.23521	0.428789
1.62701	6.18868	1.23612	1.13914
1.87784	2.66397	1.01469	5.10755
1.36052	7.94638	0.285568	1.85401
2.35003	8.78795	1.03075	2.29622
1.41679	8.3841	0.943093	0.558113
1.70826	28.6695	1.10223	1.09415
0.439414	1.49363	0.851538	2.93112
2.65404	2.34959	1.72385	2.51122
9.23193	1.94402	1.20008	2.85899
4.8144	1.39343	1.6975	4.60304
1.46224	2.03121	2.17598	7.84994
2.06779	8.51217	2.03826	1.8328
1.76674	11.2988	1.11945	1.00384
1.85067	11.9252	2.09648	1.32505
1.01019	2.52839	1.18915	4.35803
5.0011	5.08781	0.598	9.39304
1.8894	2.41121	1.8696	2.44707
1.11617	3.00735	2.04101	0.179338
2.64702	4.51524	2.89833	5.91261
0.885949	2.50413	4.06326	5.09916
2.3089	7.0682	3.26376	5.2197
2.34003	1.03052	1.31323	7.5431
1.78766	1.55926	0.679662	8.45011
2.43644	0.252937	2.01813	2.79212
3.61768	0.166075	0.46534	1.67721
6.87123	3.92871	4.90549	5.75806
3.16228	4.27783	3.56121	15.494
2.2116	0.859189	1.86613	2.34477
0.784059	2.75304	0.498646	2.23994
1.62844	2.70743	2.2874	3.76682
3.08443	1.8923	1.5217	1.19519
12.9668	0.481408	2.42311	1.59328
2.29366	0.539004	2.53643	0.899781
2.10254	0.155013	0.162788	1.3822
5.56128	4.519	0.887595	0.826582
1.3397	1.36536	3.5203	0.560065
2.82896	18.9547	0.641693	3.63074
1.18778	13.1812	2.38044	1.62787
2.4584	4.098	11.5091	0.325583
1.74767	1.16966	2.99807	1.33141
2.45856	1.13795	0.941306	0.969013
4.64944	29.9393	0.473925	1.10194
2.4322	4.9603	4.78317	2.44838
2.55866	3.51957	1.67408	0.873341
1.41027	3.48786	0.470202	0.499433
1.12434	9.77117	1.56973	0.251623
0.598649	2.36496	1.5648	11.1164
8.49385	0.963133	1.1993	3.15966
2.33546	2.61909	0.533697	1.83296
9.48951	3.34305	1.01219	2.17385
1.7272	1.78185	0.538815	2.99427
7.85932	0.193003	0.972807	0.212445
7.22898	5.79336	1.29441	1.44811
5.48376	3.18937	0.520885	6.65858
2.91371	12.8482	0.41242	6.43262
4.13985	8.2422	1.44829	2.13004
1.30991	4.38563	1.6612	1.15375
4.93909	26.0274	2.47645	2.91803
8.01627	2.04444	1.2719	2.21472
5.87879	2.97527	0.29177	1.75036
3.83932	1.55097	0.495565	5.93739
2.71818	4.43672	4.34155	2.08864
2.29004	3.74514	0.053141	11.1633
2.12735	7.56915	2	4.01856
5.77644	2.6963	2	5.8583
5.80097	3.50868	1	1.52126
1.3658	4.25633	2	2.04671
0.570657	2.17371	3	4.3602
1.70244	3.48531	0	7.82538
9.02951	0.344819	1	4.52954
12.7732	0.532587	2	0.734327
4.2732	2.91413	0	0.472762
1.56102	2.39602	1	9.45557
0.617537	1.16386	0	5.9273
0.856217	0.13406	3	15.3201
0.472518	4.28801	5.22685	5.25883
0.438508	0.631926	2.26949	3.62112
1.05732	1.91726	5.42345	4.05582
0.481757	1.77577	5.4494	1.68038
1.36972	4.98508	1.70637	12.0357
1.1449	4.39542	11.9009	2.30364
1.07648	8.62135	8.44283	2.61058
1.0224	1.85413	1.94943	1.45212
1.00383	0.44383	12.683	1.64174
0.598406	5.60495	4.22061	28.2643
0.520981	6.86355	6.7533	5.31422
1.04458	6.29868	10.0703	1.84527
0.441844	1.95633	1.95286	0.946223
0.98976	2.2107	0.820347	1.25886
1.00275	0.972412	0.088142	1.84647
0.744005	1.08515	6.33767	2.5888
1.02041	0.460909	4.90709	1.66632
1.59344	1.24917	3.11974	7.1098
0.429526	7.37009	1.72285	3.35552
0.371734	13.0891	1.30055	2.87588
0.675167	1.00518	1.97163	9.54312
1.17745	1.93659	2.27409	9.91956
1.42868	2.53274	1.37548	0.665019
0.890505	2.94058	2.311	1.58638
1.87166	11.7903	1.74798	3.091
1.21341	3.53843	8.69624	5.01693
0.147462	1.09684	3.80294	1.69309
0.815427	0.339754	4.04002	1.7525
0.748016	0.610023	5	11.7184
2.08052	0.472886	0	3.33278
0.459518	1.68913	6.53375	5.43561
2.32842	0.817245	4.96569	0.987361
0.394981	0.477335	3.84559	1.0982
0.429418	1.84843	3.77283	2.00028
0.610614	1.60018	3.39423	2.17477
1.17362	3.30343	1.90184	4.13182
1.08628	3.10547	4.91326	1.07444
0.959563	2.44213	6.8555	1.04994
1.30052	7.77148	6.8389	1.14247
0.410645	5.44185	2.24126	0.999154
1.3854	2.02122	4.61549	1.08309
0.704637	1.45644	2.34669	1.59669
0.722541	1.87513	1.29208	2.80229
0.783922	0.361093	6.62622	1.33042
4.50002	0.158795	1.84336	4.72065
5.57545	0.793398	0.391343	3.45641
3.74073	0.913644	0.174453	4.59035
1.93273	0.568388	0.391862	1.52116
3.14499	2.25434	3.23344	1.40096
3.43942	0.775095	2.81909	1.12565
1.89767	1.27389	1.7029	3.53976
0.658167	1.06919	3.2335	1.36759
4.39469	0.931897	3.68627	1.1044
2.44724	2.32004	4.17392	1.85273
1.55797	1.85103	5.40505	1.12882
1.27245	0.731492	1.24674	1.53359
2.06597	1.08361	7.31853	2.1025
0.192899	0.6092	3.32506	4.3921
0.371981	2.93483	4.0978	21.3062
0.920723	2.6296	0.120208	5.33999
0.746175	1.53557	2.00076	0.59303
1.08657	1.46396	2.13006	6.80846
1.65109	1.20106	0.572134	3.36659
3.16974	1.09549	0.646081	3.86093
6.89543	0.805165	1.15959	2.12727
3.19716	0.721698	0.93409	7.48988
1.06377	2.03169	1.32103	4.94949
0.795186	0.836366	1.82341	4.20921
1.24234	1.84866	1.53018	0.529105
4.32638	0.891709	1.67935	3.17902
3.82735	1.19518	2.54173	4.40984
0.671867	0.926634	2.62715	7.02618
3.70682	4.8474	1.48294	5.93813
0.91683	11.2962	0.27168	1.06207
0.670168	4.31407	0.775474	3.84465
0.67535	1.85202	2.76992	0.738232
0.6125	0.598214	1.30994	0.904027
1.04978	1.09429	0.643904	0.54803
1.26284	2.15694	1.44832	0.431129
7.45775	1.35489	0.880002	2.77158
0.624465	1.32812	2.73661	10.6334
7.72998	0.448011	0.939939	3.68749
1.7875	2.06506	0.890718	10.0754
1.087	1.41309	1.78545	6.21662
1.22413	0.88384	1.04114	4.94538
2.8209	2.41243	7.39232	4.58639
0.680988	0.82562	4.4189	13.0401
2.03771	1.27129	0.720884	0.581588
1.72559	1.75701	3.21548	1.06202
2.40701	1.86341	1.6974	15.3294
0.572176	1.8851	0.913074	3.05841
0.602326	3.34203	1.67575	2.49425
0.679073	2.67312	1.17186	1.74232
0.468777	1.5211	1.29748	2.03954
0.425302	6.33843	0.846728	1.76261
3.90569	2.88605	11.918	4.61185
1.41062	1.25433	4.90782	10.4088
2.01395	1.14218	1.87272	2.5172
0.016031	24.4587	0.835652	5.25039
0.713393	1.27153	10.8268	5.485
0.951648	17.1428	6.05248	1.99777
0.778977	6.30124	1.91951	6.35926
1.31735	3.66213	1.89174	4.57095
0.273542	2.05027	0.362861	0.723011
0.272575	2.38	0.58528	1.42783
0.39052	1.25433	0.580675	11.8153
0.917532	1.14218	1.23835	5.00688
0.759448	0.636661	0.261015	2.39525
2.26924	3.93425	0.382545	0.662952
2.43987	2.37801	1.38147	7.46826
0.983776	1.24899	1.2495	5.0799
1.50219	3.84237	2.82109	9.68351
0.901643	6.37571	1.94782	7.03792
0.222926	7.0102	3.70742	7.12083
0.759495	2.69474	3.17869	9.83239
0.441257	15.4566	3.83467	4.74785
1.39191	4.49337	0.141152	4.76371
1.18695	3.68954	0.218916	4.81548
1.84422	1.62264	1.24701	1.94423
2.02984	11.1719	2.60505	26.6869
1.10937	22.689	0.794068	7.97745
1.7284	4.02652	1.2434	8.76251
0.983862	5.12435	0.328672	20.9123
0.24965	1.09932	0.859784	3.47009
0.84276	1.10394	0.269007	6.51736
1.1489	2.75829	0.839088	11.5608
1.12877	28.8459	0.635416	2.83179
0.6842	0.474152	2.80585	12.9252
1.69477	15.1626	1.49112	2.4943
1.52295	3.46603	2.21408	1.77489
0.398984	11.7202	1.81364	4.88956
5.73698	2.69064	7.43509	17.1389
2.58437	10.932	3.63088	11.4812
1.47736	8.10065	8.50261	12.4549
2.01154	6.19127	1.95576	0.937763
1.91824	7.24245	0.372013	0.954367
3.11914	22.6363	0.492814	2.97548
1.8268	8.58317	1.38928	4.29569
2.31893	1.5862	0.995964	2.51586
1.69974	1.64643	0.565417	2.48186
0.584277	0.777864	1.08725	3.7677
2.514	3.08108	1.41071	2.1462
2.32556	3.54497	1.23369	1.58762
3.86547	1.66012	1.25894	1.32132
3.57903	3.40599	0.918323	1.27415
1.06824	0.451154	0.390104	0.858394
1.6084	0.808572	3.68594	1.31435
2.8008	0.219317	0.79704	20.6923
3.24502	1.0608	2.33945	1.25109
2.55746	0.495025	1.0957	2.73951
7.01435	25.8456	4.57905	2.53876
1.67406	4.23967	4.57924	1.41749
10.446	2.94445	2.77884	2.62583
3.39381	17.3715	1.76873	1.05874
2.68085	14.4166	2.84233	3.00409
0.57691	7.30665	0.802524	15.4991
2.51632	5.35342	3.07088	15.5381
12.702	7.38515	1.30485	0.261017
4.56119	21.4665	0.727019	10.4829
10.7612	1.74734	5.39663	21.7928
5.77709	1.93298	2.65055	2.4574
0.771246	1.44633	3.03131	4.14593
2.1969	2.91196	4.43635	1.5069
0.756231	7.75526	0.805248	3.93179
0.727028	2.89709	6.16459	5.36641
0.209246	4.66033	3.51576	0.452691
5.57613	2.16648	0.846972	3.22389
4.31354	3.3493	2.03648	2.55462
2.23823	1.26428	0.210117	6.65867
2.0962	3.06498	0.750537	1.70218
1.37311	4.20437	3.26557	1.97203
1.94455	1.10856	3.79142	1.19955
4.39111	2.89704	2.48251	0.57329
2.78632	2.53529	2.73117	0.767756
2.38805	4.13809	0.534015	0.707276
3.73507	1.56801	0.763855	0.736557
3.10527	2.36031	0.799776	1.78577
1.87414	1.65862	1.91522	0.408065
0.961352	2.76601	3.34051	1.75137
9.55209	5.06049	14.4467	0.454873
0.739124	1.67189	10.4197	1.05784
2.48132	2.32335	6.84474	0.702271
3.27749	2.10074	5.05093	0.897945
1.02053	0.542322	7.70041	0.940213
0.582289	1.31136	1.57356	2.26309
0.439096	1.61405	2.16105	0.93454
1.0675	2.91218	4.51843	0.327371
1.39492	1.8178	0.8272	1.7095
0.833338	3.46023	3.49468	2.20515
0.857365	1.34609	1.34213	0.710101
1.24765	0.782768	1.56486	2.01018
0.729285	0.747359	7.10103	1.48412
1.2689	15.6182	5.43435	1.9146
1.96107	8.74931	0.800445	0.473888
0.9036	2.23517	0.388156	1.53851
0.490601	4.26919	6.14138	0.170038
1.54775	13.5962	6.52961	0.486212
1.908	19.4976	1.39564	1.98255
2.1191	29.3976	1.02774	1.34269
2.80183	7.90883	2.41436	0.696762
1.13254	4.71217	6.92486	6.30515
1.32028	5.08749	1.43508	2.13084
1.47473	2.48018	1.57535	1.28374
1.89795	7.433	3.99165	0.357179
2.44962	2.62562	4.29435	2.23176
1.52789	5.91014	4.71357	1.72934
1.18373	10.4828	3.835	0.211603
1.9723	4.32442	3.82093	1.52923
1.11809	6.71156	5.45861	1.62037
0.195274	9.25413	2.33794	0.567008
1.48807	8.5783	1.45946	1.11597
1.78293	14.1269	1.23387	0.706078
1.1611	5.65978	0.866601	2.64477
1.0346	5.9192	1.12284	0.654028
0.673484	5.907	7.38731	1.98583
0.151743	11.4969	6.33246	2.85862
1.70468	16.4842	12.3324	4.67834
2.57411	9.78897	2.10426	1.49619
2.23439	6.38923	4.91703	2.49587
0.949666	17.1294	2.85885	1.11402
1.28399	12.4985	2.76688	1.45166
1.55337	9.70702	1.39586	0.858021
0.975833	12.2721	2.37973	0.937998
3.18685	10.0195	1.28215	0.554718
0.879719	16.3607	9.71162	0.542045
1.40992	24.3138	12.1067	0.510714
0.468327	9.83078	0.876002	0.838117
0.626099	7.79264	1.8163	0.816202
2.74367	14.2637	2.7386	0.998225
2.28145	2.0099	3.53407	2.05231
1.36139	13.1168	2.92192	0.832592
1.6512	3.02781	1.14615	1.21141
2.89952	2.01243	0.616899	0.700474
2.90901	4.20945	0.747493	0.925051
2.12355	11.5347	1.25972	0.352264
2.25733	10.1869	2.21654	1.01393
1.4412	8.2108	0.645851	3.5109
1.11119	11.5137	2.14035	3.11088
1.32249	6.05925	1.64716	1.04299
0.212474	4.19518	1.55997	2.27961
0.967703	8.2098	2.27411	2.91136
0.917222	12.9126	1.39377	1.18378
1.19998	1.82942	1.86438	0.83289
1.22283	2.43312	2.18957	7.31846
1.26663	1.05977	0.8342	5.29617
0.941172	2.2494	1.21977	0.932168
1.93377	0.904218	4.3468	3.03175
0.828812	2.31757	0.52777	1.79246
0.542775	1.07389	2.89696	1.27407
3.08898	2.12117	2.93875	2.75734
1.61909	0.90402	1.36292	0.909159
2.09256	2.21583	0.976369	2.06316
0.356385	2.48416	2.4098	4.74706
1.44759	0.360035	1.36299	4.58417
0.901168	1.86986	1.25885	3.28893
0.723924	3.18781	0.481503	4.17996
0.147851	2.00944	1.40468	3.86122
0.882184	2.3663	3.04901	3.1746
1.30461	6.51086	3.18864	3.21973
0.692983	21.1559	3.74461	2.89968
1.55132	2.33739	0.723703	6.533
2.75483	1.51429	1.63511	3.25178
0.584778	1.92855	1.1837	0.362215
0.527668	2.63829	1.99799	10.3601
2.52347	22.5231	2.1429	1.49916
1.84519	2.97468	2.12257	1.90473
1.22421	1.46702	1.38104	1.61562
0.622003	2.40733	0.663901	3.4835
0.881273	2.24465	2.879	3.1604
2.43082	0.444276	1.60318	4.38811
0.509393	1.47635	0.629864	5.12906
1.40841	0.826104	1.76263	0.509055
3.63031	17.0546	2.1179	14.2022
1.53571	0.928453	1.21347	12.0985
4.09872	2.21533	2.32171	5.95671
6.16523	1.75747	0.871737	5.23708
4.95207	1.32567	1.54131	3.86176
1.12988	9.87722	0.416587	4.65678
0.680132	15.291	1.32908	1.59511
1.6458	5.13714	2.20366	1.98922
0.575629	2.81838	3.35932	2.55165
2.04433	0.627638	0.511415	1.27732
1.68354	0.974573	1.63296	1.42497
2.03507	1.00495	0.296562	3.52642
3.57007	0.747583	1.41163	7.53556
1.28956	3.66407	1.26064	4.55556
2.08012	1.00015	3.82822	2.5494
1.77692	0.814088	2.61566	4.75134
12.621	5.95363	0.711917	0.874886
2.46651	1.42534	1.64448	1.38274
12.6979	3.35301	4.15133	0.789533
2.6497	3.34599	2.21535	1.11214
6.22653	1.76055	1.14377	1.89906
6.97562	3.10877	2.22854	1.92007
1.74387	3.98041	12.3816	18.4257
5.07647	5.41891	7.40766	16.825
1.70877	3.54608	7.9435	1.74378
0.585769	27.7309	11.4635	0.520419
3.72138	29.8473	10.5186	0.388108
4.55433	3.7751	9.66632	1.4854
3.70929	0.648346	4.93741	1.65689
2.47517	1.54151	5.49658	1.42722
0.83966	2.89453	4.48835	22.2953
0.778107	1.39115	10.9196	8.96816
4.18138	1.72676	5.86774	6.61236
3.77422	0.94541	6.79396	0.751457
1.9529	2.05682	1.25962	15.8789
4.62885	1.29267	0.684559	13.8289
2.95292	0.623776	3.44319	4.23299
1.38994	1.16633	1.44485	4.243
3.80043	2.24423	1.02825	3.88635
5.42218	2.58454	1.02116	21.5839
3.54433	3.67125	0.639429	0.471781
2.87476	1.45604	0.920654	2.42693
1.8376	0.509755	1.12716	3.56248
1.43387	1.55497	1.24313	2.22707
2.02062	1.77437	1.13183	1.69954
4.11521	0.230653	0.552091	0.564604
3.18342	0.935257	1.33115	2.29894
4.80322	0.783181	2.7109	0.938749
9.06848	1.10458	2.1018	8.8081
0.264613	1.792	5.0073	0.782081
0.637151	0.377604	1.23341	3.48415
4.78456	1.19876	2.94257	1.08097
3.63085	0.644345	0.360006	0.990069
3.33485	1.22917	5.90165	2.91826
2.7696	2.08502	4.00972	1.23536
0.517313	0.621112	2.72446	2.38871
1.57177	0.722596	1.29535	3.87684
2.37345	1.38201	5.35237	4.34162
2.21241	1.05771	3.92952	3.13991
0.805484	1.46708	3.61359	2.7116
0.425	0.570646	8.49729	2.16258
0.773592	0.908778	3.9839	29.9974
2.12233	1.22114	3.67161	27.4017
0.378452	0.642692	13.3318	1.87652
1.13393	0.275116	5.99466	2.04278
0.668193	1.73684	2.31051	1.93096
1.83632	1.9294	4.3503	11.892
1.34837	0.782222	1.70151	1.13953
2.09531	0.562228	3.32426	10.1991
1.50603	0.029275	1.94678	12.0119
3.35185	1.34903	3.10867	2.29057
1.06708	1.07036	0.981298	12.8259
1.34343	1.53713	1.74662	17.6437
0.187489	0.05831	0.35391	3.05768
2.59828	1.47655	1.16034	2.18046
0.520999	1.31935	3.45894	13.796
1.29096	2.56661	2.86932	1.11432
2.10711	1.99334	3.76404	3.70511
3.50892	0.440678	0.854603	1.01822
2.67002	1.55401	4.43959	3.60233
0.836775	2.03058	3.11925	19.9789
3.16136	4.3978	1.02873	18.0418
2.13639	0.966646	0.154625	7.90194
0.86284	1.44756	2.39689	6.77433
0.14857	1.11183	2.33157	9.69005
1.34724	1.03663	1.33234	3.99833
1.1807	0.727732	1.91646	12.2673
1.47996	1.54247	0.243526	20.6187
1.79196	2.09024	0.82141	1.6019
3.71081	0.798402	2.45267	1.544
1.95484	0.370466	3.32016	1.52592
2.7374	2.39952	2.35674	1.75276
2.68011	9.77717	2.12307	2.03491
2.44449	5.67351	4.0654	1.62229
3.74912	4.13961	2.72376	1.08643
3.64045	0.845071	3.65747	1.39897
1.6008	1.91999	7.75167	0.622656
2.4275	3.05573	6.41487	0.760907
2.36564	3.87997	3.45826	1.20073
1.69972	2.13969	0.485709	2.80211
3.23739	9.63554	4.1594	2.01541
3.59656	2.44366	2.75036	2.3702
1.71672	0.518811	2.22922	4.01946
0.530559	2.15769	1.61577	2.09614
0.524858	0.389452	8.59149	1.91795
1.28256	2.04237	10.652	4.40961
1.19924	0.435253	3.09964	1.19426
0.623025	1.32907	0.732957	2.46066
2.61084	1.93104	1.47507	2.93045
6.53255	0.333624	1.49641	2.69854
9.77873	0.624444	3.83843	1.08886
1.78103	1.0455	1.85339	3.50932
1.31743	2.37501	1.10281	0.544015
0.794882	1.26083	1.89275	0.7486
1.07721	0.89569	2.93458	1.43745
1.02758	0.945396	1.90055	1.16208
1.49472	6.33042	0.934927	0.905811
3.11136	4.16993	0.626674	18.0939
2.26929	6.40803	10.5122	18.0406
2.84728	1.73783	2.02324	1.72768
4.95465	0.621704	2.16866	0.3653
1.61011	0.757956	2.00243	1.30305
0.370062	2.39389	1.83754	3.16424
10.3361	2.38374	4.78789	1.77365
8.18189	5.45616	7.77229	2.76563
6.33789	0.530136	1.5522	8.61168
1.45832	1.8538	4	29.2878
0.755749	0.719835	0	15.9893
1.02602	1.31996	1	3.01988
2.43765	1.24688	1	16.048
0.092114	2.0002	3	23.7925
2.48804	3.78919	0	1.13929
0.887925	2.25655	1	20.2362
1.77296	2.69254	2	3.64387
3.04892	2.43718	0	14.006
3.61892	3.07452	2	3.26592
0.478979	1.40226	1	3.00529
2.3847	1.40704	1	0.389298
6.78043	2.5532	0	1.47384
3.69707	1.71055	1	6.77579
4.89485	2.33858	1	9.84643
3.23667	2.301	7	1.30553
0.517326	2.21322	4	1.50459
0.260601	0.576542	0	0.267007
4.88734	0.25205	1	1.12532
6.23078	3.08767	2	1.33534
9.74754	3.48437	0	0.874247
7.23648	1.10631	1	0.355535
7.55957	3.09703	0	1.84479
7.49552	1.01309	3	6.93025
5.27526	3.11812	1	4.19499
2.01596	2.46376	1	3.03234
1.53707	25.6894	1	1.02684
1.94517	2.49401	1	2.9838
5.72695	26.9268	1	1.98355
5.46813	2.16906	1	2.3072
2.58776	23.1281	2	1.62593
3.75583	5.05159	0	1.42698
2.60955	7.21057	2	0.697227
1.36044	7.28427	0	0.534524
1.33227	2.21723	0	9.93263
2.08138	5.41403	2	1.61081
2.41665	13.8228	6.38161	24.8645
3.27154	19.2325	12.598	22.8244
1.41602	10.7607	6.7113	1.03046
1.54727	10.0973	8.12932	0.770484
3.42008	4.30635	1.87282	1.0755
5.30815	2.64859	2.84002	1.37506
2.192	3.20069	0.51816	1.17816
2.89114	0.446808	1.65436	1.11217
1.69401	1.12501	3.05804	21.8644
0.465236	0.828814	2.27483	18.3124
2.48624	4.68654	2.68923	0.695248
0.461863	1.44284	3.19966	0.839181
7.4297	0.980698	6.05128	0.729674
7.5114	2.70542	7.85297	0.414812
2.89409	2.57993	1.81884	0.622558
0.778701	1.19798	3.53259	0.368611
3.90562	3.60298	2.60627	0.571707
1.71732	1.50448	1.13978	6.0147
1.54357	1.15217	2.63662	6.10418
2.50133	13.94	1.53106	0.78492
1.06058	4.29997	1.03897	0.212615
0.636536	6.74978	0.399891	0.407707
1.90148	1.72804	1.87769	0.683047
1.22021	1.58469	0.444869	1.0325
1.58064	0.784603	1.52624	0.30708
9.5281	15.0151	2.50688	0.324777
1.80793	5.77748	1.39766	2.49635
3.82817	2.21654	0.262214	0.762245
12.537	1.54415	1.57842	1.17893
12.102	2.68328	0.848608	0.235053
12.5902	0.828537	0.470619	0.90029
1.64963	1.48509	0.847718	1.88114
9.81781	1.58469	1.59275	0.195167
4.162	1.75796	3.51153	0.329074
12.0594	1.61757	2.21053	3.44828
8.65849	3.24628	1.37582	0.498712
2.31661	3.14377	0.923629	1.58755
4.50864	1.12664	0.464091	0.497109
8.68661	19.4539	1.13921	0.583014
1.27859	0.460109	0.842164	0.495591
0.878208	5.27315	2.45103	13.2021
0.935312	2.97315	1.3848	5.29068
4.50166	1.10386	1.61947	0.865088
1.87508	0.687204	1.22764	2.36877
2.17028	1.03586	0.496461	3.86364
7.98462	0.722031	0.181276	3.73345
10.3396	1.58208	0.916241	18.7996
8.66559	3.34168	5.49044	1.5994
1.72396	1.31566	1.15422	5.91782
2.30871	1.9393	0.290854	0.362215
1.30006	9.27879	0.634768	10.8482
1.25364	3.35977	0.713959	2.91562
4.8162	4.41527	3.03075	3.1567
0.622615	4.00138	1.64468	4.55497
0.812892	1.38319	2.55007	20.6787
0.509559	2.63968	1.05375	1.43325
1.15613	1.79371	1.6134	15.4906
9.24459	0.533892	2.03965	1.45864
8.16835	2.23607	3.26482	1.5568
2.20288	0.607438	1.64544	1.75924
0.600333	1.0743	0.727415	3.84261
2.38251	0.908692	0.503612	8.77205
0.903633	25.8401	1.742	26.511
4.0251	26.2212	2.8716	3.00214
5.76587	3.21859	1.059	3.62024
9.21727	12.7721	2.08904	2.0698
11.3175	11.6136	0.570008	7.62128
2.50714	5.30348	1.07433	2.64987
11.2245	3.96769	1.14888	6.78655
4.05228	1.07838	1.31753	21.9048
6.7082	0.624239	1.41822	0.943905
1.53543	14.342	0.176114	2.25721
12.2155	0.674036	0.409718	1.8105
8.19389	7.16444	0.705071	1.83193
4	1.57173	0.523026	1.9106
3.84839	0.849558	0.753314	2.43558
1.6451	2.81931	1.21876	1.76982
4.64885	1.93614	0.308146	1.53994
2.57157	3.26858	1.67112	2.2108
1.40672	4.52198	0.510538	25.5063
6.77902	1.60129	1.26656	4.25096
8.71503	0.447323	0.670636	3.53296
2.22407	2.4367	1.31909	13.3844
5.10242	8.45176	1.54392	10.7765
3.48724	6.19139	2.38049	14.5042
5.55303	4.30472	2.88999	13.1459
11.9178	2.98948	0.819878	13.7135
9.22391	3.36061	1.04402	1.80862
5.65055	6.13917	6.12048	0.761372
7.50265	3.9239	4.49552	1.3896
10.6995	2.57391	3.02037	0.715052
1.64909	0.929091	3.34637	1.14171
6.4178	1.1339	0.766087	0.833266
10.1211	0.998636	1.51272	1.83014
0.996334	0.812761	2.30279	3.33951
0.65683	0.597164	1.01656	3.58196
5.41379	2.15419	1.25861	5.20698
0.727883	1.2152	2.47816	1.74065
1.05923	2.39041	0.25045	3.80684
10.9272	1.60138	1.01234	3.10976
0.535322	1.04251	2.17545	2.97698
1.29804	2.35228	0.424304	2.71469
0.819845	1.81931	0.702319	1.19365
0.882656	7.05499	1.35606	0.778974
7.97459	5.75982	1.40072	3.80353
2.96026	2.54621	4.21482	1.66802
0.475279	0.846537	2.05558	0.662091
2.05362	2.22927	1.62912	3.23225
2.17796	2.3551	1.41341	4.36003
1.20598	22.7627	1.74576	2.19481
2.54661	1.87987	0.575615	4.52995
3.20193	7.71375	1.15972	4.31149
1.74244	12.4036	2.20023	8.95556
4.11629	5.54537	13.5698	5.44043
4.02638	1.60273	0.407	7.64411
2.83047	0.731208	0.757413	0.968564
1.71427	1.22103	0.912715	2.54419
0.499545	0.263934	1.55169	5.11074
2.97904	1.58753	2.06827	3.45468
2.09398	2.74657	3.56316	2.1227
10.5956	2.46055	5.16432	3.62382
12.8396	1.32908	2.59227	3.75962
6.70052	1.5121	2.76826	2.56174
1.02386	0.574687	7.49027	17.8137
0.86804	0.757552	9.66391	4.37061
2.36104	11.5274	2.31286	3.93348
1.87571	2.11487	8.91055	1.88978
1.51819	6.27797	4.21275	7.42076
14.3779	4.20322	1.06998	7.3899
1.47054	3.88313	4.64407	17.3138
3.55621	3.26383	13.4516	1.82737
4.07175	1.20274	8.70485	2.35149
2.75484	0.949147	7.89277	3.33064
5.08346	1.13411	3.74107	8.14704
8.83751	0.348488	1.89182	3.63926
1.29858	1.97156	0.837647	8.6018
0.900002	4.60284	2.42067	1.76986
1.76752	4.62916	6.01512	4.29402
2.88817	1.13264	2.76353	1.0295
2.22172	2.32069	1.74845	1.13208
2.60442	3.14151	14.3364	1.32574
0.95754	2.69494	0.6927	7.05557
1.90828	0.7064	1.13064	3.18741
2.94457	0.235805	4.27397	5.87771
2.54433	1.19902	0.26163	27.6247
10.4394	1.0658	13.708	1.16553
2.05852	2.15067	3.43529	1.81232
0.547416	0.165895	1.34103	3.05364
13.5622	1.04313	2.18546	1.61873
11.2225	2.23809	2.34744	1.20994
5.8175	0.861985	1.9177	25.2068
2.9586	3.25537	0.422711	7.3869
0.208866	3.74319	1.29454	18.6681
0.283805	7.62659	0.165387	2.095
1.05527	4.06444	4.47699	4.11543
2.29324	3.10521	1.17136	5.19874
3.2278	2.73222	3.01147	2.99313
1.84413	4.03257	1.19185	26.6905
1.36222	4.13495	3.11807	1.77342
1.33207	0.839102	0.40566	0.230489
0.462551	1.51201	0.727716	0.929688
2.72214	0.740355	3.89003	3.23508
1.68009	0.70519	3.61108	0.86377
0.912216	1.86366	1.51292	15.6398
1.97706	1.83188	0.896157	16.8855
10.6855	3.22142	3.17287	0.312046
4.24871	3.69132	2.20396	0.553046
8.54441	1.61623	8.81267	1.24455
5.1224	2.26362	1.61505	1.2565
3.48086	3.20482	6.83053	0.977373
2.08404	2.67856	2.12478	1.87437
6.10157	2.63071	3.58666	2.53277
4.80874	5.40108	5.39036	1.95996
12.6715	3.07025	7.27464	2.43692
1.91229	1.21946	2.84291	2.23796
1.90149	2.45201	2.28408	2.09641
0.763024	3.70108	3.78872	15.2409
0.94611	3.70568	0.741044	0.532076
1.29196	0.592551	8.06927	12.8185
2.78873	0.560544	2.47195	4.64178
2.29607	0.852766	3.93681	8.22304
0.546494	1.01001	3.22561	4.18114
1.44334	1.11343	5.67562	5.97931
0.37563	0.906515	0.184098	2.53581
1.40495	2.7502	2.78096	5.0933
1.35823	0.318478	1.48192	0.904823
1.86691	0.105423	2.2404	1.58523
4.95083	0.951089	0.830452	5.51307
4.89724	1.08159	0.301478	1.41525
2.76383	0.269941	0.83706	3.38325
3.27763	1.39841	1.32945	5.42938
1.13918	0.611072	0.422153	5.50336
2.66001	1.24533	1.44228	4.30884
1.14032	1.57204	1.07328	3.96315
1.88189	1.16361	0.310247	16.8637
2.37969	1.76171	2.82581	4.65267
0.729864	0.792463	5.10451	1.47584
1.67384	0.231709	6.68355	4.89317
1.01402	2.02643	3.78622	12.0994
0.83952	0.693618	0.806465	2.40383
1.64089	0.890553	0.329515	9.9244
1.52232	2.41095	0.947496	3.93696
1.72242	0.175011	6.24667	8.26233
0.844335	0.703092	4.66083	10.0723
1.79611	0.663449	0.383704	2.28409
0.679998	0.955092	3.3532	2.89961
1.01221	1.9616	5.60898	6.38322
1.37016	1.03297	1.09659	5.2978
0.929071	1.36227	3.16118	10.477
2.13818	0.372344	3.01185	5.06211
2.97538	1.65273	6.35543	17.0211
1.0765	1.93312	2.14758	2.33055
5.47319	1.33381	3.63149	9.77467
3.47618	1.07648	2.21296	3.33384
4.48593	1.38553	3.74155	12.7643
11.666	1.08227	3.6579	10.8892
3.53916	2.3567	6.65404	11.2075
2.03563	16.8704	1.23487	1.75345
2.30968	6.11706	11.3356	9.29293
3.99771	12.7042	6.14503	7.27716
4.2744	5.88653	1.65772	13.6246
7.94365	1.8563	2	0.482026
1.14495	1.95804	1.85287	3.87792
5.13775	1.92886	2.42256	5.243
2.05198	6.60243	6.07517	7.60602
6.90956	2.67814	0.567121	9.78909
3.57526	4.281	2.08437	2.42889
1.85226	2.97437	0.612003	12.5489
13.7218	5.60047	3.11771	5.32427
8.49742	1.64408	2.26999	6.04616
6.61233	1.95454	3.92869	8.11292
5.02512	0.443158	5.09105	1.09097
2.23692	5.25933	2.63049	4.57559
0.930034	1.23618	11.6777	2.44071
5.91603	4.44969	0.256827	1.045
2.21317	2.49925	7.12552	1.65637
1.84343	0.655766	12.9781	7.16854
2.05541	6.31642	0.626365	2.57854
3.19627	3.68019	2.67108	4.99762
4.27138	1.07251	3.10845	4.78459
1.17888	0.23342	2.62521	2.05138
2.56282	0.370297	8.28187	7.91656
1.10401	1.05698	0.674585	2.46079
5.25793	0.713325	5.98979	11.3048
0.293641	1.26354	0.619039	11.9679
3.78065	0.89818	0.55623	10.533
5.2808	0.829458	0.717468	2.00112
1.1548	2.53126	1.97366	1.82284
0.412022	0.899504	1.11731	16.7063
10.5975	3.45058	2.16157	5.29878
7.52778	2.51224	1.89533	7.27508
3.86846	2.81677	1.38708	7.70896
9.78579	4.1443	2.41317	6.80366
0.97404	5.5367	1.38948	1.4303
1.67513	2.03381	2.37803	0.715475
5.93541	1.83488	2.32434	2.2707
8.12267	3.67677	4.12695	5.37166
7.86843	4.42025	2.22903	2.15973
0.251366	4.87058	13.6847	5.31663
9.11185	5.12384	9.80227	4.0083
3.3537	0.462429	2.1705	0.716428
2.44683	14.9499	2.15709	1.89397
1.51492	8.6036	1.12811	3.91797
1.77927	26.9531	3.76719	2.63395
0.782222	22.6478	5.28784	7.55396
0.368353	2.54736	4.46496	23.7952
7.15668	29.7524	0.54745	21.0908
0.307938	3.65401	6.07426	7.35996
1.66043	8.09192	4.20993	20.1164
1.74621	19.8161	2.11289	12.8975
4.21757	1.67191	2.81745	26.2135
2.03169	2.519	1.60802	5.55078
5.00995	3.25266	0.707904	1.66487
1.08031	10.0403	4.19557	3.32698
3.82433	22.5125	4.02986	5.79099
5.93374	0.871046	3.11292	6.68093
8.98329	3.29425	7.34704	6.76873
2.90374	1.48877	2.30452	6.51496
7.60932	1.354	5.56813	13.8762
9.30184	7.20552	3.36048	3.30225
11.6939	7.0614	6.33433	1.5302
1.66928	16.7828	2.45781	9.19318
7.98053	12.6491	3.15781	24.6292
8.84172	4.59137	2.8028	0.194373
13.4301	8.61998	0.333024	11.8938
5.1494	2.77329	3.64181	4.99337
0.721541	5.77017	13.8233	0.445028
10.6093	2.09209	1.15886	8.97045
0.985906	2.51495	1.24925	6.86778
2.57282	23.9777	2.36471	3.56878
1.90942	28.5585	0.668431	5.92536
0.820557	24.8532	1.93257	1.61158
0.901529	20.4042	0.905409	6.99541
1.69505	6.82771	0.810817	2.572
2.4796	0.75183	0.854497	12.6743
1.0056	1.47712	2.51977	0.926763
1.20138	1.96747	1.16564	3.67791
0.971047	21.3211	0.654157	2.2426
0.016279	9.64337	1.43776	6.08276
0.379226	16.8966	1.77601	0.750317
3.14996	9.91926	3.32889	3.70245
0.558452	1	2.08955	0.925182
2.42326	8.91508	2.0422	0.611406
1.01193	10.071	2.9479	0.840588
3.39726	1.82799	1.39869	4.58108
7.2769	1.33378	3.29624	5.79813
0.939794	1.54758	3.82578	2.98941
2.11327	2.28862	1.22653	2.34178
3.8649	1.22894	2.48953	1.15991
0.679413	1.32493	1.01272	0.687783
2.55377	1.63862	2.32203	2.57499
1.3437	0.331412	5.11224	3.25192
1.86526	0.631962	2.05858	2.05606
1.77278	1.86617	3.77808	8.44176
1.88518	2.29757	3.43564	0.753638
1.44213	0.723053	1.85387	3.48089
3.7653	0.748536	1.53105	0.375719
[truncated: 53,280 more rows]

## Sheet: Fig5
Fig5a
	RANTES	GM-CSF	EGF	IFNa2	IL-17A	VEGF	CXCL10
DDX4-OE	0.525228	0.703158	1.10322	1.12676	1.36842	1.49065	1.79286
DDX4-KO	1.33333	1.31818	0.439532	1.41627	1.25	0.44402	0.345169
DDX4-OE rep2	1.29265	1.26236	1.19816	1.12677	1.0031	1.57922	1.87058
DDX4-KO rep2	1.34667	1.2522	0.412955	1.40056	1.21445	0.430506	0.348214
Fig5b
	EGF	G-CSF	GM-CSF	IFNa2	IFNg	IL-10	IL-12p40	IL-12P70	IL-6	IL-7	IL-8	IP-10	RANTES	TNFa	VEGF
SC Cis/Untreated	1.62869	2.69103	0.831421	1.53625	1.40222	1.23659	1.05727	1.66094	1.03272	2.47826	1.89868	0.265169	0.199662	2.00614	0.126171
KO1 Cis/Untreaetd	6.12903	8.04769	2.83442	5.59214	5.09825	3.09028	1.77831	4.11168	11.9231	9.66782	7.08487	1.23157	1.1366	24.2816	0.467621
SC Cis/Untreated rep2	1.66653	2.63325	0.910003	1.50032	1.39223	1.26585	1.02734	1.68887	1.01222	2.42255	1.83229	0.242111	0.197657	2.2568	0.128432
KO1 Cis/Untreaetd rep2	6.08213	8.31225	2.99122	5.61223	4.9981	3.13988	1.75544	4.08238	11.6643	9.81003	7.14556	1.288	1.1679	22.1233	0.472222
	EGF	G-CSF	GM-CSF	IFNa2	IFNg	IL-10	IL-12p40	IL-12P70	IL-13	IL-15	IL-1RA	IL-6	IL-7	IP-10	MCP-1	RANTES	TNFa
LUC Cis/Untreated	11.1242	13.1718	6.06061	5.64808	5.52475	4.32444	6.29614	8.24651	5.51923	13.8558	6.42486	12.6894	12.0956	2.10605	6.18174	5.10734	60.4001
OE Cis/Untreatd	1.97944	2.16108	1.1256	1.45869	1.06114	1.52518	1.20962	1.39056	1.33032	1.33431	0.459209	0.264605	1.86073	0.178736	2.17217	0.278062	2.76803
LUC Cis/Untreated rep2	11.1222	13.2518	6.26033	5.78554	5.53644	4.26544	6.19622	8.25658	5.52624	13.6599	6.44222	12.99	12.2982	2.1875	6.20002	5.30904	58.2355
OE Cis/Untreatd rep2	1.77658	2.15555	1.14332	1.45599	1.18201	1.55509	1.1823	1.41005	1.23223	1.31199	0.46009	0.22446	1.66698	0.179974	2.19122	0.255806	2.83229
Fig5c
STAT1		DCLK1		RAD50		STING		CXCL10		TNF-alpha		IL-8
H69AR Sc	H69AR KO1	H69AR Sc	H69AR KO1	H69AR Sc	H69AR KO1	H69AR Sc	H69AR KO1	H69AR Sc	H69AR KO1	H69AR Sc	H69AR KO1	H69AR Sc	H69AR KO1
0.0578	0.1172	0.1242	0.1088	0.3466	0.3153	0.2673	0.3421	0.0313	0.101	0.733	1.497	57.765	9.911
0.0536	0.1439	0.128	0.1372	0.3573	0.3342	0.3896	0.4265	0.0461	0.11	1.103	1.88	68.39	18.212
0.0788	0.1253	0.1419	0.1624	0.5392	0.2956	0.4264	0.3908	0.041	0.107	1.314	1.937	75.312	26.732

## Sheet: Fig6
Fig6a
Body Weight	H69AR-Luc_Control						H69AR-Luc_2mg/Kg Cisplatin						H69AR-DDX4OE_Control						H69AR-DDX4OE_2mg/Kg Cisplatin
0	0	0	0	0	0	0	0	0	0	0	0	0	0	0	0	0	0	0	0	0	0	0	0	0
2	1.85185	-0.74906	1.14068	-2.90909	5.28302	3.50195	1.96078	-0.79365	-0.7874	0	-1.42857	-0.37594	-4.3956	5.36398	2.27273	1.07527	1.55642	1.88679	-0.75472	3.13726	-0.39526	0.404858	-0.36232	1.5748
4	1.11111	-1.49813	0	2.90909	0	2.33463	0.392157	-1.5873	-2.75591	0.364964	-3.57143	-0.37594	1.0989	0	2.65151	3.58423	1.55642	0.754717	0.754717	1.96078	0.790514	10.9312	-9.42029	-0.7874
6	1.85185	0.749064	2.28137	2.54546	1.13207	4.28016	2.7451	0	-2.3622	1.09489	-2.85714	-0.75188	0.3663	0.383142	2.65151	4.30107	3.11284	-0.37736	-1.50943	4.31372	0	10.5263	-8.33333	0
8	1.85185	0	4.18251	5.81818	0.377358	6.61479	4.31372	0.396825	-1.1811	2.91971	-2.85714	1.12782	3.2967	1.91571	4.54545	5.73477	3.11284	2.26415	-1.50943	0.784314	-2.7668	10.1215	-9.42029	1.9685
10	4.44444	1.49813	6.84411	5.81818	2.64151	8.17121	4.31372	2.38095	-6.29921	4.37956	-3.92857	0.75188	4.0293	2.68199	7.57576	6.81004	3.89105	1.50943	-1.13208	1.96078	-2.7668	9.7166	-8.33333	0
12	3.33333	1.1236	5.70342	2.54546	-0.37736	6.61479	2.7451	0.396825	-7.87402	2.18978	-6.42857	-5.26316	1.4652	1.91571	7.19697	5.37634	4.66926	2.26415	-5.28302	-5.09804	-4.74308	10.5263	-13.0435	-4.33071
14	4.81482	1.87266	6.46388	4	2.26415	8.17121	2.7451	-1.19048	-7.08661	0.729927	-5.35714	-4.51128	3.2967	1.14942	9.09091	5.01792	6.22568	2.64151	-4.5283	-1.96078	-6.32411	12.9555	-11.5942	-7.08661
Tumor size
	H69AR-Luc_Control												H69AR-Luci_2mg/Kg Cisplatin												H69AR-DDX4OE_Control												H69AR-DDX4OE_2mg/Kg Cisplatin
0	0	0	0	0	0	0	0	0	0	0	0	0	0	0	0	0	0	0	0	0	0	0	0	0	0	0		0	0	0	0	0	0	0	0	0	0	0	0	0	0	0	0	0	0	0	0	0
2	19.1739	53.4235	271.325	38.754	-67.6592	277.034	6.66667	54.9278	36.4403	-37.6187	117.822	-14.4298	32.1946	19.6289	9.48242	10.3926	0	-2.78828	56.5234	-2.88257	-1.90571	6.884	77.7258	-9.08539	50.6198	282.425		-23.2539	58.8755	44.6141	57.7909	181.851	150.723	38.3083	141.778	132.157	-37.4236	71.4286	34.6934	44.2663	31.3811	41.1311	77.503	35.6704	31.7034	4.3094	49.0676	64.2681
4	72.8144	163.012	793.28	147.268	-24.8762	479.491	93.1868	15.8214	131.491	65.5226	449.268	93.5205	61.2207	130.988	125.75	39.3197	107.002	113.456	143.212	103.532	286.939	194.159	126.067	72.3616	160.331	205.94		282.053	165.842	75.2943	187.574	118.4	94.4369	368.541	282.748	166.407	169.774	-16.6667	177.964	216.78	164.521	240.424	567.003	439.435	90.3988	62.6617	213.63	106.104
6	115.643	293.661	1149.7	192.698	71.7442	592.305	263.945	81.3012	233.067	322.704	485.585	219.416	131.847	266.898	94.6514	118.57	99.3643	167.972	233.788	186.426	304.842	148.579	347.625	91.5129	522.714	462.165		380.67	415.904	220.551	273.225	266.667	439.511	690.476	244.178	298.597	156.863	167.857	197.898	426.341	339.696	268.944	607.483	592.719	137.587	82.1094	335.529	205.454
8	195.865	366.444	1160.03	287.06	95.7199	929.184	274.28	193.899	344.96	328.29	965.09	277.671	131.091	224.997	150.775	108.315	110.919	212.685	264.133	116.642	275	157.303	317.667	102.153	469.595	399.703		606.03	341.468	323.823	615.278	580.79	380.34	873.21	657.902	386.04	274.147	230.357	471.563	735.811	538.438	538.161	900	862.355	213.816	133.236	463.285	342.473
10	276.391	446.931	1671.28	292.396	360.333	1075.21	330.668	244.469	370.836	349.276	1368.77	365.018	144.727	270.102	180.298	131.427	207.187	155.198	324.725	222.881	319.082	162.626	383.185	174.701	561.856	697.711		579.881	453.164	457.75	2286.59	686.365	695.391	1249.54	866.91	545.727	312.662	693.651	390.16	563.736	581.001	537.536	840.623	1196.77	223.584	160.471	457.478	520.032
12	333.369	551.108	3674.78	430.877	242.901	1886.61	477.536	328.968	662.796	541.861	1510.81	526.441	179.951	224.468	127.101	84.5843	229.129	229.074	309.947	150.007	334.715	193.565	464.724	247.678	660	1284.04		732.442	839.941	551.176	1748.08	1160.23	845.18	1729.81	1397.14	724.852	373.719	534.921	396.364	907.047	835.402	636.786	1209.75	1169.57	202.346	166.748	619.414	372.104
14	392.497	721.783	2976.69	515.038	388.546	1884.13	546.141	495.12	595.917	568.575	2256.22	652.941	136.673	240.503	117.284	91.1107	274.486	191.406	264.656	119.295	262.177	82.4432	369.448	196.246	1375	1485.08		868.492	1025.37	926.041	2803.68	1320.81	1126.77	2372.64	1782.55	995.249	423.895	368.75	1207.3	1147.62	754.769	546.465	1307.18	1322.9	272.636	105.452	552.442	425.454
